# Supplementary material for: ITGB3 promotes cisplatin resistance in osteosarcoma tumors
Source: Cancer Med. 2023 Feb 11;12(7):8452–63. doi: 10.1002/cam4.5585 (PMC10134362; doi:10.1002/cam4.5585)
Supplement: Supplementary file 1 — Table S1. [file CAM4-12-8452-s003.xlsx]

## Sheet: Supplementary  Table S1
Supplementary Table S1
The patients’ samples were stratified into higher and low-expression groups based on the median value of ITGB3 expression
sampleID	time	Staus	RS	Label
TARGET-40-0A4HLD-01A	10.811	0	4.69952	High groups
TARGET-40-0A4HMC-01A	1.03288	0	5.45538	High groups
TARGET-40-0A4HX8-01A	8.35616	0	5.29766	High groups
TARGET-40-0A4HXS-01A	8.07671	0	2.54685	Low groups
TARGET-40-0A4HY5-01A	0.59726	1	4.51557	High groups
TARGET-40-0A4I0Q-01A	1.42192	0	2.79407	Low groups
TARGET-40-0A4I0U-01A	6.07123	0	3.87092	Low groups
TARGET-40-0A4I0W-01A	1.87123	0	3.02349	Low groups
TARGET-40-0A4I3S-01A	5.05205	0	2.83167	Low groups
TARGET-40-0A4I3W-01A	1.1726	1	3.32824	Low groups
TARGET-40-0A4I42-01A	0.961644	1	5.12456	High groups
TARGET-40-0A4I48-01A	4.4274	0	4.31404	High groups
TARGET-40-0A4I4A-01A	4.33699	0	3.94947	Low groups
TARGET-40-0A4I4M-01A	1.93973	0	4.62079	High groups
TARGET-40-0A4I4O-01A	0.643836	1	4.1645	High groups
TARGET-40-0A4I5B-01A	1.69589	0	5.59417	High groups
TARGET-40-0A4I65-01A	5.46027	1	5.24792	High groups
TARGET-40-0A4I6O-01A	1.32603	1	2.55285	Low groups
TARGET-40-0A4I8O-01A	1.09589	1	4.1421	Low groups
TARGET-40-0A4I8S-01A	0.863014	1	5.38315	High groups
TARGET-40-0A4I8U-01A	2.69315	0	5.04505	High groups
TARGET-40-NAAEDA-01A	0.983562	1	2.94578	Low groups
TARGET-40-NAAEDD-01A	0.457534	1	0.742742	Low groups
TARGET-40-NAAEDH-01A	0.986301	1	4.44813	High groups
TARGET-40-NAAEDI-01A	0.750685	1	3.02417	Low groups
TARGET-40-NAASJI-01A	1.06301	0	1.26109	Low groups
TARGET-40-NAASJK-01A	2.07123	0	3.5692	Low groups
TARGET-40-PAKFVX-01A	0.989041	1	5.90419	High groups
TARGET-40-PAKUZU-01A	0	0	3.77775	Low groups
TARGET-40-PAKXLD-01A	1.58356	1	1.62952	Low groups
TARGET-40-PAKZZK-01A	1.23836	1	2.5152	Low groups
TARGET-40-PALECC-01A	1.05205	1	6.07202	High groups
TARGET-40-PALFYN-01A	1.78356	1	2.24372	Low groups
TARGET-40-PALHRL-01A	11.9836	0	2.5064	Low groups
TARGET-40-PALKDP-01A	8.99178	0	2.12009	Low groups
TARGET-40-PALKGN-01A	5.8137	0	3.24519	Low groups
TARGET-40-PALWWX-01A	5.92603	0	3.00804	Low groups
TARGET-40-PALZGU-01A	3.97808	1	3.397	Low groups
TARGET-40-PAMEKS-01A	1.05479	1	5.91111	High groups
TARGET-40-PAMHLF-01A	5.2411	0	3.03202	Low groups
TARGET-40-PAMHYN-01A	10.6849	0	2.88147	Low groups
TARGET-40-PAMJXS-01A	8.72329	1	7.10022	High groups
TARGET-40-PAMLKS-01A	0.194521	1	0.239822	Low groups
TARGET-40-PAMRHD-01A	0.106849	1	5.14333	High groups
TARGET-40-PAMTCM-01A	8.22466	0	3.78366	Low groups
TARGET-40-PAMYYJ-01A	0.350685	1	5.21928	High groups
TARGET-40-PANGPE-01A	2.28219	1	6.09786	High groups
TARGET-40-PANGRW-01A	9.25479	0	5.4823	High groups
TARGET-40-PANMIG-01A	1.40548	1	4.27618	High groups
TARGET-40-PANPUM-01A	0.126027	1	5.14762	High groups
TARGET-40-PANSEN-01A	6.18082	0	2.88758	Low groups
TARGET-40-PANVJJ-01A	8.47945	0	3.05633	Low groups
TARGET-40-PANXSC-01A	1.00274	1	4.18335	High groups
TARGET-40-PANZHX-01A	2.22466	1	6.12013	High groups
TARGET-40-PANZZJ-01A	4.2137	0	2.74521	Low groups
TARGET-40-PAPIJR-01A	4.70959	0	6.78956	High groups
TARGET-40-PAPKWD-01A	0.526027	1	4.21849	High groups
TARGET-40-PAPNVD-01A	1.6274	1	2.66909	Low groups
TARGET-40-PAPWWC-01A	5.29589	1	4.96422	High groups
TARGET-40-PAPXGT-01A	6.92055	0	3.86606	Low groups
TARGET-40-PARBGW-01A	0.783562	0	4.53169	High groups
TARGET-40-PARDAX-01A	0.287671	1	4.78806	High groups
TARGET-40-PARFTG-01A	0.145205	1	2.71481	Low groups
TARGET-40-PARGTM-01A	7.15068	0	7.31557	High groups
TARGET-40-PARJXU-01A	2.22192	1	4.73681	High groups
TARGET-40-PARKAF-01A	0.153425	1	6.1407	High groups
TARGET-40-PASEBY-01A	0.115068	1	5.09578	High groups
TARGET-40-PASEFS-01A	5.7863	0	2.15074	Low groups
TARGET-40-PASFCV-01A	5.64932	0	4.58859	High groups
TARGET-40-PASKZZ-01A	1.48493	0	3.95105	Low groups
TARGET-40-PASNZV-01A	4.7863	0	5.49867	High groups
TARGET-40-PASRNE-01A	1.40274	1	5.95005	High groups
TARGET-40-PASSLM-01A	5.10959	1	5.62775	High groups
TARGET-40-PASUUH-01A	4.45205	0	0.849861	Low groups
TARGET-40-PASYUK-01A	5.12329	0	4.3888	High groups
TARGET-40-PATAWV-01A	4.66301	0	2.88059	Low groups
TARGET-40-PATEEM-01A	2.63288	1	4.1853	High groups
TARGET-40-PATJVI-01A	4.31507	0	1.9433	Low groups
TARGET-40-PATKSS-01A	0.172603	1	2.21082	Low groups
TARGET-40-PATMIF-01A	4.32877	0	5.22846	High groups
TARGET-40-PATMPU-01A	1.36438	1	5.65299	High groups
TARGET-40-PATMXR-01A	0.186301	1	4.27648	High groups
TARGET-40-PATPBS-01A	4.02192	0	7.30437	High groups
TARGET-40-PATUXZ-01A	1.39726	0	2.72762	Low groups
TARGET-40-PAUBIT-01A	2.81918	0	3.17168	Low groups
TARGET-40-PAUTWB-01A	1.63836	1	5.34523	High groups
TARGET-40-PAUTYB-01A	1.44384	1	2.07446	Low groups
TARGET-40-PAUUML-01A	1.8411	0	3.86977	Low groups
TARGET-40-PAUVUL-01A	0.649315	1	4.05115	Low groups
TARGET-40-PAUXPZ-01A	1.14795	1	4.66063	High groups
TARGET-40-PAUYTT-01A	1.5863	0	2.06418	Low groups
TARGET-40-PAVALD-01A	1.50959	0	1.14049	Low groups
TARGET-40-PAVCLP-01A	1.4	0	5.86285	High groups
TARGET-40-PAVDTY-01A	1.01096	0	3.87131	Low groups
TARGET-40-PAVECB-01A	1.30411	0	3.79142	Low groups
