# Supplementary material for: ITGB3 promotes cisplatin resistance in osteosarcoma tumors
Source: Cancer Med. 2023 Feb 11;12(7):8452–63. doi: 10.1002/cam4.5585 (PMC10134362; doi:10.1002/cam4.5585)
Supplement: Supplementary file 2 — Table S2. [file CAM4-12-8452-s004.xlsx]

## Sheet: Cis_non_KO.DESeq2.select
Symbol	baseMean	log2FoldChange	lfcSE	stat	pvalue	padj	sig
CYP1B1	8103.37	-7.53935	0.368079	-20.483	3.05e-93	5.58e-89	down
IL1A	2727.34	-7.19235	0.42495	-16.9252	2.94e-64	2.68e-60	down
IL1B	1762.69	-6.65034	0.41348	-16.0838	3.31e-58	2.02e-54	down
DNER	1063.74	-5.71	0.383601	-14.8852	4.11e-50	1.88e-46	down
TFPI2	4620.24	-4.45939	0.327931	-13.5985	4.08e-42	1.49e-38	down
IL24	573.346	-8.43808	0.626584	-13.4668	2.45e-41	7.46e-38	down
MMP3	902.864	-9.32943	0.762323	-12.2382	1.94e-34	5.07e-31	down
DLX2	597.24	-4.17547	0.371885	-11.2279	2.98e-29	6.04e-26	down
CEMIP	1049.96	-4.32372	0.392205	-11.0241	2.92e-28	4.85e-25	down
CXCL8	2423.22	-5.05573	0.458405	-11.0289	2.77e-28	4.85e-25	down
ARHGAP4	480.039	-4.88086	0.444033	-10.9921	4.17e-28	6.34e-25	down
HKDC1	332.756	-4.8326	0.448414	-10.7771	4.42e-27	6.2e-24	down
IL11	2240.96	-4.18656	0.391276	-10.6998	1.02e-26	1.33e-23	down
ALPK2	322.857	-5.34726	0.501146	-10.6701	1.41e-26	1.71e-23	down
THBD	1836.57	-3.56094	0.3349	-10.6328	2.1e-26	2.39e-23	down
H2BC21	487.535	-4.47683	0.424796	-10.5388	5.72e-26	6.15e-23	down
DHRS2	295.931	-5.4672	0.524787	-10.4179	2.05e-25	2.08e-22	down
KIF1A	2200.57	-3.59827	0.347728	-10.348	4.27e-25	4.11e-22	down
RHOB	3111.02	-3.3943	0.329393	-10.3047	6.71e-25	6.13e-22	down
PTPRN	970.33	-3.66743	0.363561	-10.0875	6.27e-24	5.21e-21	down
LOC100288175	690.532	-4.28985	0.425567	-10.0803	6.75e-24	5.36e-21	down
MBNL3	247.618	-6.77641	0.68146	-9.94397	2.68e-23	2.04e-20	down
IL32	180.919	-6.46291	0.65253	-9.90438	3.98e-23	2.83e-20	down
CXCL1	263.219	-8.22526	0.833003	-9.87422	5.38e-23	3.64e-20	down
SHISA2	384.573	-3.59263	0.370439	-9.6983	3.07e-22	2e-19	down
EPAS1	2773.53	-3.5891	0.376474	-9.53347	1.52e-21	9.58e-19	down
RUNX2	909.52	-3.2615	0.345866	-9.42995	4.1e-21	2.34e-18	down
TSPYL5	205.315	-5.31443	0.568483	-9.34845	8.89e-21	4.92e-18	down
NPAS1	443.266	-3.61713	0.38813	-9.31938	1.17e-20	6.28e-18	down
SLC16A6	425.585	-3.37085	0.368204	-9.15483	5.44e-20	2.76e-17	down
SMAD7	674.021	-3.27758	0.358482	-9.14296	6.08e-20	3e-17	down
NNMT	697.208	-4.36651	0.478853	-9.11869	7.6e-20	3.65e-17	down
IRAK2	546.828	-3.35189	0.370728	-9.04139	1.55e-19	7.24e-17	down
PBDC1	269.65	-7.50699	0.835414	-8.98595	2.57e-19	1.17e-16	down
HRK	283.258	-4.25434	0.47465	-8.96311	3.16e-19	1.41e-16	down
FOSB	330.578	-3.57469	0.400268	-8.93073	4.23e-19	1.84e-16	down
CTSS	192.091	-5.19126	0.581835	-8.92223	4.57e-19	1.94e-16	down
TXNIP	5785.75	-3.78966	0.427775	-8.85899	8.07e-19	3.35e-16	down
ALOXE3	142.268	-4.2025	0.475523	-8.83765	9.78e-19	3.97e-16	down
KLF10	2656.7	-3.0178	0.341643	-8.83321	1.02e-18	4.04e-16	down
HES7	248.193	-3.85474	0.442386	-8.71353	2.95e-18	1.14e-15	down
NPTX1	1854.42	-2.89353	0.332981	-8.68978	3.63e-18	1.35e-15	down
COL5A1	1870.73	-3.08155	0.357127	-8.62873	6.2e-18	2.27e-15	down
BIRC3	1070.54	-3.68039	0.42744	-8.61031	7.29e-18	2.61e-15	down
NTN4	691.948	-3.09701	0.361199	-8.57424	9.97e-18	3.46e-15	down
ANKRD29	467.452	-3.43017	0.400093	-8.57343	1e-17	3.46e-15	down
CD70	469.406	-3.73687	0.436344	-8.56404	1.09e-17	3.68e-15	down
GEM	918.457	-2.9544	0.345382	-8.554	1.19e-17	3.95e-15	down
SOCS3	626.507	-3.13627	0.36863	-8.50792	1.77e-17	5.77e-15	down
IL6R	1216.57	-3.15817	0.372337	-8.48203	2.21e-17	7.09e-15	down
VLDLR-AS1	230.73	-3.47687	0.410047	-8.47921	2.27e-17	7.14e-15	down
SPX	316.27	-3.34157	0.394936	-8.46104	2.65e-17	8.16e-15	down
GNG11	687.85	-3.51092	0.415022	-8.4596	2.68e-17	8.16e-15	down
OPLAH	431.066	-3.081	0.368623	-8.35812	6.37e-17	1.79e-14	down
CYP1A1	118.433	-4.13848	0.49513	-8.35837	6.36e-17	1.79e-14	down
SLC17A9	982.725	-2.83873	0.339831	-8.35337	6.63e-17	1.84e-14	down
CDK15	92.35	-5.33901	0.643888	-8.29184	1.12e-16	3.04e-14	down
CYTH4	324.595	-3.51613	0.424838	-8.27641	1.27e-16	3.41e-14	down
CSF1	1002.35	-2.94705	0.356285	-8.27161	1.32e-16	3.45e-14	down
HEY2	165.242	-3.59875	0.435652	-8.26061	1.45e-16	3.73e-14	down
FOS	1001.44	-2.95015	0.359029	-8.21702	2.09e-16	5.29e-14	down
GDF15	271.271	-3.58932	0.438635	-8.18293	2.77e-16	6.84e-14	down
ZFYVE28	351.83	-3.19731	0.3909	-8.17934	2.85e-16	6.95e-14	down
IGDCC4	175.39	-3.78956	0.468272	-8.09264	5.84e-16	1.4e-13	down
TBX3	976.417	-2.79169	0.346379	-8.05963	7.65e-16	1.81e-13	down
DRAXIN	323.168	-3.30047	0.412832	-7.99472	1.3e-15	2.96e-13	down
ABTB2	750.346	-2.73911	0.342969	-7.98645	1.39e-15	3.13e-13	down
TNFRSF9	188.02	-4.50096	0.564057	-7.97961	1.47e-15	3.27e-13	down
VDR	472.56	-3.14241	0.394853	-7.95843	1.74e-15	3.83e-13	down
INHBE	410.215	-4.17387	0.524992	-7.95035	1.86e-15	3.99e-13	down
LBX2-AS1	346.873	-3.07981	0.391198	-7.87276	3.47e-15	7.36e-13	down
NR1D1	433.452	-2.7863	0.354648	-7.85654	3.95e-15	8.1e-13	down
CA8	205.763	-3.85702	0.490869	-7.85753	3.92e-15	8.1e-13	down
UCN2	183.911	-3.28565	0.421063	-7.80324	6.03e-15	1.22e-12	down
SCIRT	105.103	-3.82493	0.492444	-7.76724	8.02e-15	1.61e-12	down
INHBA	871.021	-3.05767	0.394203	-7.75658	8.72e-15	1.73e-12	down
H2AC11	337.433	-2.98423	0.385515	-7.74088	9.87e-15	1.92e-12	down
MKX	181.763	-3.82506	0.494085	-7.7417	9.81e-15	1.92e-12	down
ABCG1	613.291	-2.95947	0.382917	-7.72875	1.09e-14	2.09e-12	down
YPEL5	1240.74	-2.69048	0.348885	-7.71166	1.24e-14	2.34e-12	down
HES4	278.706	-3.43482	0.445401	-7.71176	1.24e-14	2.34e-12	down
H4C8	122.125	-4.43601	0.576529	-7.69435	1.42e-14	2.65e-12	down
CREB3L1	144.903	-3.66619	0.477591	-7.67644	1.64e-14	3.02e-12	down
SELENOM	488.934	-3.14418	0.410498	-7.65942	1.87e-14	3.41e-12	down
CPEB2	595.466	-2.93254	0.384785	-7.62126	2.51e-14	4.5e-12	down
ICAM1	1790.88	-2.5672	0.338381	-7.58673	3.28e-14	5.82e-12	down
BHLHE40	4965.24	-2.68266	0.353775	-7.58296	3.38e-14	5.93e-12	down
LOC101927727	256.589	-4.02453	0.531347	-7.57421	3.61e-14	6.28e-12	down
ADPRHL1	125.621	-3.42002	0.452537	-7.55744	4.11e-14	7.08e-12	down
SAMD11	117.42	-5.93804	0.787219	-7.54306	4.59e-14	7.83e-12	down
WNT9A	124.768	-3.83079	0.509264	-7.5222	5.39e-14	9.11e-12	down
HID1	655.615	-2.64453	0.353441	-7.48223	7.31e-14	1.22e-11	down
SMIM3	622.975	-2.93515	0.392591	-7.47634	7.64e-14	1.26e-11	down
SH2D2A	342.126	-3.4112	0.460204	-7.41238	1.24e-13	1.95e-11	down
KRT79	136.63	-3.46233	0.470348	-7.36121	1.82e-13	2.84e-11	down
BMP2	401.637	-2.65689	0.361505	-7.34952	1.99e-13	3.08e-11	down
DMKN	137.008	-4.35617	0.593542	-7.33928	2.15e-13	3.29e-11	down
PAPPA2	136.634	-4.23011	0.576902	-7.33246	2.26e-13	3.44e-11	down
H2BC5	190.719	-3.44575	0.470106	-7.32973	2.31e-13	3.45e-11	down
MYPN	54.8497	-5.08448	0.695137	-7.31436	2.59e-13	3.84e-11	down
H2AC6	322.376	-3.25847	0.446865	-7.29186	3.06e-13	4.5e-11	down
GABARAPL1	767.078	-3.3235	0.456111	-7.28662	3.18e-13	4.64e-11	down
FBXO27	414.464	-2.74262	0.376767	-7.27935	3.35e-13	4.86e-11	down
ARC	1072.11	-2.6478	0.364422	-7.26573	3.71e-13	5.33e-11	down
LPXN	1524.42	-2.54584	0.351191	-7.24917	4.19e-13	5.93e-11	down
LINC02593	113.944	-3.46422	0.478122	-7.24547	4.31e-13	6.05e-11	down
LINC00622	585.569	-3.1719	0.438699	-7.23024	4.82e-13	6.72e-11	down
SHH	130.52	-4.17686	0.579624	-7.20615	5.76e-13	7.84e-11	down
CYP1B1-AS1	83.9876	-4.41641	0.613561	-7.198	6.11e-13	8.26e-11	down
FOXF1	1056.96	-2.56588	0.356771	-7.19195	6.39e-13	8.57e-11	down
VEGFA	9127.48	-2.98796	0.41872	-7.13594	9.61e-13	1.28e-10	down
H2BC15	145.283	-3.40189	0.477645	-7.12222	1.06e-12	1.41e-10	down
KCNN3	73.4313	-5.4908	0.772199	-7.1106	1.16e-12	1.52e-10	down
GALNT3	120.824	-3.15717	0.44483	-7.09748	1.27e-12	1.66e-10	down
FOXQ1	149.608	-3.23396	0.456219	-7.08861	1.35e-12	1.75e-10	down
FLJ22447	103.684	-4.26874	0.602426	-7.08592	1.38e-12	1.78e-10	down
GPRC5C	527.163	-2.75192	0.389052	-7.07341	1.51e-12	1.92e-10	down
SP140	59.8989	-5.56018	0.785979	-7.07421	1.5e-12	1.92e-10	down
LZTS1	1032.94	-2.6226	0.372033	-7.04938	1.8e-12	2.26e-10	down
AKR1C3	76.6932	-4.63067	0.660435	-7.01155	2.36e-12	2.93e-10	down
CXCL2	133.092	-3.18286	0.455489	-6.98778	2.79e-12	3.45e-10	down
AP3B2	90.0399	-3.8442	0.550376	-6.98468	2.86e-12	3.5e-10	down
MAFB	79.8663	-3.94821	0.566328	-6.97161	3.13e-12	3.79e-10	down
RND3	1773.9	-2.30337	0.330808	-6.96285	3.33e-12	4.01e-10	down
SECTM1	79.9256	-3.87443	0.559051	-6.93036	4.2e-12	5.01e-10	down
NFKB2	2333.2	-2.29327	0.331487	-6.91813	4.58e-12	5.39e-10	down
ALDH1A3	1683.63	-2.29779	0.333491	-6.89012	5.57e-12	6.48e-10	down
LIF	358.228	-5.28706	0.767552	-6.88821	5.65e-12	6.53e-10	down
CALB2	60.6526	-4.94793	0.719097	-6.88076	5.95e-12	6.84e-10	down
ABCG2	318.978	-2.54877	0.370711	-6.87534	6.18e-12	7.06e-10	down
MYO15B	554.937	-2.45281	0.357509	-6.86085	6.85e-12	7.73e-10	down
RGS20	216.14	-2.79646	0.40761	-6.86062	6.86e-12	7.73e-10	down
LYPLAL1	351.395	-2.48124	0.361798	-6.85809	6.98e-12	7.82e-10	down
ABCA10	112.37	-4.69439	0.684624	-6.85688	7.04e-12	7.84e-10	down
ELFN2	422.687	-2.59074	0.380141	-6.81521	9.41e-12	1.03e-09	down
BMPER	54.0409	-6.57508	0.968799	-6.78684	1.15e-11	1.25e-09	down
SEC14L2	427.295	-2.4009	0.354297	-6.77651	1.23e-11	1.33e-09	down
SPOCK1	476.51	-2.59597	0.383566	-6.768	1.31e-11	1.4e-09	down
ABCC3	90.5091	-3.90135	0.576967	-6.76183	1.36e-11	1.45e-09	down
ADAM12	313.123	-2.6026	0.385076	-6.75866	1.39e-11	1.47e-09	down
TGFA	196.123	-2.85499	0.423501	-6.74141	1.57e-11	1.65e-09	down
BAMBI	228.066	-3.14065	0.469349	-6.6915	2.21e-11	2.29e-09	down
LURAP1L	419.433	-3.50669	0.524408	-6.68695	2.28e-11	2.34e-09	down
LGALS3	1499.07	-2.61289	0.391448	-6.67492	2.47e-11	2.52e-09	down
SLCO2A1	288.48	-4.43848	0.665402	-6.67038	2.55e-11	2.59e-09	down
CCDC68	220.803	-2.56274	0.385492	-6.64795	2.97e-11	3e-09	down
HHIPL2	57.2087	-3.56389	0.536215	-6.64638	3e-11	3.01e-09	down
CYP27C1	175.457	-2.7112	0.408042	-6.64441	3.04e-11	3.03e-09	down
ADAM8	213.515	-2.9152	0.43876	-6.64418	3.05e-11	3.03e-09	down
SLC6A8	651.189	-2.49839	0.377745	-6.61396	3.74e-11	3.69e-09	down
SLC37A2	845.582	-2.29073	0.346491	-6.61124	3.81e-11	3.74e-09	down
SQSTM1	8327.68	-2.27152	0.343847	-6.60619	3.94e-11	3.85e-09	down
PLA2G4C	81.05	-4.00955	0.60908	-6.58296	4.61e-11	4.43e-09	down
CRISPLD2	92.2826	-3.37138	0.512528	-6.57795	4.77e-11	4.54e-09	down
AHR	703.198	-2.26058	0.345379	-6.5452	5.94e-11	5.62e-09	down
ZNF876P	54.7609	-4.42971	0.677647	-6.5369	6.28e-11	5.84e-09	down
CGB8	50.366	-6.82524	1.04419	-6.53641	6.3e-11	5.84e-09	down
PPP1R14B-AS1	85.3632	-3.36853	0.516308	-6.52425	6.83e-11	6.3e-09	down
FENDRR	756.335	-2.2486	0.344914	-6.51932	7.06e-11	6.48e-09	down
CHRM4	98.3752	-3.54247	0.544628	-6.50439	7.8e-11	7.12e-09	down
SLC4A4	165.453	-2.75114	0.423091	-6.50248	7.9e-11	7.18e-09	down
IL1RAPL2	45.558	-5.07409	0.781246	-6.49487	8.31e-11	7.51e-09	down
EDNRA	181.867	-2.74762	0.42335	-6.49018	8.57e-11	7.71e-09	down
IER3	123.391	-3.72125	0.574247	-6.48023	9.16e-11	8.2e-09	down
MEDAG	37.6238	-5.25465	0.814593	-6.45065	1.11e-10	9.87e-09	down
SNAI2	1335.12	-2.16274	0.336124	-6.43434	1.24e-10	1.09e-08	down
IL15RA	356.721	-2.53551	0.395074	-6.4178	1.38e-10	1.21e-08	down
TUBAL3	46.4732	-4.09439	0.638224	-6.41529	1.41e-10	1.22e-08	down
FGF2	784.763	-2.19778	0.342929	-6.40886	1.47e-10	1.26e-08	down
NTNG2	271.341	-2.63582	0.41137	-6.40741	1.48e-10	1.27e-08	down
UPP1	5108.53	-2.32089	0.362492	-6.4026	1.53e-10	1.29e-08	down
PGR	203.659	-2.69883	0.42148	-6.40321	1.52e-10	1.29e-08	down
ISLR2	61.374	-4.75359	0.743813	-6.39085	1.65e-10	1.39e-08	down
CALCB	62.2622	-5.00898	0.784002	-6.38899	1.67e-10	1.4e-08	down
C1QTNF1	293.679	-2.51322	0.393452	-6.38761	1.68e-10	1.4e-08	down
XKRX	98.211	-3.12699	0.490742	-6.37196	1.87e-10	1.54e-08	down
CCDC71L	374.097	-2.29362	0.360526	-6.36188	1.99e-10	1.64e-08	down
GDNF	702.325	-2.31134	0.36387	-6.35211	2.12e-10	1.74e-08	down
RBP4	66.3707	-3.84099	0.605922	-6.33908	2.31e-10	1.88e-08	down
PLPP4	120.333	-3.00509	0.474487	-6.33335	2.4e-10	1.95e-08	down
TM6SF1	133.016	-2.74676	0.434256	-6.32521	2.53e-10	2.03e-08	down
KRT7	75.8148	-3.58719	0.567405	-6.32209	2.58e-10	2.06e-08	down
ECM2	146.515	-6.69418	1.06306	-6.29706	3.03e-10	2.38e-08	down
ANPEP	6096.05	-2.0335	0.323035	-6.29497	3.07e-10	2.4e-08	down
H4C14	40.3672	-5.29291	0.840895	-6.29437	3.09e-10	2.4e-08	down
ERFE	520.589	-2.23115	0.355115	-6.28291	3.32e-10	2.55e-08	down
STXBP5-AS1	56.7321	-3.41107	0.542858	-6.28354	3.31e-10	2.55e-08	down
SERPINB1	519.589	-2.30283	0.366851	-6.27729	3.45e-10	2.63e-08	down
SRGAP3	333.204	-2.33264	0.372061	-6.26951	3.62e-10	2.76e-08	down
IGFBP7	2088.11	-2.09547	0.33465	-6.26169	3.81e-10	2.89e-08	down
DLK2	278.406	-2.35514	0.3763	-6.25869	3.88e-10	2.93e-08	down
NAP1L3	91.2429	-5.07235	0.811538	-6.25029	4.1e-10	3.08e-08	down
C11orf87	126.624	-2.6908	0.430754	-6.24672	4.19e-10	3.14e-08	down
HEY1	517.367	-2.16589	0.349879	-6.1904	6e-10	4.4e-08	down
DUSP10	79.6977	-3.61541	0.58477	-6.18263	6.3e-10	4.6e-08	down
SLC41A2	242.872	-2.45466	0.39833	-6.16237	7.17e-10	5.17e-08	down
H2BC4	62.5744	-3.35773	0.544825	-6.16296	7.14e-10	5.17e-08	down
VAMP5	399.139	-2.55489	0.415536	-6.14844	7.83e-10	5.62e-08	down
TM4SF18	220.528	-2.87465	0.468438	-6.13666	8.43e-10	5.99e-08	down
RGS16	309.06	-2.78507	0.453995	-6.13457	8.54e-10	6.02e-08	down
ADGRG4	63.1801	-4.41583	0.719908	-6.13388	8.58e-10	6.02e-08	down
C6orf141	192.96	-2.44261	0.39918	-6.11906	9.41e-10	6.58e-08	down
SLC16A2	1631.64	-2.04612	0.334874	-6.11012	9.96e-10	6.89e-08	down
RAB27B	212.502	-2.71779	0.444769	-6.11056	9.93e-10	6.89e-08	down
NPTXR	723.322	-2.06676	0.338826	-6.09975	1.06e-09	7.32e-08	down
PTPN22	327.747	-2.48817	0.408043	-6.09782	1.08e-09	7.35e-08	down
KLF5	476.767	-2.21547	0.364062	-6.08542	1.16e-09	7.92e-08	down
DUSP1	4424.54	-2.12915	0.350555	-6.07364	1.25e-09	8.46e-08	down
KRT81	38.3614	-5.30938	0.874969	-6.06807	1.29e-09	8.72e-08	down
MTURN	534.666	-2.30484	0.379915	-6.06671	1.31e-09	8.76e-08	down
BOLA2	85.2007	-3.56418	0.587921	-6.06234	1.34e-09	8.91e-08	down
BOLA2B	85.2007	-3.56418	0.587921	-6.06234	1.34e-09	8.91e-08	down
GLMP	74.6585	-4.02838	0.66477	-6.05981	1.36e-09	9.02e-08	down
APOLD1	158.56	-2.46965	0.40774	-6.05691	1.39e-09	9.15e-08	down
MOCOS	999.066	-2.05105	0.338682	-6.05598	1.4e-09	9.17e-08	down
CISD2	1010.3	-2.15052	0.356342	-6.03499	1.59e-09	1.04e-07	down
ACHE	88.4777	-2.70655	0.448881	-6.02955	1.64e-09	1.07e-07	down
GATA5	99.0919	-3.10751	0.515925	-6.02318	1.71e-09	1.11e-07	down
SERPINE2	1707.39	-2.09104	0.347405	-6.01903	1.75e-09	1.13e-07	down
USP53	703.794	-2.0914	0.347809	-6.01307	1.82e-09	1.17e-07	down
L1CAM	371.858	-3.21151	0.534147	-6.01241	1.83e-09	1.17e-07	down
TIMP4	74.7082	-4.01968	0.668837	-6.00996	1.86e-09	1.18e-07	down
NHS	94.2092	-3.62488	0.603218	-6.00924	1.86e-09	1.19e-07	down
KCTD16	58.1637	-3.73674	0.623706	-5.99118	2.08e-09	1.32e-07	down
DTX4	381.998	-2.14583	0.358888	-5.9791	2.24e-09	1.42e-07	down
NPR2	347.491	-2.27308	0.380738	-5.9702	2.37e-09	1.49e-07	down
SMOX	1042.32	-2.09265	0.351253	-5.95768	2.56e-09	1.59e-07	down
NAV2	855.53	-2.34058	0.392941	-5.95655	2.58e-09	1.6e-07	down
PKIB	65.9001	-3.06445	0.514614	-5.95485	2.6e-09	1.61e-07	down
SLC16A3	714.651	-2.12139	0.35637	-5.95276	2.64e-09	1.63e-07	down
PRSS3	108.755	-3.10917	0.52254	-5.95011	2.68e-09	1.64e-07	down
SLC39A4	58.3903	-5.83983	0.983942	-5.93514	2.94e-09	1.79e-07	down
EBF4	335.948	-2.32389	0.392586	-5.91944	3.23e-09	1.97e-07	down
DNAJB2	734.001	-2.08152	0.352065	-5.91232	3.37e-09	2.05e-07	down
HDAC9	1431.21	-2.09252	0.353987	-5.91128	3.39e-09	2.05e-07	down
TFAP2C	1986.83	-1.92285	0.325477	-5.9078	3.47e-09	2.09e-07	down
PKP3	848.862	-2.06109	0.349521	-5.8969	3.7e-09	2.22e-07	down
SLC7A3	391.766	-2.41807	0.410207	-5.89475	3.75e-09	2.25e-07	down
C1RL	405.075	-2.06924	0.351334	-5.88968	3.87e-09	2.29e-07	down
TRAPPC6A	198.924	-2.63864	0.447997	-5.88985	3.87e-09	2.29e-07	down
H1-2	521.461	-2.88671	0.490647	-5.88348	4.02e-09	2.37e-07	down
PID1	421.024	-2.2005	0.374164	-5.88111	4.08e-09	2.4e-07	down
CLCF1	213.12	-2.46376	0.419001	-5.88007	4.1e-09	2.4e-07	down
MSC	114.362	-2.71039	0.461295	-5.87561	4.21e-09	2.46e-07	down
KLF4	1007.53	-2.5341	0.431902	-5.86731	4.43e-09	2.56e-07	down
CSF3	720.953	-2.4267	0.415392	-5.84196	5.16e-09	2.95e-07	down
MYBL1	789.28	-1.99537	0.341766	-5.83841	5.27e-09	3.01e-07	down
ICAM5	339.133	-2.12093	0.36336	-5.83699	5.32e-09	3.02e-07	down
ZFAND2A	520.25	-2.23297	0.382696	-5.83483	5.38e-09	3.05e-07	down
ZNF718	297.074	-2.82262	0.48393	-5.83271	5.45e-09	3.08e-07	down
PDP1	1355.58	-1.93928	0.332619	-5.83032	5.53e-09	3.11e-07	down
SDK2	366.035	-2.52563	0.433698	-5.82347	5.76e-09	3.23e-07	down
CTH	1215.61	-3.07232	0.527878	-5.82013	5.88e-09	3.28e-07	down
MAP3K10	424.828	-2.11801	0.364099	-5.81712	5.99e-09	3.32e-07	down
MTSS1	319.733	-2.19687	0.378415	-5.80545	6.42e-09	3.54e-07	down
KLF9	734.196	-2.10197	0.362306	-5.80166	6.57e-09	3.61e-07	down
FAM20C	937.815	-2.03967	0.351996	-5.79459	6.85e-09	3.76e-07	down
PHF24	65.0063	-3.52301	0.608534	-5.78934	7.07e-09	3.86e-07	down
MNX1-AS1	48.495	-3.4843	0.602354	-5.78447	7.27e-09	3.96e-07	down
NATD1	215.81	-2.27892	0.394443	-5.77756	7.58e-09	4.12e-07	down
ARL9	109.689	-2.60557	0.451399	-5.77222	7.82e-09	4.24e-07	down
HMOX1	669.836	-2.00556	0.347514	-5.77115	7.87e-09	4.25e-07	down
NAMPT	4134.48	-1.88857	0.327318	-5.76981	7.94e-09	4.27e-07	down
ANGPTL4	974.601	-2.5959	0.450065	-5.76782	8.03e-09	4.31e-07	down
CD163L1	30.5236	-5.64925	0.980129	-5.76378	8.23e-09	4.4e-07	down
SHISAL2B	58.2507	-3.428	0.596364	-5.74817	9.02e-09	4.81e-07	down
PYCR1	3167.19	-1.99312	0.346807	-5.74706	9.08e-09	4.82e-07	down
AMIGO2	3118.05	-2.03871	0.354903	-5.74442	9.22e-09	4.87e-07	down
ZKSCAN7	50.8578	-3.68645	0.641768	-5.74421	9.23e-09	4.87e-07	down
PRKCE	1093.14	-1.92786	0.335897	-5.73944	9.5e-09	5e-07	down
ZNF461	84.9359	-2.82192	0.491827	-5.73763	9.6e-09	5.04e-07	down
AGTR1	198.481	-2.58466	0.450588	-5.7362	9.68e-09	5.07e-07	down
CARD10	888.927	-1.96425	0.342938	-5.72773	1.02e-08	5.31e-07	down
ALDH1L2	4222.89	-2.22005	0.387802	-5.72469	1.04e-08	5.39e-07	down
PDPN	937.424	-1.92564	0.33664	-5.72018	1.06e-08	5.5e-07	down
MAOA	67.6655	-6.4624	1.13007	-5.71858	1.07e-08	5.52e-07	down
RHOU	198.679	-2.39626	0.419188	-5.71643	1.09e-08	5.56e-07	down
ABCB4	121.032	-2.65549	0.46452	-5.71664	1.09e-08	5.56e-07	down
PGM2L1	347.543	-2.19906	0.385165	-5.70938	1.13e-08	5.78e-07	down
C15orf48	45.2673	-5.46942	0.958948	-5.70356	1.17e-08	5.97e-07	down
CEBPD	194.405	-2.55281	0.44783	-5.7004	1.2e-08	6.06e-07	down
CSRNP1	880.39	-1.96816	0.346242	-5.68436	1.31e-08	6.6e-07	down
COL4A6	70.273	-2.68825	0.473066	-5.68262	1.33e-08	6.65e-07	down
QPCT	686.894	-2.02713	0.357148	-5.6759	1.38e-08	6.9e-07	down
TOX2	1095.37	-1.95596	0.344712	-5.67419	1.39e-08	6.95e-07	down
EXPH5	187.639	-2.31263	0.408696	-5.65855	1.53e-08	7.59e-07	down
IL6	74.4763	-8.57999	1.52096	-5.64115	1.69e-08	8.36e-07	down
PAX5	83.9798	-3.00496	0.532956	-5.63829	1.72e-08	8.48e-07	down
PLIN2	5043.96	-1.89459	0.336589	-5.62879	1.81e-08	8.93e-07	down
KCNK6	689.139	-1.89826	0.337418	-5.62584	1.85e-08	9.06e-07	down
ANGPT4	239.259	-3.48211	0.619416	-5.6216	1.89e-08	9.24e-07	down
H4C15	48.8051	-5.70133	1.01643	-5.60916	2.03e-08	9.9e-07	down
IGFBP1	345.532	-2.04476	0.36477	-5.60561	2.08e-08	1.01e-06	down
ALOX12B	38.4989	-4.12522	0.736214	-5.6033	2.1e-08	1.02e-06	down
RBM24	246.839	-2.15355	0.384709	-5.59786	2.17e-08	1.05e-06	down
LUCAT1	46.4353	-3.68684	0.658901	-5.59543	2.2e-08	1.06e-06	down
CYP4V2	214.857	-2.32486	0.416402	-5.58322	2.36e-08	1.12e-06	down
SEMA5A	612.26	-2.48562	0.445241	-5.58265	2.37e-08	1.12e-06	down
MANCR	82.9278	-2.7778	0.498365	-5.57384	2.49e-08	1.17e-06	down
ZIC2	1240.66	-1.88305	0.337924	-5.57241	2.51e-08	1.18e-06	down
SLC22A15	857.132	-2.04452	0.367236	-5.56733	2.59e-08	1.21e-06	down
CYTH1	427.921	-1.98772	0.357507	-5.55993	2.7e-08	1.26e-06	down
LINC01816	34.3895	-3.75525	0.675449	-5.55963	2.7e-08	1.26e-06	down
HCG11	460.873	-2.30573	0.414931	-5.5569	2.75e-08	1.27e-06	down
LOC105371967	37.1641	-5.07835	0.913919	-5.55668	2.75e-08	1.27e-06	down
AVPI1	137.631	-2.40554	0.433534	-5.54868	2.88e-08	1.33e-06	down
GCAWKR	115.169	-2.57991	0.465389	-5.54355	2.96e-08	1.37e-06	down
ARRDC4	187.78	-2.18889	0.395195	-5.53877	3.05e-08	1.4e-06	down
FIBCD1	342.804	-2.31566	0.418361	-5.53507	3.11e-08	1.43e-06	down
GADD45G	27.0969	-4.39505	0.794857	-5.52937	3.21e-08	1.46e-06	down
SNX16	355.944	-2.05229	0.371204	-5.52874	3.23e-08	1.46e-06	down
MYH13	53.0419	-6.19212	1.12017	-5.52786	3.24e-08	1.47e-06	down
ZNF569	47.0595	-8.38402	1.52126	-5.51125	3.56e-08	1.61e-06	down
ZBTB8A	343.009	-2.01245	0.365269	-5.50951	3.6e-08	1.62e-06	down
COL22A1	90.347	-8.23175	1.49548	-5.50443	3.7e-08	1.65e-06	down
XBP1	6183.35	-2.024	0.36837	-5.49447	3.92e-08	1.74e-06	down
GRINA	1720.59	-1.97501	0.360567	-5.47751	4.31e-08	1.88e-06	down
DNAJB9	638.522	-2.0592	0.375991	-5.47673	4.33e-08	1.88e-06	down
PAIP2B	282.467	-2.2344	0.408283	-5.47268	4.43e-08	1.92e-06	down
SLC1A4	2774.15	-2.12613	0.38871	-5.4697	4.51e-08	1.95e-06	down
LY6E	423.826	-2.61399	0.478651	-5.46116	4.73e-08	2.04e-06	down
TMEM47	411.577	-1.94455	0.356162	-5.45974	4.77e-08	2.04e-06	down
GRM4	54.789	-3.15148	0.577215	-5.4598	4.77e-08	2.04e-06	down
LOC644135	52.1804	-3.45374	0.632512	-5.46036	4.75e-08	2.04e-06	down
H3C6	95.807	-2.43121	0.446502	-5.44501	5.18e-08	2.21e-06	down
COL5A2	1413.68	-1.9542	0.359161	-5.44101	5.3e-08	2.25e-06	down
PPP1R15A	7225.37	-2.12615	0.39129	-5.43369	5.52e-08	2.34e-06	down
PSMG3-AS1	154.852	-2.2283	0.411319	-5.41746	6.05e-08	2.54e-06	down
HRH1	842.196	-1.91839	0.354333	-5.4141	6.16e-08	2.59e-06	down
ENPEP	37.8707	-6.16412	1.14111	-5.40186	6.6e-08	2.76e-06	down
CXCL3	69.6161	-2.63387	0.4879	-5.39837	6.72e-08	2.81e-06	down
FAIM2	33.8927	-8.24085	1.52681	-5.39743	6.76e-08	2.82e-06	down
ZNF772	43.3208	-3.47445	0.645021	-5.38656	7.18e-08	2.98e-06	down
ZNF320	38.9048	-8.25061	1.53302	-5.38195	7.37e-08	3.05e-06	down
PDE4D	1076.39	-2.05112	0.381231	-5.38026	7.44e-08	3.07e-06	down
LURAP1L-AS1	29.2383	-3.89145	0.723672	-5.37736	7.56e-08	3.12e-06	down
HLA-B	51.4438	-4.43007	0.82395	-5.37663	7.59e-08	3.12e-06	down
H2AC18	37.1207	-3.99458	0.743661	-5.37151	7.81e-08	3.2e-06	down
DHRS3	804.488	-2.71874	0.506227	-5.37058	7.85e-08	3.21e-06	down
MAFF	1486.29	-1.88936	0.352038	-5.36694	8.01e-08	3.27e-06	down
CCBE1	134.693	-2.25912	0.421166	-5.36398	8.14e-08	3.32e-06	down
FSTL3	1052.02	-1.91023	0.356923	-5.35194	8.7e-08	3.53e-06	down
PXDC1	793.107	-1.9542	0.365434	-5.3476	8.91e-08	3.59e-06	down
TIPARP	4030.47	-1.7608	0.32959	-5.34239	9.17e-08	3.69e-06	down
PLEKHN1	264.142	-2.01912	0.378221	-5.33847	9.37e-08	3.76e-06	down
CD55	1060.24	-1.82707	0.342718	-5.33113	9.76e-08	3.91e-06	down
MACROD1	314.537	-2.0001	0.375399	-5.32793	9.93e-08	3.97e-06	down
ADM2	1372.6	-2.669	0.501109	-5.32619	1e-07	4e-06	down
SPHK1	1730.96	-1.96676	0.369345	-5.32498	1.01e-07	4.02e-06	down
DAAM1	612.236	-1.84184	0.346177	-5.32051	1.03e-07	4.11e-06	down
PTPRE	103.715	-2.57042	0.483942	-5.31142	1.09e-07	4.31e-06	down
ATXN1	632.234	-2.01543	0.379832	-5.30611	1.12e-07	4.42e-06	down
PRKAR1B	554.178	-1.90467	0.359059	-5.30462	1.13e-07	4.44e-06	down
CEBPB	3211.44	-2.0039	0.377908	-5.30262	1.14e-07	4.48e-06	down
VIP	21.7318	-8.26431	1.56111	-5.29388	1.2e-07	4.68e-06	down
GCNT4	38.7814	-3.26444	0.6175	-5.28653	1.25e-07	4.85e-06	down
OSCAR	94.2579	-3.48532	0.659687	-5.28329	1.27e-07	4.93e-06	down
CERS1	60.0665	-2.90347	0.549798	-5.28099	1.28e-07	4.98e-06	down
PDGFB	124.246	-8.10377	1.53566	-5.27706	1.31e-07	5.08e-06	down
GTF2IRD2	51.8265	-2.80086	0.530865	-5.27604	1.32e-07	5.1e-06	down
SOD2	3548.65	-1.73166	0.32828	-5.27493	1.33e-07	5.12e-06	down
MBP	41.7076	-3.43414	0.652026	-5.26687	1.39e-07	5.33e-06	down
MRPS24	40.4561	-2.79113	0.53042	-5.26211	1.42e-07	5.44e-06	down
H2BC18	44.45	-3.41343	0.648765	-5.26143	1.43e-07	5.45e-06	down
TFEB	107.145	-2.35553	0.447798	-5.26025	1.44e-07	5.47e-06	down
H2BC12	1638.35	-2.00845	0.38193	-5.25869	1.45e-07	5.51e-06	down
ID2	134.357	-2.27563	0.432785	-5.2581	1.46e-07	5.51e-06	down
SHISAL1	440.295	-2.19698	0.418313	-5.252	1.5e-07	5.69e-06	down
TNFAIP3	378.459	-1.87489	0.357227	-5.24847	1.53e-07	5.76e-06	down
MMP24	102.868	-2.44429	0.466452	-5.24018	1.6e-07	6.01e-06	down
PAPPA	96.9774	-2.70372	0.51597	-5.24007	1.61e-07	6.01e-06	down
TIE1	1767.54	-1.79134	0.342355	-5.2324	1.67e-07	6.23e-06	down
SLC22A23	168.297	-2.2289	0.426342	-5.22797	1.71e-07	6.37e-06	down
H2AC19	39.4951	-4.51267	0.863703	-5.2248	1.74e-07	6.46e-06	down
CREBRF	933.358	-2.01757	0.38632	-5.22253	1.76e-07	6.52e-06	down
SPAG4	229.502	-2.12962	0.408022	-5.21937	1.8e-07	6.62e-06	down
COL6A3	10735.2	-1.81734	0.348547	-5.21403	1.85e-07	6.8e-06	down
EMX2	62.98	-3.05215	0.586409	-5.20482	1.94e-07	7.12e-06	down
P2RX4	303.459	-2.03659	0.391943	-5.19613	2.03e-07	7.42e-06	down
HAGHL	313.181	-2.15786	0.41545	-5.19403	2.06e-07	7.48e-06	down
HACD1	286.762	-2.05476	0.395694	-5.1928	2.07e-07	7.52e-06	down
TEF	499.786	-1.79337	0.346067	-5.18216	2.19e-07	7.93e-06	down
CNTNAP1	653.276	-1.78017	0.344124	-5.17304	2.3e-07	8.31e-06	down
H2BC8	46.4024	-3.16926	0.612752	-5.17217	2.31e-07	8.33e-06	down
CHST15	456.601	-1.84243	0.356484	-5.16834	2.36e-07	8.49e-06	down
SCAMP1	2149.88	-1.68849	0.326892	-5.16529	2.4e-07	8.55e-06	down
WDR45	689.731	-1.99939	0.387031	-5.16597	2.39e-07	8.55e-06	down
STEAP2	351.823	-1.97051	0.381696	-5.16251	2.44e-07	8.62e-06	down
SLC6A9	802.968	-2.17048	0.420433	-5.1625	2.44e-07	8.62e-06	down
CHMP4C	158.329	-2.30626	0.446717	-5.16269	2.43e-07	8.62e-06	down
OCLN	118.716	-2.73871	0.530654	-5.161	2.46e-07	8.67e-06	down
KCNK15	28.6763	-3.84475	0.745149	-5.15971	2.47e-07	8.72e-06	down
ZNF469	497.967	-2.17295	0.421395	-5.15657	2.52e-07	8.85e-06	down
ACOT4	23.1875	-7.90165	1.536	-5.1443	2.69e-07	9.39e-06	down
GTPBP10	1156.81	-1.74947	0.340459	-5.13857	2.77e-07	9.57e-06	down
LOC101927446	1156.81	-1.74947	0.340459	-5.13857	2.77e-07	9.57e-06	down
PDE2A	121.89	-2.14723	0.417831	-5.13899	2.76e-07	9.57e-06	down
GFI1	124.628	-2.17304	0.422885	-5.1386	2.77e-07	9.57e-06	down
ADARB2	45.0758	-3.73873	0.728232	-5.13398	2.84e-07	9.79e-06	down
MAP1LC3B	3032.98	-1.7018	0.331837	-5.12842	2.92e-07	1e-05	down
GIHCG	129.975	-2.40877	0.469967	-5.1254	2.97e-07	1.02e-05	down
NANOS1	79.7028	-2.84483	0.555167	-5.12428	2.99e-07	1.02e-05	down
GREM1	233.592	-2.01406	0.393302	-5.12091	3.04e-07	1.04e-05	down
LZTS3	596.698	-1.93982	0.378855	-5.12021	3.05e-07	1.04e-05	down
HPCAL4	144.701	-2.10862	0.412272	-5.11463	3.14e-07	1.06e-05	down
TMEM267	651.985	-2.04015	0.399282	-5.10954	3.23e-07	1.09e-05	down
SERPINB2	29.8355	-7.94638	1.55751	-5.10199	3.36e-07	1.13e-05	down
RTN4	14122.5	-1.79939	0.353273	-5.09348	3.52e-07	1.18e-05	down
SORCS2	254.308	-2.1645	0.424959	-5.09342	3.52e-07	1.18e-05	down
TRNP1	511.447	-1.81598	0.356759	-5.09021	3.58e-07	1.19e-05	down
ETFRF1	230.713	-1.87799	0.369324	-5.08494	3.68e-07	1.23e-05	down
CEBPZOS	918.153	-1.70335	0.335011	-5.08446	3.69e-07	1.23e-05	down
ZHX2	360.156	-1.84593	0.363356	-5.08022	3.77e-07	1.25e-05	down
EMC9	594.436	-2.0849	0.41107	-5.0719	3.94e-07	1.3e-05	down
SOX7	540.964	-1.74892	0.345377	-5.06379	4.11e-07	1.35e-05	down
LIMS1	2958.1	-1.7358	0.342872	-5.06252	4.14e-07	1.35e-05	down
LOC100128398	218.986	-1.97394	0.390704	-5.05225	4.37e-07	1.43e-05	down
SLCO5A1	66.5673	-2.69366	0.533239	-5.0515	4.38e-07	1.43e-05	down
TMEM86A	45.2172	-3.05778	0.605508	-5.04994	4.42e-07	1.44e-05	down
LINC00174	424.692	-1.79604	0.355694	-5.04941	4.43e-07	1.44e-05	down
TINCR	75.7603	-2.80821	0.556334	-5.04771	4.47e-07	1.45e-05	down
MAF	77.5945	-5.63771	1.11749	-5.04499	4.54e-07	1.47e-05	down
ACAP1	38.6318	-3.52894	0.701435	-5.03103	4.88e-07	1.57e-05	down
MBNL2	1040.77	-1.92887	0.383935	-5.02394	5.06e-07	1.63e-05	down
BET1	845.008	-1.90889	0.380011	-5.02325	5.08e-07	1.63e-05	down
MDGA1	57.97	-2.99827	0.596984	-5.02237	5.1e-07	1.63e-05	down
GSTO2	90.2914	-2.29204	0.456686	-5.01885	5.2e-07	1.66e-05	down
CERCAM	1309.12	-1.74244	0.347216	-5.01832	5.21e-07	1.66e-05	down
VGLL3	1255.23	-1.85849	0.370571	-5.01522	5.3e-07	1.68e-05	down
KSR1	433.271	-1.90945	0.380828	-5.01396	5.33e-07	1.69e-05	down
DMC1	231.791	-1.86242	0.371792	-5.0093	5.46e-07	1.73e-05	down
NLRP3	39.2236	-3.9124	0.782006	-5.00304	5.64e-07	1.78e-05	down
C19orf38	26.3475	-4.37219	0.875527	-4.99378	5.92e-07	1.86e-05	down
CEACAM19	72.7047	-2.89961	0.580729	-4.99305	5.94e-07	1.86e-05	down
LIMS4	18.9458	-4.57833	0.91707	-4.99235	5.97e-07	1.87e-05	down
PLXNA4	38.1482	-2.99802	0.601065	-4.98784	6.11e-07	1.91e-05	down
FLNB	15595.3	-1.80858	0.36288	-4.98396	6.23e-07	1.94e-05	down
FOSL2	1916.71	-1.78064	0.357664	-4.97854	6.41e-07	2e-05	down
SSPN	162.493	-2.08486	0.419838	-4.96586	6.84e-07	2.12e-05	down
NECAB1	119.565	-2.41311	0.486923	-4.95584	7.2e-07	2.22e-05	down
NCOA7	859.374	-1.65921	0.335	-4.95286	7.31e-07	2.25e-05	down
NBL1	315.941	-2.29543	0.463486	-4.95254	7.33e-07	2.25e-05	down
MICOS10-NBL1	315.941	-2.29543	0.463486	-4.95254	7.33e-07	2.25e-05	down
AMTN	12.3941	-7.87834	1.59151	-4.95024	7.41e-07	2.27e-05	down
RASSF1	1817.12	-1.7148	0.346489	-4.94906	7.46e-07	2.28e-05	down
WNT11	45.442	-5.58239	1.12876	-4.9456	7.59e-07	2.32e-05	down
GPRC5A	1438.02	-1.67188	0.338599	-4.93766	7.91e-07	2.41e-05	down
NMNAT2	409.966	-1.84758	0.374248	-4.93677	7.94e-07	2.42e-05	down
BTK	52.6528	-3.63203	0.736107	-4.93411	8.05e-07	2.45e-05	down
SOX30	34.6312	-3.26883	0.663557	-4.92623	8.38e-07	2.54e-05	down
SCNN1D	114.111	-1.98945	0.403913	-4.92544	8.42e-07	2.54e-05	down
TGFB2	63.1429	-2.60222	0.528796	-4.92103	8.61e-07	2.6e-05	down
CTBS	340.722	-1.81687	0.369443	-4.91785	8.75e-07	2.64e-05	down
GAS2	26.4015	-4.03849	0.8213	-4.91719	8.78e-07	2.64e-05	down
NPC1	4882.67	-1.63677	0.333196	-4.91235	9e-07	2.7e-05	down
METTL27	232.955	-2.04361	0.41632	-4.90874	9.17e-07	2.74e-05	down
LGR6	33.8833	-4.0916	0.833775	-4.90732	9.23e-07	2.76e-05	down
S100A11	5824.21	-2.03041	0.413934	-4.90515	9.34e-07	2.79e-05	down
UBE2W	916.743	-1.71449	0.349676	-4.90307	9.44e-07	2.81e-05	down
RPLP0P2	34.5154	-2.92206	0.596513	-4.89857	9.65e-07	2.87e-05	down
SDSL	368.476	-2.23055	0.456072	-4.8908	1e-06	2.98e-05	down
PHF21B	458.674	-1.79575	0.367297	-4.8891	1.01e-06	2.99e-05	down
ELAPOR1	35.3942	-3.69541	0.756202	-4.8868	1.02e-06	3.01e-05	down
FGFR3	166.832	-2.20282	0.450819	-4.88627	1.03e-06	3.02e-05	down
CCDC169	130.474	-2.2412	0.458772	-4.88521	1.03e-06	3.03e-05	down
TMEM158	3667.47	-1.72229	0.352929	-4.87998	1.06e-06	3.1e-05	down
ZC3H6	95.1723	-2.30252	0.472185	-4.87632	1.08e-06	3.15e-05	down
EEF1AKMT3	300.431	-1.86166	0.382441	-4.86784	1.13e-06	3.27e-05	down
BDNF	434.24	-1.77174	0.36404	-4.86689	1.13e-06	3.28e-05	down
SERPINB6	1659.57	-1.69827	0.349118	-4.86447	1.15e-06	3.32e-05	down
BHLHA15	38.7489	-3.22656	0.665	-4.85196	1.22e-06	3.51e-05	down
CRABP2	586.086	-1.72969	0.356534	-4.85141	1.23e-06	3.52e-05	down
GFUS	40.4571	-3.18619	0.657092	-4.84893	1.24e-06	3.55e-05	down
ZFAS1	3755.11	-1.96601	0.405931	-4.8432	1.28e-06	3.63e-05	down
MFNG	32.3083	-3.36858	0.696272	-4.83803	1.31e-06	3.72e-05	down
PLPP3	283.943	-1.95552	0.40424	-4.83751	1.31e-06	3.72e-05	down
ULBP1	1302.65	-1.77336	0.36707	-4.83112	1.36e-06	3.83e-05	down
SCN3B	141.553	-2.30536	0.477503	-4.82796	1.38e-06	3.89e-05	down
MDK	1430.69	-1.82438	0.378021	-4.82612	1.39e-06	3.91e-05	down
BCAS4	249.902	-1.88756	0.391117	-4.82607	1.39e-06	3.91e-05	down
CYBRD1	1360.1	-1.6244	0.33775	-4.80949	1.51e-06	4.22e-05	down
ZMAT1	203.552	-2.28507	0.47533	-4.80734	1.53e-06	4.26e-05	down
PHLDA3	90.396	-2.2307	0.464343	-4.804	1.56e-06	4.33e-05	down
C1orf56	205.744	-1.90824	0.397475	-4.80091	1.58e-06	4.38e-05	down
HEPHL1	29.4995	-3.11819	0.649504	-4.80088	1.58e-06	4.38e-05	down
FOXP4-AS1	30.4425	-3.19379	0.665763	-4.79719	1.61e-06	4.44e-05	down
LINC01239	18.1346	-4.03251	0.841892	-4.78981	1.67e-06	4.6e-05	down
MEGF6	77.0913	-2.47885	0.5181	-4.78451	1.71e-06	4.71e-05	down
ARHGAP9	39.0619	-3.22427	0.673867	-4.78473	1.71e-06	4.71e-05	down
FAM241A	822.458	-1.59103	0.332824	-4.7804	1.75e-06	4.8e-05	down
HIF1A-AS3	83.4998	-2.59094	0.542155	-4.77896	1.76e-06	4.82e-05	down
H2AJ	927.239	-2.0892	0.437349	-4.77696	1.78e-06	4.86e-05	down
OLIG2	434.572	-1.66425	0.348508	-4.77535	1.79e-06	4.89e-05	down
FAM214B	373.392	-1.76706	0.370087	-4.77471	1.8e-06	4.89e-05	down
MTHFD2	9056.63	-1.62969	0.341403	-4.7735	1.81e-06	4.91e-05	down
GNAI1	696.776	-1.63856	0.344243	-4.75989	1.94e-06	5.22e-05	down
NIPAL2	161.49	-1.97482	0.415289	-4.7553	1.98e-06	5.33e-05	down
CADPS	59.4874	-2.89517	0.608918	-4.75462	1.99e-06	5.34e-05	down
DDX60L	126.481	-2.00407	0.421666	-4.75275	2.01e-06	5.37e-05	down
USP36	1362.51	-1.57656	0.331897	-4.75015	2.03e-06	5.43e-05	down
TBC1D12	424.123	-1.66467	0.350902	-4.74396	2.1e-06	5.59e-05	down
SAT1	974.501	-1.76427	0.372411	-4.73742	2.16e-06	5.76e-05	down
ICA1	356.956	-1.73567	0.367398	-4.72423	2.31e-06	6.12e-05	down
EGR2	34.9191	-2.47166	0.523707	-4.71955	2.36e-06	6.25e-05	down
ZBTB10	1182.09	-1.58874	0.336805	-4.71708	2.39e-06	6.31e-05	down
ROR1	109.367	-2.34866	0.498151	-4.71475	2.42e-06	6.37e-05	down
PLA2G7	43.9941	-2.69767	0.573208	-4.70627	2.52e-06	6.59e-05	down
HECW2	316.549	-2.03361	0.43253	-4.70165	2.58e-06	6.73e-05	down
OR7E38P	222.337	-2.08692	0.444245	-4.69767	2.63e-06	6.84e-05	down
RFLNB	2045.78	-1.55225	0.330595	-4.69533	2.66e-06	6.89e-05	down
STAP2	126.199	-2.30453	0.492339	-4.68078	2.86e-06	7.36e-05	down
MEX3B	206.045	-1.90843	0.408574	-4.67096	3e-06	7.69e-05	down
PI4K2B	495.669	-1.61117	0.345057	-4.66928	3.02e-06	7.74e-05	down
OSER1-DT	173.143	-1.91465	0.41019	-4.6677	3.05e-06	7.77e-05	down
ACE	62.8574	-2.81609	0.603646	-4.66514	3.08e-06	7.84e-05	down
ARFGAP3	1142.92	-1.58466	0.339821	-4.66323	3.11e-06	7.89e-05	down
CACNA1A	59.6966	-2.50436	0.53745	-4.65971	3.17e-06	8.02e-05	down
CLIC6	288.621	-1.72326	0.370261	-4.65418	3.25e-06	8.23e-05	down
STX11	72.3392	-2.38003	0.512952	-4.63987	3.49e-06	8.77e-05	down
SMIM14	281.762	-1.78752	0.38536	-4.63857	3.51e-06	8.81e-05	down
MYH2	14.3977	-7.18725	1.55001	-4.63692	3.54e-06	8.86e-05	down
FOXC2-AS1	60.6487	-3.23654	0.698446	-4.63391	3.59e-06	8.96e-05	down
PLD6	164.852	-2.01606	0.43513	-4.63323	3.6e-06	8.98e-05	down
MYH1	20.9892	-7.37874	1.59375	-4.6298	3.66e-06	9.12e-05	down
FBXL16	30.9138	-5.28751	1.14267	-4.62733	3.7e-06	9.21e-05	down
TSPAN13	687.503	-1.69065	0.365433	-4.62642	3.72e-06	9.23e-05	down
CADM1	1804.98	-1.57869	0.341291	-4.62566	3.73e-06	9.24e-05	down
ELMOD1	98.7083	-2.27144	0.491056	-4.62563	3.73e-06	9.24e-05	down
TMEM150A	136.703	-1.96601	0.425484	-4.62064	3.83e-06	9.44e-05	down
F3	353.873	-1.68592	0.36498	-4.61922	3.85e-06	9.49e-05	down
MYO5B	779.464	-1.62211	0.351262	-4.61796	3.88e-06	9.51e-05	down
SP8	136.921	-2.15208	0.466035	-4.61786	3.88e-06	9.51e-05	down
KRCC1	362.223	-1.73807	0.376516	-4.6162	3.91e-06	9.57e-05	down
ASNS	7182.38	-1.75919	0.381888	-4.60656	4.09e-06	9.97e-05	down
LONRF3	431.898	-2.13271	0.463124	-4.60504	4.12e-06	0.000100256	down
MAFK	1753.09	-1.53084	0.332616	-4.60243	4.18e-06	0.000100982	down
PTGS2	2322.15	-2.42067	0.525935	-4.60261	4.17e-06	0.000100982	down
TTLL2	22.3929	-5.25109	1.14234	-4.59678	4.29e-06	0.000103485	down
BCL3	189.681	-1.95372	0.425064	-4.5963	4.3e-06	0.000103587	down
BPHL	217.389	-1.74653	0.380135	-4.59449	4.34e-06	0.000104215	down
EIF5A2	380.215	-1.67317	0.364702	-4.58778	4.48e-06	0.000107479	down
SLC1A5	10080.6	-1.57271	0.343638	-4.57663	4.73e-06	0.000113071	down
ZNF570	22.0725	-7.18704	1.57099	-4.57485	4.77e-06	0.000113739	down
LRP11	1286.06	-1.5324	0.335169	-4.57203	4.83e-06	0.000114833	down
CDKN1A	3534.53	-1.62455	0.356047	-4.56275	5.05e-06	0.000119465	down
ATP6V1B2	3951.94	-1.50589	0.330834	-4.55182	5.32e-06	0.000125458	down
TMEM198	170.957	-1.74173	0.382672	-4.5515	5.33e-06	0.000125487	down
POU2F2-AS1	32.7522	-2.70122	0.593661	-4.5501	5.36e-06	0.000126161	down
H3C10	88.6997	-2.02292	0.444694	-4.54901	5.39e-06	0.00012665	down
FOXO3	1942.06	-1.56912	0.344966	-4.54862	5.4e-06	0.000126722	down
WHRN	239.73	-1.78929	0.393454	-4.54765	5.42e-06	0.000127143	down
RASGRP3	21.145	-4.57413	1.00607	-4.54655	5.45e-06	0.000127485	down
IL17D	116.696	-1.8684	0.411186	-4.54393	5.52e-06	0.000128776	down
RRAS	297.188	-1.87058	0.411669	-4.54389	5.52e-06	0.000128776	down
IRS2	735.406	-1.63902	0.361048	-4.5396	5.64e-06	0.000131255	down
YRDC	1345.63	-1.62411	0.357829	-4.5388	5.66e-06	0.00013142	down
JUP	161.23	-2.09459	0.461461	-4.53904	5.65e-06	0.00013142	down
SLC2A3	953.494	-1.55096	0.341806	-4.53754	5.69e-06	0.000131728	down
PIP5KL1	58.4149	-2.27693	0.502439	-4.53175	5.85e-06	0.000134852	down
PTPRO	69.9687	-2.19092	0.483711	-4.5294	5.92e-06	0.000136188	down
PERM1	70.4493	-2.56156	0.565741	-4.52779	5.96e-06	0.000136885	down
GFPT1	3129.17	-1.49131	0.329492	-4.52609	6.01e-06	0.000137817	down
TP53INP1	412.016	-2.09789	0.464515	-4.5163	6.29e-06	0.000143799	down
TSPY26P	426.005	-1.60572	0.355756	-4.51355	6.38e-06	0.000145315	down
TAPT1	570.845	-1.58938	0.352231	-4.51233	6.41e-06	0.00014597	down
H2AC13	33.7052	-3.0026	0.665755	-4.51007	6.48e-06	0.000147351	down
TRIM7	398.819	-1.68822	0.374706	-4.50547	6.62e-06	0.000150209	down
LAMA3	670.922	-1.7488	0.388139	-4.50559	6.62e-06	0.000150209	down
CLDN3	59.6127	-2.28919	0.509111	-4.49644	6.91e-06	0.000156144	down
MT1M	65.0826	-2.35799	0.524704	-4.49394	6.99e-06	0.000157793	down
LHFPL2	2526.28	-1.51068	0.336416	-4.4905	7.11e-06	0.000159968	down
GS1-124K5.4	38.2	-2.93527	0.654961	-4.4816	7.41e-06	0.000166173	down
TPD52	1299.98	-1.51862	0.339016	-4.4795	7.48e-06	0.000167614	down
TMEM30A-DT	48.4779	-2.45753	0.548941	-4.47687	7.57e-06	0.000169276	down
CEBPG	2705.76	-1.67144	0.373683	-4.47289	7.72e-06	0.000171613	down
VAT1	4787.47	-1.50428	0.336543	-4.46979	7.83e-06	0.000173696	down
BSN	222.123	-1.73825	0.389016	-4.46832	7.88e-06	0.000174486	down
KCNG3	187.709	-1.83637	0.411487	-4.46277	8.09e-06	0.000178839	down
APOE	148.704	-2.07264	0.464484	-4.46224	8.11e-06	0.000179066	down
COL7A1	376.949	-1.7855	0.400182	-4.46174	8.13e-06	0.000179268	down
RAMP1	86.9676	-2.07859	0.465947	-4.461	8.16e-06	0.000179667	down
DYSF	37.6674	-3.08516	0.691636	-4.46067	8.17e-06	0.000179728	down
SERPIND1	832.596	-1.71	0.383462	-4.45936	8.22e-06	0.00018061	down
ARL4D	182.336	-1.77732	0.39913	-4.45297	8.47e-06	0.00018474	down
BDKRB2	35.106	-3.04497	0.68397	-4.4519	8.51e-06	0.00018544	down
HMGCL	690.262	-1.69007	0.379733	-4.45068	8.56e-06	0.00018628	down
CCZ1P1	172.529	-1.79995	0.404552	-4.44923	8.62e-06	0.000187311	down
MPLKIP	1667.96	-1.54854	0.348292	-4.4461	8.74e-06	0.000189616	down
AQP3	36.3373	-2.91745	0.656352	-4.44495	8.79e-06	0.000190004	down
HNRNPA1P27	23.7977	-3.40569	0.766132	-4.44531	8.78e-06	0.000190004	down
ID4	84.9307	-2.16964	0.488249	-4.44373	8.84e-06	0.000190809	down
CGB5	17.4685	-6.82872	1.53708	-4.44267	8.88e-06	0.000191522	down
ARID5A	240.387	-1.64033	0.369311	-4.44158	8.93e-06	0.000192268	down
SEMA3B	34.8274	-2.66027	0.599177	-4.43987	9e-06	0.000193352	down
LTBP3	1524.61	-1.46726	0.330597	-4.43822	9.07e-06	0.000194604	down
SNCA	102.301	-2.22296	0.501019	-4.43689	9.13e-06	0.000195585	down
BLVRB	454.655	-1.76018	0.396812	-4.4358	9.17e-06	0.000196346	down
CYP26B1	85.8413	-2.07894	0.469269	-4.43017	9.42e-06	0.000201023	down
CHGB	126.599	-1.73379	0.39142	-4.42948	9.45e-06	0.00020124	down
MROH1	887.741	-1.56801	0.354084	-4.42837	9.49e-06	0.000202049	down
NPPC	30.2712	-4.09637	0.925454	-4.42633	9.58e-06	0.000203724	down
SLC3A2	10614.9	-1.77151	0.400341	-4.42499	9.64e-06	0.000204639	down
PCDH7	74.9902	-2.1046	0.47582	-4.4231	9.73e-06	0.00020608	down
H3-5	54.3876	-3.12096	0.705781	-4.42199	9.78e-06	0.000206904	down
TGFBI	7704.84	-1.44277	0.326317	-4.42137	9.81e-06	0.000207017	down
PSD4	271.234	-1.63735	0.37031	-4.42157	9.8e-06	0.000207017	down
SYT6	109.941	-1.94988	0.441371	-4.41777	9.97e-06	0.000210252	down
UCN	58.2397	-2.11791	0.479516	-4.41676	1e-05	0.000210988	down
NDUFB8	665.041	-2.22587	0.504239	-4.41431	1.01e-05	0.000212418	down
NUP50-DT	207.8	-1.83833	0.416963	-4.40887	1.04e-05	0.000217571	down
NUPR1	34.432	-4.03063	0.914303	-4.40842	1.04e-05	0.000217774	down
LOC100506178	20.8574	-3.39404	0.770359	-4.40579	1.05e-05	0.00022018	down
CGAS	1018.77	-1.44655	0.328407	-4.40474	1.06e-05	0.000220748	down
PIK3IP1	49.4039	-2.53135	0.574656	-4.40497	1.06e-05	0.000220748	down
NFXL1	1206.09	-1.5229	0.345781	-4.40424	1.06e-05	0.000220849	down
SPATA41	26.5637	-2.91036	0.660824	-4.40414	1.06e-05	0.000220849	down
TDH-AS1	15.2946	-4.36526	0.991448	-4.40291	1.07e-05	0.000221851	down
RIPK2-DT	130.945	-1.97093	0.447966	-4.39974	1.08e-05	0.000224358	down
LINC02299	12.1306	-6.87124	1.56189	-4.39932	1.09e-05	0.000224538	down
MOSPD1	567.962	-1.51061	0.343477	-4.39798	1.09e-05	0.000225414	down
EPHB2	1891.57	-1.46966	0.334336	-4.39578	1.1e-05	0.000227202	down
PLXNC1	343.945	-1.72891	0.393427	-4.39448	1.11e-05	0.000228045	down
IL6ST	9041.35	-1.50102	0.341629	-4.39372	1.11e-05	0.000228335	down
TSLP	24.8149	-3.3352	0.759256	-4.39272	1.12e-05	0.00022913	down
GTF2IRD2B	244.23	-1.68594	0.384159	-4.38865	1.14e-05	0.000232936	down
GAN	932.952	-1.50459	0.343144	-4.38473	1.16e-05	0.000236378	down
VGF	636.173	-1.64821	0.376468	-4.37809	1.2e-05	0.000243417	down
ATF3	803.721	-2.9728	0.679569	-4.37453	1.22e-05	0.000246605	down
CDRT4	41.736	-2.42048	0.553499	-4.37304	1.23e-05	0.00024774	down
SERTAD2	1267.55	-1.54242	0.352867	-4.37111	1.24e-05	0.000249663	down
TNFRSF10C	114.485	-1.90939	0.436869	-4.37062	1.24e-05	0.000249949	down
MXD1	911.879	-1.69464	0.387986	-4.36778	1.26e-05	0.000252664	down
SLC5A10	9.26088	-6.85474	1.57069	-4.36417	1.28e-05	0.000256579	down
SLC39A8	791.183	-1.5432	0.353983	-4.35954	1.3e-05	0.000261141	down
OSGIN1	118.326	-1.80083	0.413127	-4.35901	1.31e-05	0.000261273	down
IDNK	129.497	-1.84576	0.423754	-4.35574	1.33e-05	0.000264344	down
COLGALT2	238.04	-1.71712	0.394254	-4.35535	1.33e-05	0.000264517	down
LINC02677	91.4161	-1.95916	0.450107	-4.35267	1.34e-05	0.000267199	down
LASTR	91.4161	-1.95916	0.450107	-4.35267	1.34e-05	0.000267199	down
DNAI4	75.4069	-2.18316	0.501987	-4.34904	1.37e-05	0.000271064	down
ZNF711	1367.44	-1.46653	0.33778	-4.34168	1.41e-05	0.000279559	down
IL6ST-DT	29.5881	-2.58168	0.594645	-4.34155	1.41e-05	0.000279559	down
NECAB2	46.3821	-2.48247	0.572008	-4.33991	1.43e-05	0.000281043	down
TRIOBP	1493.21	-1.44618	0.333475	-4.3367	1.45e-05	0.000284572	down
LOC101927661	8.2957	-6.84521	1.57921	-4.33458	1.46e-05	0.000286712	down
PIPOX	25.4197	-3.90528	0.902084	-4.32918	1.5e-05	0.000292883	down
SYP	53.8912	-2.08756	0.48251	-4.32646	1.52e-05	0.000295883	down
RELB	597.625	-1.672	0.386557	-4.32538	1.52e-05	0.000297027	down
FAM225B	21.878	-2.98108	0.689282	-4.3249	1.53e-05	0.000297349	down
SINHCAF	206.309	-1.71421	0.396452	-4.32389	1.53e-05	0.000298399	down
HRAS	385.677	-2.62781	0.607854	-4.3231	1.54e-05	0.00029883	down
MESP1	30.7984	-3.29139	0.761341	-4.32315	1.54e-05	0.00029883	down
CACNA1C	111.121	-2.47147	0.571855	-4.32185	1.55e-05	0.000299713	down
CACNA1C-IT2	111.121	-2.47147	0.571855	-4.32185	1.55e-05	0.000299713	down
SMIM30	916.841	-1.59777	0.369829	-4.3203	1.56e-05	0.000301368	down
PCK2	3063.76	-1.91591	0.44356	-4.31938	1.56e-05	0.000302302	down
RPS17	429.624	-2.08003	0.481716	-4.31797	1.57e-05	0.000303928	down
LGALS3BP	93.1444	-2.64348	0.612384	-4.31671	1.58e-05	0.000305016	down
BMPR1B	76.8722	-2.00966	0.465746	-4.31492	1.6e-05	0.000306855	down
NGFR	58.6821	-2.62938	0.609461	-4.31428	1.6e-05	0.000307424	down
CITED1	109.906	-2.0504	0.475301	-4.3139	1.6e-05	0.00030763	down
ATE1-AS1	21.0361	-3.02804	0.702669	-4.30934	1.64e-05	0.00031305	down
ZNNT1	50.9616	-2.35087	0.545653	-4.30836	1.64e-05	0.000313769	down
RAET1E	25.4388	-2.6995	0.626605	-4.30814	1.65e-05	0.000313769	down
CDR2L	696.08	-1.45305	0.337373	-4.30696	1.66e-05	0.000315109	down
TMEM64	751.018	-1.54364	0.358652	-4.30401	1.68e-05	0.000318671	down
FSHR	38.9868	-6.4645	1.503	-4.30107	1.7e-05	0.000321591	down
CCND2	1762.41	-1.61323	0.375181	-4.29989	1.71e-05	0.000322983	down
APLF	121.223	-1.71617	0.399269	-4.29829	1.72e-05	0.000324976	down
PARM1	416.315	-1.65125	0.384386	-4.29582	1.74e-05	0.000327602	down
EMX1	52.7746	-2.78756	0.648973	-4.29533	1.74e-05	0.000327988	down
KLHL29	754.441	-1.59743	0.373023	-4.28239	1.85e-05	0.000345879	down
TRAF1	41.4446	-2.10723	0.4922	-4.28125	1.86e-05	0.000347299	down
ADTRP	67.069	-1.98493	0.463662	-4.28099	1.86e-05	0.000347356	down
ECEL1P2	50.9621	-2.26033	0.528347	-4.27811	1.88e-05	0.00035117	down
LYPD1	143.692	-1.95947	0.458255	-4.27594	1.9e-05	0.000354244	down
ASPHD1	440.787	-1.63597	0.382906	-4.27252	1.93e-05	0.00035935	down
PXK	1020.21	-1.55067	0.362978	-4.27206	1.94e-05	0.000359599	down
PWWP2B	190.915	-1.70157	0.398316	-4.27191	1.94e-05	0.000359599	down
CYP27B1	588.498	-1.64512	0.385162	-4.27123	1.94e-05	0.000359973	down
ESM1	10127.6	-1.45651	0.341143	-4.2695	1.96e-05	0.000362402	down
SP9	79.0488	-2.17329	0.509365	-4.26666	1.98e-05	0.000366674	down
NFKBIE	330.526	-1.63107	0.382661	-4.26245	2.02e-05	0.000372142	down
EFNB1	1808.72	-1.41434	0.332114	-4.25859	2.06e-05	0.000377107	down
KIAA0895	193.699	-1.61034	0.378353	-4.25619	2.08e-05	0.000380415	down
NEURL1	44.5696	-2.60104	0.611421	-4.25409	2.1e-05	0.000382859	down
RALGPS2	676.979	-1.53795	0.361946	-4.24911	2.15e-05	0.000391071	down
FER1L4	282.075	-2.0253	0.476786	-4.24781	2.16e-05	0.000392558	down
C17orf107	23.7841	-3.3566	0.790493	-4.24622	2.17e-05	0.000394583	down
OPTN	834.431	-1.52013	0.358167	-4.24419	2.19e-05	0.000397569	down
H2AC20	114.911	-2.38348	0.561601	-4.24408	2.19e-05	0.000397569	down
SIRT1	1561.11	-1.4193	0.334457	-4.2436	2.2e-05	0.000398026	down
NQO2	669.7	-1.44283	0.34062	-4.23591	2.28e-05	0.000410684	down
NKX3-1	591.982	-1.48797	0.351386	-4.23458	2.29e-05	0.000412701	down
PSPH	1607.35	-1.44679	0.341819	-4.23263	2.31e-05	0.000415485	down
PMAIP1	2961.55	-1.88531	0.445755	-4.22947	2.34e-05	0.00042012	down
KIF21B	1249.38	-1.43559	0.339462	-4.229	2.35e-05	0.000420443	down
LHX8	84.3357	-2.20346	0.521086	-4.22859	2.35e-05	0.000420526	down
SNAPC1	1175.78	-1.47976	0.350227	-4.22515	2.39e-05	0.000425747	down
PRSS3P4	26.4923	-2.82425	0.669097	-4.22098	2.43e-05	0.000431587	down
ADPRH	131.342	-1.74434	0.413664	-4.2168	2.48e-05	0.000439245	down
IER5	1185.82	-1.43723	0.341099	-4.21352	2.51e-05	0.000444816	down
UTP23	1100.6	-1.44766	0.34372	-4.21175	2.53e-05	0.000447745	down
KRT34	10.2649	-4.46223	1.05981	-4.2104	2.55e-05	0.000448816	down
PIM1	830.501	-1.55528	0.369757	-4.20621	2.6e-05	0.000455028	down
TNC	2724.33	-1.53362	0.365041	-4.20123	2.65e-05	0.000462112	down
LINC01460	18.3316	-6.44179	1.53325	-4.2014	2.65e-05	0.000462112	down
LIMK1	1308.63	-1.42736	0.34	-4.19813	2.69e-05	0.000467522	down
ZNF385D	96.4681	-1.88128	0.449013	-4.1898	2.79e-05	0.000484096	down
RPL9P8	366.146	-2.19811	0.524714	-4.18916	2.8e-05	0.000484551	down
SARNP	38.0825	-2.78898	0.665759	-4.18918	2.8e-05	0.000484551	down
FAM200B	583.196	-1.45536	0.347483	-4.18829	2.81e-05	0.000485951	down
TM4SF19	93.7312	-1.79965	0.431102	-4.17454	2.99e-05	0.000514795	down
SGMS2	354.332	-1.56113	0.374665	-4.16674	3.09e-05	0.000531708	down
IGFBP5	61.7812	-2.39922	0.575932	-4.1658	3.1e-05	0.000533411	down
TIGD7	37.2168	-2.34988	0.564241	-4.16467	3.12e-05	0.00053556	down
JUNB	1080.02	-1.46241	0.351426	-4.16135	3.16e-05	0.000542877	down
ZNF566	252.727	-1.69088	0.406367	-4.16096	3.17e-05	0.000542916	down
RAB40A	49.2686	-2.06448	0.496474	-4.15828	3.21e-05	0.000546874	down
NRG1	900.328	-1.40193	0.337372	-4.15544	3.25e-05	0.000550635	down
UGDH-AS1	67.3035	-1.97845	0.476098	-4.15554	3.25e-05	0.000550635	down
HOXC13-AS	43.4532	-2.30404	0.554497	-4.1552	3.25e-05	0.000550635	down
EID3	27.4572	-2.80499	0.675068	-4.15513	3.25e-05	0.000550635	down
ZNF567	133.306	-1.66199	0.400183	-4.15309	3.28e-05	0.000555048	down
PRRX2	266.56	-1.60314	0.386491	-4.14795	3.35e-05	0.000566086	down
TRAPPC2B	89.2819	-2.39267	0.577276	-4.14476	3.4e-05	0.000573482	down
HOMER3	329.823	-1.5229	0.367592	-4.14291	3.43e-05	0.00057653	down
PLAC8	164.855	-2.18702	0.528041	-4.14177	3.45e-05	0.000578874	down
LINC00886	98.5169	-1.77539	0.428894	-4.13945	3.48e-05	0.000584229	down
PFDN2	1973.81	-1.65099	0.399417	-4.1335	3.57e-05	0.000597912	down
SHC2	253.679	-1.6034	0.38808	-4.13164	3.6e-05	0.00060222	down
NACAD	75.7126	-2.26935	0.550042	-4.12577	3.69e-05	0.0006154	down
MAFG	1979.65	-1.36628	0.33142	-4.1225	3.75e-05	0.000623193	down
ZNF419	144.664	-1.63882	0.397686	-4.12089	3.77e-05	0.000626431	down
SOX21-AS1	159.542	-1.59051	0.386646	-4.11361	3.9e-05	0.000644772	down
RABGEF1	282.097	-1.57935	0.38402	-4.11267	3.91e-05	0.00064683	down
FZD7	786.037	-1.37577	0.334595	-4.11174	3.93e-05	0.000648847	down
TIMM9	1125.16	-1.44172	0.351084	-4.10648	4.02e-05	0.000662576	down
RNF128	150.538	-2.06508	0.503405	-4.10222	4.09e-05	0.000671872	down
IRF1	547.687	-1.41793	0.345688	-4.10176	4.1e-05	0.00067261	down
PGPEP1	696.763	-1.56326	0.381395	-4.0988	4.15e-05	0.000680037	down
POLE4	783.933	-1.79161	0.437359	-4.09644	4.2e-05	0.000685176	down
TGFBR3L	201.39	-1.76302	0.430419	-4.09606	4.2e-05	0.000685686	down
LINC00184	18.0335	-2.8406	0.69368	-4.09496	4.22e-05	0.000688314	down
NFKBIA	1432.62	-1.47888	0.361192	-4.09444	4.23e-05	0.000689171	down
ESPN	91.8826	-2.05177	0.501158	-4.09406	4.24e-05	0.000689171	down
SLC9C1	29.4881	-3.40991	0.832878	-4.09413	4.24e-05	0.000689171	down
OSR2	61.7408	-1.90553	0.465552	-4.09305	4.26e-05	0.000691542	down
OGFOD1	2794.84	-1.34208	0.328074	-4.09077	4.3e-05	0.000697144	down
LIMA1	2518.1	-1.363	0.333353	-4.08877	4.34e-05	0.000702554	down
TRIM47	294.025	-1.54852	0.379062	-4.08513	4.41e-05	0.000711151	down
SCAND1	1479.92	-1.69516	0.415459	-4.08021	4.5e-05	0.000725734	down
KCNN4	363.141	-1.8262	0.447658	-4.07945	4.51e-05	0.000727466	down
PTHLH	74.3149	-1.75571	0.430512	-4.0782	4.54e-05	0.000730731	down
NOL4L	587.772	-1.45912	0.357896	-4.07694	4.56e-05	0.000733746	down
TWF2-DT	64.0896	-2.02699	0.497196	-4.07683	4.57e-05	0.000733746	down
ZNF274	618.669	-1.40839	0.345652	-4.07459	4.61e-05	0.00073956	down
LRRC2	16.4565	-6.22673	1.52944	-4.07124	4.68e-05	0.000749422	down
NOTUM	95.6603	-2.19378	0.539754	-4.0644	4.82e-05	0.000769231	down
ANKRD55	39.3676	-2.9419	0.724382	-4.06125	4.88e-05	0.000777642	down
MAB21L3	27.1551	-2.9915	0.737807	-4.05459	5.02e-05	0.000798063	down
OR2B6	22.6198	-2.73482	0.675041	-4.05135	5.09e-05	0.000807088	down
LINC01291	8.22327	-6.5795	1.62399	-4.05143	5.09e-05	0.000807088	down
PCBP3	159.021	-1.62116	0.4002	-4.05088	5.1e-05	0.000807991	down
KRT80	1418.15	-1.36458	0.336992	-4.04929	5.14e-05	0.00081209	down
SNTB1	795.403	-1.51269	0.373592	-4.04904	5.14e-05	0.000812255	down
WDR81	87.0935	-2.39643	0.592133	-4.04712	5.19e-05	0.000818249	down
TLX1	40.1265	-6.14324	1.51833	-4.04605	5.21e-05	0.000821289	down
PDE4B	1851.42	-1.4267	0.353074	-4.04081	5.33e-05	0.00083839	down
TMEM132A	2404.65	-1.34847	0.334045	-4.03681	5.42e-05	0.000852103	down
AKAP17A	106.592	-1.91859	0.475492	-4.03496	5.46e-05	0.0008581	down
SGPP1	1016.28	-1.41142	0.349873	-4.03411	5.48e-05	0.000859733	down
KIF26B	11.1183	-3.74019	0.928024	-4.03027	5.57e-05	0.00087314	down
GOLT1B	2075.67	-1.38268	0.343268	-4.02799	5.63e-05	0.000878839	down
TSC22D1	2635.87	-1.39222	0.345675	-4.02755	5.64e-05	0.000879539	down
PAX8-AS1	15.3368	-6.17822	1.53432	-4.02668	5.66e-05	0.00088203	down
LPL	407.803	-1.48019	0.367821	-4.02421	5.72e-05	0.000890578	down
ADAMTS17	72.2931	-1.93849	0.481801	-4.02342	5.74e-05	0.0008928	down
SGK1	1445.47	-1.37556	0.341997	-4.02216	5.77e-05	0.000896074	down
FTL	19020.6	-1.59747	0.397413	-4.01968	5.83e-05	0.000904799	down
PSAT1	13456.3	-1.38737	0.345515	-4.01536	5.94e-05	0.00091995	down
HSD11B1L	292.158	-1.71077	0.426104	-4.01492	5.95e-05	0.000920884	down
KCNQ3	178.875	-1.6292	0.405834	-4.01444	5.96e-05	0.000921991	down
TNRC6C	340.175	-1.50517	0.375184	-4.01182	6.03e-05	0.00092992	down
FADS3	560.58	-1.49689	0.373386	-4.00895	6.1e-05	0.000938587	down
CHAC2	281.289	-1.71201	0.427036	-4.00905	6.1e-05	0.000938587	down
LOC100128770	24.7594	-2.82195	0.703878	-4.00914	6.09e-05	0.000938587	down
ARHGEF2	1160.73	-1.32565	0.330884	-4.0064	6.17e-05	0.00094591	down
CCDC122	179.751	-1.54169	0.384891	-4.00552	6.19e-05	0.000948625	down
NFIL3	670.096	-1.46314	0.365488	-4.00326	6.25e-05	0.000953748	down
TGFB2-AS1	6.00031	-6.43337	1.60701	-4.00333	6.25e-05	0.000953748	down
CCDC91	561.421	-1.39042	0.348037	-3.99503	6.47e-05	0.000983377	down
C3	14.3222	-4.01374	1.00478	-3.99464	6.48e-05	0.000984173	down
SARS1	15696.7	-1.48239	0.371156	-3.99399	6.5e-05	0.000986048	down
PRDM16	102.316	-2.17229	0.544086	-3.99255	6.54e-05	0.000991267	down
MAGED4	43.4957	-2.52039	0.631605	-3.99045	6.59e-05	0.00099922	down
MATN1	39.7799	-2.27508	0.57021	-3.98989	6.61e-05	0.000999932	down
SLC16A1-AS1	1007.74	-1.38728	0.347967	-3.98682	6.7e-05	0.00101126	down
ADRA1D	27.924	-2.7322	0.685666	-3.98474	6.76e-05	0.00101849	down
NKAIN3	12.4519	-3.70114	0.929411	-3.98224	6.83e-05	0.0010284	down
EMX2OS	18.5261	-2.99584	0.752639	-3.98045	6.88e-05	0.00103451	down
APOC1	79.0458	-2.42372	0.609013	-3.97975	6.9e-05	0.0010367	down
BFAR	111.325	-2.06202	0.51819	-3.97928	6.91e-05	0.00103788	down
TMTC1	176.886	-1.79454	0.451297	-3.9764	7e-05	0.0010488	down
GAL	648.929	-1.61212	0.405892	-3.97179	7.13e-05	0.00106493	down
MCEE	144.59	-1.63447	0.411602	-3.97101	7.16e-05	0.00106756	down
TUFT1	888.958	-1.40291	0.353574	-3.96781	7.25e-05	0.00107935	down
KCNJ14	112.152	-1.72465	0.43466	-3.96781	7.25e-05	0.00107935	down
MED10	2090.01	-1.41091	0.356067	-3.96249	7.42e-05	0.0011028	down
SGK3	93.5025	-1.75222	0.442544	-3.95942	7.51e-05	0.00111603	down
PRR9	19.0274	-2.78769	0.704279	-3.95821	7.55e-05	0.00111999	down
TRIM36	600.545	-1.61018	0.406863	-3.95755	7.57e-05	0.00112218	down
SEPTIN9	2229.29	-1.30582	0.329982	-3.95725	7.58e-05	0.00112269	down
LINC02288	46.737	-2.43624	0.61596	-3.95519	7.65e-05	0.00112786	down
NAT16	27.7544	-2.46709	0.62376	-3.95519	7.65e-05	0.00112786	down
BTG2	84.3733	-1.71142	0.432823	-3.95409	7.68e-05	0.0011321	down
OSTM1	1127.57	-1.3445	0.340754	-3.94567	7.96e-05	0.00116792	down
RP9	503.228	-1.76903	0.448558	-3.94381	8.02e-05	0.00117376	down
FRAS1	1365.85	-1.77826	0.450889	-3.9439	8.02e-05	0.00117376	down
ZNF836	24.413	-2.68228	0.680141	-3.94371	8.02e-05	0.00117376	down
LOC441907	18.9151	-3.00998	0.763232	-3.94374	8.02e-05	0.00117376	down
RBM26-AS1	45.6898	-2.18494	0.554599	-3.93967	8.16e-05	0.00119082	down
FST	594.369	-1.5011	0.38114	-3.93844	8.2e-05	0.00119474	down
LINC00304	22.5913	-3.3531	0.851405	-3.93831	8.21e-05	0.00119474	down
SMKR1	21.4197	-2.42296	0.615323	-3.93771	8.23e-05	0.00119676	down
FAM216A	901.822	-1.34697	0.342191	-3.9363	8.27e-05	0.00120286	down
LEF1-AS1	22.5139	-2.81974	0.716864	-3.93344	8.37e-05	0.00121532	down
TMEM71	35.7178	-2.08483	0.530171	-3.93237	8.41e-05	0.00121978	down
SNAI1	125.803	-1.6422	0.417712	-3.93141	8.45e-05	0.00122373	down
PROX1	183.063	-1.86868	0.475578	-3.92928	8.52e-05	0.0012336	down
VPS37A	933.73	-1.29109	0.328677	-3.92813	8.56e-05	0.00123853	down
BHLHE40-AS1	20.3786	-2.53947	0.647179	-3.9239	8.71e-05	0.0012595	down
WIF1	14.6393	-3.30354	0.842177	-3.92262	8.76e-05	0.00126423	down
FHDC1	65.0583	-2.1257	0.541993	-3.922	8.78e-05	0.00126648	down
RAB29	771.722	-1.32192	0.337142	-3.92096	8.82e-05	0.00127095	down
TMEM240	27.7278	-2.59753	0.66278	-3.91914	8.89e-05	0.00127956	down
SHARPIN	738.816	-1.44996	0.370156	-3.91717	8.96e-05	0.0012857	down
SOCS2-AS1	87.9877	-1.94261	0.495939	-3.91704	8.96e-05	0.0012857	down
SCAMP1-AS1	273.565	-1.57655	0.402745	-3.91451	9.06e-05	0.00129824	down
NKILA	103.331	-1.90651	0.487175	-3.9134	9.1e-05	0.00130118	down
TGIF1	2228.7	-1.50686	0.385182	-3.91206	9.15e-05	0.00130635	down
CCM2L	35.471	-3.90524	0.999386	-3.90764	9.32e-05	0.00132663	down
TAFA5	15.029	-6.06839	1.55298	-3.90758	9.32e-05	0.00132663	down
ELFN1	334.847	-1.43412	0.36774	-3.89983	9.63e-05	0.0013656	down
CAV2	487.38	-1.38347	0.354957	-3.89758	9.72e-05	0.00137621	down
SYNGR2	390.83	-1.49998	0.384879	-3.89727	9.73e-05	0.00137692	down
RASGRF2	1344.71	-1.28408	0.329547	-3.89649	9.76e-05	0.00137918	down
GGACT	43.204	-2.13565	0.548083	-3.89658	9.76e-05	0.00137918	down
DDAH2	19.5061	-3.51569	0.902349	-3.89615	9.77e-05	0.00138005	down
HSD17B14	90.546	-1.97468	0.506991	-3.89489	9.82e-05	0.00138509	down
VSIR	29.8819	-2.49209	0.639868	-3.89469	9.83e-05	0.00138518	down
JAM2	525.635	-1.36119	0.349772	-3.89166	9.96e-05	0.00140044	down
CABLES1	430.806	-1.49428	0.384082	-3.89054	0.000100023	0.00140587	down
LINC00629	22.3514	-2.55224	0.656173	-3.88958	0.000100419	0.00140927	down
HOTAIRM1	273.357	-1.5144	0.389648	-3.88658	0.000101666	0.00142457	down
CGB2	5.0244	-6.6022	1.70086	-3.88169	0.000103733	0.0014502	down
CLDN1	9.12898	-4.88578	1.26008	-3.87736	0.000105596	0.00147511	down
XKR4	21.8073	-2.74092	0.707267	-3.87537	0.000106463	0.00148495	down
EXOC6B	980.553	-1.5478	0.399601	-3.87337	0.000107342	0.00149492	down
FAM89B	77.5037	-2.05216	0.529837	-3.87318	0.000107423	0.00149492	down
NEDD4L	3682.24	-1.25163	0.323201	-3.87262	0.000107673	0.00149725	down
CSRP1-AS1	33.9264	-2.20712	0.570179	-3.87093	0.000108422	0.00150538	down
SPTSSA	964.293	-1.32159	0.341465	-3.87035	0.00010868	0.00150667	down
NIPAL1	552.679	-1.39563	0.360592	-3.87039	0.000108662	0.00150667	down
CSF2RA	14.5023	-6.42003	1.65938	-3.86893	0.000109315	0.00151432	down
CITED2	860.694	-1.30437	0.33716	-3.86869	0.00010942	0.00151463	down
GPR155	225.387	-1.6186	0.418555	-3.86713	0.000110125	0.00152093	down
SRPX2	146.359	-1.54216	0.398847	-3.86654	0.000110392	0.00152345	down
LACC1	98.3948	-1.58813	0.411132	-3.86281	0.000112088	0.00154402	down
ZNF222	33.4619	-2.35628	0.610006	-3.86271	0.000112135	0.00154402	down
CARMIL2	390.885	-1.38624	0.359016	-3.86121	0.000112825	0.00155235	down
SYTL1	46.6506	-2.12374	0.550456	-3.85815	0.000114249	0.00156956	down
SVIP	297.558	-1.51874	0.393897	-3.85568	0.000115408	0.00158192	down
AREG	13.2512	-3.24068	0.840656	-3.85494	0.000115759	0.00158519	down
MYH8	22.9676	-5.83913	1.51477	-3.85481	0.00011582	0.00158519	down
HEATR4	45.6071	-2.48051	0.64352	-3.8546	0.000115921	0.00158538	down
TMEM242	578.968	-1.39882	0.363016	-3.85332	0.000116528	0.0015925	down
LOC107985075	18.4291	-3.10289	0.80548	-3.85223	0.000117049	0.00159722	down
CSGALNACT2	1970.33	-1.31929	0.34319	-3.84419	0.00012095	0.00164676	down
POLR2K	1085.03	-1.48094	0.385853	-3.8381	0.000123992	0.00168441	down
INTS6-AS1	25.4568	-2.87269	0.749012	-3.8353	0.00012541	0.00170114	down
GPAA1	2286.08	-1.33108	0.347813	-3.827	0.000129713	0.0017517	down
LINC02610	31.4858	-2.56163	0.669336	-3.82712	0.000129653	0.0017517	down
IGF2-AS	41.0198	-2.54725	0.665989	-3.82477	0.000130893	0.00176633	down
DEF6	38.4786	-2.0984	0.548666	-3.82455	0.000131012	0.00176663	down
LOC102724428	98.7135	-1.6757	0.438181	-3.82422	0.000131189	0.00176771	down
RGPD5	147.095	-1.65336	0.432431	-3.82341	0.00013162	0.00177221	down
SP110	72.0557	-1.79427	0.469349	-3.82289	0.000131896	0.00177246	down
NKX1-2	17.1711	-4.45989	1.16659	-3.82303	0.000131822	0.00177246	down
FOXD3-AS1	53.2278	-2.17539	0.569117	-3.8224	0.000132158	0.00177422	down
SRP14-DT	185.546	-1.49297	0.390728	-3.82099	0.000132919	0.00178181	down
TXNL4B	615.762	-1.29277	0.338479	-3.81936	0.000133801	0.00178841	down
MYO16	9.91161	-4.51649	1.18253	-3.81935	0.000133802	0.00178841	down
LOC101929237	7.67726	-6.5115	1.70479	-3.81952	0.00013371	0.00178841	down
EIF6	7073.14	-1.45371	0.380674	-3.81878	0.000134115	0.00179127	down
FAIM	345.585	-1.43618	0.376127	-3.81834	0.000134352	0.00179312	down
LINC01023	35.6039	-2.19854	0.576162	-3.81583	0.000135724	0.0018088	down
RIOK3	3297.45	-1.22848	0.322189	-3.81292	0.000137332	0.00182755	down
C9orf72	628.061	-1.4261	0.374516	-3.80785	0.000140178	0.00185866	down
H2AW	418.875	-1.48136	0.389117	-3.80698	0.000140673	0.00186386	down
NELFE	59.4925	-2.13363	0.560513	-3.80656	0.000140911	0.00186566	down
MXI1	1266.47	-1.26363	0.332073	-3.80526	0.000141654	0.00187415	down
LRCH2	447.854	-1.32427	0.348247	-3.80267	0.000143147	0.00188843	down
CREB5	1467.24	-1.35584	0.356522	-3.80296	0.000142976	0.00188843	down
KLF15	350.747	-1.35475	0.356442	-3.80077	0.000144249	0.00190159	down
SLC7A5	10801.1	-1.3072	0.344027	-3.79971	0.000144868	0.00190811	down
LIPE-AS1	17.9721	-3.04328	0.801181	-3.79849	0.000145581	0.00191224	down
LOC101930071	17.9721	-3.04328	0.801181	-3.79849	0.000145581	0.00191224	down
GFOD1	389.971	-1.38635	0.365384	-3.79421	0.000148111	0.00194269	down
SIRT4	27.0375	-2.40592	0.634143	-3.79397	0.000148259	0.00194323	down
PCDH1	185.139	-1.66362	0.43877	-3.79156	0.000149706	0.00196079	down
SLC25A24P2	22.4312	-2.5476	0.672656	-3.78737	0.000152248	0.00198979	down
GLIS1	367.544	-1.47161	0.388606	-3.7869	0.000152537	0.00199215	down
TMCO3	1233.22	-1.27838	0.338038	-3.78176	0.000155721	0.00202793	down
SRCIN1	54.2529	-1.97311	0.522224	-3.77828	0.000157915	0.00205504	down
DLX2-DT	10.5377	-4.49809	1.19168	-3.77458	0.000160277	0.00207984	down
LINC01733	4.84764	-6.12772	1.62406	-3.77308	0.000161243	0.00209003	down
COL19A1	13.6955	-3.35462	0.88939	-3.77181	0.000162064	0.00209707	down
SMIM45	19.3847	-2.60672	0.691409	-3.77016	0.000163146	0.00210957	down
SYT12	28.4249	-2.54146	0.674587	-3.76743	0.000164936	0.0021297	down
RUFY4	23.4947	-2.92453	0.776419	-3.76669	0.000165424	0.0021345	down
ALPK1	91.0854	-1.78501	0.474218	-3.76412	0.000167139	0.0021551	down
ZSWIM8	1500.3	-1.3014	0.345838	-3.76305	0.000167857	0.00216283	down
B4GALNT2	17.3966	-4.34242	1.15432	-3.76188	0.000168642	0.00216989	down
ZNF529	267.547	-1.4365	0.381881	-3.76166	0.000168791	0.00217028	down
ZNF134	458.766	-1.30463	0.347016	-3.75957	0.000170203	0.00218535	down
FAM200A	272.418	-1.47936	0.393519	-3.75931	0.000170381	0.0021861	down
RTL8A	903.626	-1.28197	0.341093	-3.75843	0.000170986	0.0021907	down
TPMT	775.961	-1.30095	0.346157	-3.75826	0.0001711	0.0021907	down
YAF2	508.952	-1.31035	0.348635	-3.75853	0.000170917	0.0021907	down
PPP1R3B	431.373	-1.61358	0.429424	-3.75754	0.000171594	0.00219549	down
HLA-C	71.4989	-2.06712	0.550167	-3.75726	0.000171781	0.00219634	down
H4C12	20.1751	-3.05395	0.812926	-3.75673	0.000172146	0.00219809	down
GPR37	38.7006	-2.28292	0.608	-3.75481	0.000173475	0.00221181	down
LEKR1	62.0242	-1.73694	0.462704	-3.75388	0.000174116	0.00221689	down
PEA15	5928.42	-1.22153	0.32566	-3.75093	0.000176179	0.0022358	down
PSMG4	511.062	-1.45081	0.38678	-3.75099	0.000176134	0.0022358	down
H3C14	11.4447	-4.54158	1.2108	-3.75088	0.000176214	0.0022358	down
CHM	1611.92	-1.3379	0.356767	-3.75008	0.000176781	0.00223989	down
PER1	699.233	-1.27779	0.34079	-3.7495	0.000177187	0.00224191	down
SDCBP	3533.59	-1.21331	0.323906	-3.74588	0.00017976	0.00226975	down
NSMCE1-DT	22.9356	-2.1961	0.586923	-3.74171	0.000182769	0.00230138	down
TMEM63C	37.4587	-2.29883	0.614664	-3.73997	0.00018404	0.00231419	down
DAGLB	781.471	-1.25873	0.33664	-3.73909	0.00018469	0.00232077	down
IFI16	2291.71	-1.25566	0.336066	-3.73636	0.000186705	0.00234286	down
PLA2G4A	582.802	-1.31714	0.35271	-3.73435	0.000188202	0.0023584	down
VSTM2L	66.3083	-1.79691	0.481305	-3.73342	0.000188896	0.00236548	down
TMEM14C	1109.77	-1.29201	0.346168	-3.73233	0.000189718	0.00237415	down
TTC33	451.415	-1.29744	0.347881	-3.72955	0.000191825	0.00239559	down
MIB2	570.493	-1.32648	0.355784	-3.72833	0.000192753	0.00240553	down
LOC102606465	210.24	-1.35208	0.362801	-3.72678	0.000193945	0.00241545	down
ZNF428	181.682	-1.63138	0.437884	-3.72559	0.000194855	0.00242479	down
CCDC113	42.2874	-2.35631	0.632487	-3.72546	0.00019496	0.00242479	down
DMRTA1	208.377	-1.45614	0.390926	-3.72486	0.000195426	0.00242727	down
H4C9	277.801	-1.71667	0.461117	-3.72286	0.00019698	0.00244429	down
EMID1	86.4337	-1.80715	0.485491	-3.7223	0.000197413	0.00244479	down
MT1F	61.2917	-2.14335	0.575832	-3.72219	0.000197506	0.00244479	down
PTPRR	4.41955	-5.96114	1.60166	-3.72185	0.000197765	0.00244633	down
SLCO4A1	4048.06	-1.24757	0.335268	-3.7211	0.000198357	0.002452	down
NTRK1	102.21	-1.63384	0.439112	-3.72077	0.000198614	0.00245351	down
FKBP9	1205.19	-1.2266	0.329797	-3.71927	0.000199798	0.00246481	down
RASL10B	70.727	-1.74826	0.470207	-3.71807	0.000200752	0.00247157	down
SAMD4A	2503.97	-1.30124	0.350229	-3.71539	0.000202887	0.00249617	down
SOCS3-DT	12.5654	-4.45726	1.19974	-3.7152	0.000203044	0.00249641	down
LTBP1	1415.23	-1.3249	0.356732	-3.714	0.00020401	0.0025066	down
ARID5B	235.421	-1.63211	0.439677	-3.71207	0.000205568	0.00252029	down
WT1-AS	137.562	-1.73341	0.467569	-3.70727	0.000209507	0.00256036	down
AJUBA	1544.16	-1.36702	0.368763	-3.70704	0.000209694	0.00256093	down
NGLY1	868.039	-1.32435	0.357554	-3.70392	0.000212297	0.00258527	down
HOXA10	386.936	-1.398	0.377736	-3.70099	0.000214762	0.00260801	down
ACYP2	84.6354	-1.84187	0.497614	-3.70141	0.000214405	0.00260801	down
DBX1	22.2969	-2.26375	0.611627	-3.70119	0.000214593	0.00260801	down
LOC442041	18.4733	-3.05765	0.826401	-3.69996	0.000215634	0.00261598	down
UBL4B	18.5529	-3.86254	1.04418	-3.69912	0.000216344	0.00262285	down
NEDD9	15.6966	-3.45341	0.933784	-3.6983	0.00021705	0.00262967	down
GPAT3	531.2	-1.31278	0.355054	-3.69741	0.000217813	0.00263367	down
UCHL3	188.05	-2.16779	0.586647	-3.69523	0.000219691	0.00265285	down
FBXO4	372.077	-1.31525	0.35623	-3.69214	0.000222375	0.00267994	down
ZNF75A	326.024	-1.3175	0.35695	-3.69099	0.00022338	0.00269028	down
LMLN	611.069	-1.34278	0.363939	-3.68958	0.000224626	0.00270267	down
NOTCH1	978.259	-1.42508	0.386513	-3.68703	0.000226888	0.00272176	down
SEMA3C	110.996	-1.56678	0.424996	-3.68658	0.000227285	0.00272294	down
SEPSECS	764.096	-1.38391	0.375517	-3.68534	0.000228402	0.00273453	down
ZNF217	2558.33	-1.26893	0.344371	-3.68477	0.000228911	0.00273704	down
SPRR2D	5.21953	-6.1835	1.67898	-3.68289	0.000230609	0.00275553	down
RAD1	1562.77	-1.21063	0.328757	-3.68245	0.000231005	0.00275846	down
LINC01583	21.5594	-2.85239	0.774643	-3.6822	0.000231231	0.00275936	down
THRB	423.574	-1.47482	0.400617	-3.68136	0.000231993	0.00276531	down
CDKN1C	21.7121	-3.91954	1.06483	-3.68092	0.000232393	0.00276779	down
YIPF4	1244.93	-1.32993	0.361738	-3.67651	0.000236447	0.00280822	down
SLC44A5	36.0283	-2.25859	0.614741	-3.67404	0.000238742	0.00282682	down
BSN-DT	12.1701	-3.88549	1.05752	-3.67415	0.00023864	0.00282682	down
TOM1	558.126	-1.44318	0.39304	-3.67183	0.000240815	0.00284952	down
RPL9P7	412.925	-1.59077	0.433353	-3.67085	0.000241743	0.00285864	down
ZNF529-AS1	25.3366	-2.20863	0.601758	-3.6703	0.00024227	0.00286117	down
MIR3682	15.3999	-3.91963	1.06855	-3.66816	0.000244299	0.0028814	down
NOX1	34.8661	-2.2298	0.60802	-3.66731	0.000245115	0.00288544	down
OR7E14P	13.5449	-3.48785	0.951251	-3.66659	0.000245805	0.00288983	down
ALS2CL	78.5535	-1.9031	0.519201	-3.66544	0.000246913	0.00289912	down
VAX1	157.734	-1.42394	0.388872	-3.66171	0.000250535	0.00293222	down
ELOC	1530.83	-1.49123	0.407332	-3.66098	0.00025125	0.0029387	down
WNT5A	1397.91	-1.24406	0.339893	-3.66016	0.000252061	0.00294631	down
RPP30	1066.19	-1.27708	0.349008	-3.65916	0.000253039	0.00295395	down
LIMD2	577.494	-1.39564	0.381396	-3.65929	0.000252918	0.00295395	down
SIPA1L2	860.841	-1.27595	0.348962	-3.65643	0.000255754	0.00297804	down
ANAPC16	2001.77	-1.34564	0.368009	-3.65654	0.000255642	0.00297804	down
CHKA-DT	12.9316	-3.2684	0.894195	-3.65513	0.000257047	0.00299118	down
NR1D2	3328.75	-1.3003	0.355958	-3.65295	0.000259246	0.00301485	down
CERS5	1067.45	-1.28321	0.351365	-3.65206	0.000260143	0.00302336	down
SIX1	1056.53	-1.32772	0.363572	-3.65187	0.000260333	0.00302364	down
TIGIT	3.86981	-5.9086	1.61903	-3.64947	0.00026278	0.00304431	down
TRPV3	12.5606	-3.74155	1.02592	-3.64701	0.000265312	0.00306525	down
SOX21	100.45	-1.65545	0.454098	-3.64558	0.000266794	0.00307715	down
ABCA7	237.931	-1.41682	0.388805	-3.64403	0.000268403	0.00309375	down
DAXX	19.179	-2.88034	0.79057	-3.64337	0.00026909	0.00309516	down
SMIM40	19.179	-2.88034	0.79057	-3.64337	0.00026909	0.00309516	down
HLA-E	20.0505	-3.0254	0.830314	-3.64368	0.000268762	0.00309516	down
LINC01215	8.58488	-4.2764	1.17441	-3.64133	0.000271237	0.00311462	down
ACSM4	3.40905	-5.95544	1.63611	-3.63999	0.000272645	0.00312882	down
C5orf34	608.393	-1.26921	0.348923	-3.63749	0.000275308	0.00315542	down
DNAH12	19.229	-2.70759	0.744844	-3.6351	0.00027787	0.00318278	down
DUSP8	23.7017	-3.32065	0.91376	-3.63406	0.000279001	0.00318773	down
CCDC126	158.259	-1.49876	0.412574	-3.6327	0.000280472	0.00319854	down
MMP17	373	-1.3273	0.365454	-3.63192	0.000281317	0.00320617	down
SLC4A5	22.9257	-2.74461	0.756116	-3.62988	0.000283549	0.00322356	down
IRF7	118.738	-2.83985	0.782407	-3.62963	0.000283829	0.00322473	down
MYC	737.696	-1.23387	0.339986	-3.62918	0.000284326	0.00322637	down
WDSUB1	328.918	-1.2755	0.351557	-3.62814	0.000285474	0.00323136	down
TMEM38B	799.89	-1.23283	0.339994	-3.62605	0.000287794	0.0032556	down
C3orf80	181.115	-1.38262	0.381706	-3.62219	0.000292114	0.00330038	down
RUNX1T1	44.9858	-2.32652	0.642584	-3.62058	0.000293945	0.00331901	down
GATA6	454.378	-1.41193	0.390621	-3.61458	0.000300838	0.00338847	down
SPOCK2	14.3643	-3.3767	0.934254	-3.61433	0.000301125	0.00338961	down
GLI1	25.3797	-3.07381	0.850726	-3.61315	0.000302494	0.00340292	down
DDIT3	362.777	-1.67937	0.464933	-3.61208	0.000303753	0.00341497	down
LINC00943	16.5446	-3.30634	0.915456	-3.61168	0.000304214	0.00341596	down
TTC7A	636.991	-1.28181	0.354969	-3.61104	0.000304973	0.00342237	down
RRAD	19.0874	-4.22086	1.16904	-3.61052	0.000305578	0.00342705	down
H3C15	11.2919	-5.63849	1.56249	-3.60865	0.000307794	0.00344979	down
LBX2	91.8202	-1.73341	0.480573	-3.60696	0.000309806	0.00347021	down
ZNF620	163.131	-1.55828	0.432058	-3.60665	0.000310181	0.00347228	down
FAM225A	30.7833	-2.11085	0.586232	-3.60071	0.000317354	0.00354293	down
C11orf96	36.4437	-2.28635	0.635016	-3.60046	0.000317657	0.00354293	down
CD24	2211.97	-1.21065	0.336474	-3.59803	0.000320632	0.00357075	down
LIN7B	47.9213	-1.82186	0.50636	-3.59795	0.000320737	0.00357075	down
FAM24B	151.429	-1.58145	0.439625	-3.59727	0.00032157	0.00357783	down
LOC101927480	444.322	-1.35529	0.377035	-3.59459	0.000324898	0.00361158	down
EFCAB12	29.9031	-2.25394	0.627416	-3.59242	0.000327624	0.00363854	down
PHF1	50.9503	-2.15532	0.600007	-3.59216	0.000327954	0.00363999	down
C4orf3	912.264	-1.2373	0.344554	-3.59101	0.000329398	0.00365158	down
SNED1	204.677	-1.50551	0.419382	-3.58983	0.000330889	0.00366366	down
RBKS	120.617	-1.50725	0.41986	-3.58989	0.000330817	0.00366366	down
ECE2	251.093	-1.43968	0.401096	-3.58938	0.000331469	0.00366786	down
TMEM255B	490.655	-1.49624	0.41688	-3.58914	0.000331771	0.00366898	down
ARSD	105.538	-1.50791	0.420311	-3.58761	0.000333723	0.00368066	down
CD274	218.555	-1.40528	0.391757	-3.58712	0.000334357	0.00368418	down
NAMPTP1	308.075	-1.41211	0.393692	-3.58684	0.000334708	0.00368582	down
VIM-AS1	72.8073	-1.71245	0.477886	-3.58338	0.000339177	0.00372829	down
GADD45A	4089.79	-1.50307	0.419657	-3.58166	0.000341417	0.00374841	down
GRIA3	22.6736	-4.45108	1.24471	-3.576	0.000348895	0.00381902	down
LINC01352	5.69989	-5.84241	1.63513	-3.57307	0.000352827	0.00385974	down
LOC101928446	10.7974	-3.07804	0.862543	-3.56857	0.000358941	0.00391724	down
NKX6-1	240.959	-1.37993	0.386762	-3.56791	0.000359833	0.00392273	down
ZNF536	232.626	-1.4321	0.401386	-3.56789	0.000359873	0.00392273	down
GDPD1	82.0479	-1.65394	0.463789	-3.56613	0.000362286	0.00394667	down
DMRT2	25.6031	-2.28361	0.640625	-3.56466	0.000364327	0.00396654	down
ZCCHC24	337.271	-1.34641	0.377764	-3.56417	0.000365015	0.00397166	down
GRIN3B	53.9458	-2.23625	0.627814	-3.56196	0.000368097	0.00400043	down
PCGF5	2483.15	-1.22006	0.34272	-3.55993	0.000370956	0.00401953	down
PDE4DIPP6	77.5914	-1.73938	0.488549	-3.56029	0.000370439	0.00401953	down
WIPF3	18.1142	-3.58807	1.00786	-3.56007	0.00037075	0.00401953	down
LOC100505588	17.3737	-2.46769	0.693951	-3.556	0.000376546	0.00407285	down
CARNS1	35.9752	-2.11952	0.596449	-3.55356	0.000380052	0.00410591	down
SLC22A4	160.865	-1.45534	0.409841	-3.55099	0.000383786	0.0041389	down
EFNB2	616.348	-1.2491	0.351809	-3.55052	0.000384477	0.00414391	down
LMO4	803.902	-1.39004	0.391652	-3.54918	0.000386439	0.0041626	down
CYP2B7P	29.6711	-2.22364	0.626584	-3.54883	0.000386946	0.0041656	down
KRT4	4.52989	-5.73176	1.61531	-3.54839	0.00038759	0.00416762	down
LINC-PINT	72.3594	-1.66109	0.468154	-3.54818	0.000387906	0.00416857	down
LINC01426	265.104	-1.37882	0.388724	-3.54705	0.000389574	0.00418402	down
IKZF3	121.086	-1.51861	0.428569	-3.54345	0.000394929	0.00423656	down
VKORC1	153.74	-1.51117	0.426495	-3.54323	0.000395262	0.00423763	down
HSCB	267.948	-1.48328	0.418742	-3.54223	0.000396766	0.00424877	down
CNKSR1	60.8392	-2.26085	0.638255	-3.54223	0.000396754	0.00424877	down
SCX	21.532	-2.80916	0.793138	-3.54183	0.00039736	0.00425263	down
ZBTB46	333.341	-1.43119	0.404161	-3.54113	0.000398419	0.00426011	down
BRSK1	121.62	-1.44256	0.407382	-3.54106	0.000398525	0.00426011	down
EGFLAM	566.162	-1.26886	0.358857	-3.53582	0.000406505	0.0043302	down
INKA2	376.065	-1.28087	0.362311	-3.53528	0.00040734	0.00433404	down
LOC101929759	12.6202	-4.29011	1.21351	-3.53528	0.000407339	0.00433404	down
SLC35A3	802.55	-1.23522	0.349458	-3.53468	0.000408273	0.00434143	down
UNC5A	168.934	-1.52725	0.432327	-3.53264	0.000411432	0.00436994	down
NFATC4	327.487	-1.30253	0.368961	-3.53026	0.000415157	0.00439926	down
ZNF660	62.7034	-2.11467	0.599001	-3.53032	0.00041505	0.00439926	down
ATP10D	232.645	-1.33781	0.378973	-3.5301	0.000415409	0.00439938	down
NADK2	896.727	-1.20994	0.342933	-3.52822	0.000418368	0.00442815	down
OBSCN-AS1	16.1721	-3.11433	0.883497	-3.52501	0.000423467	0.00447953	down
KRT86	11.0049	-4.21337	1.19546	-3.52448	0.000424314	0.00448329	down
THAP7-AS1	41.2677	-1.73765	0.493361	-3.52207	0.000428197	0.00451648	down
BTG1	1580.37	-1.41078	0.400625	-3.52146	0.000429183	0.00452427	down
TPBG	1707.82	-1.16245	0.330294	-3.51944	0.000432456	0.00455019	down
MRPL53	69.6035	-1.80726	0.513523	-3.51933	0.00043264	0.00455019	down
EPHA5	9.13414	-3.35171	0.952335	-3.51947	0.000432417	0.00455019	down
ARF4	7278.05	-1.16902	0.332274	-3.51824	0.000434412	0.00456095	down
PRR18	34.9963	-1.86705	0.530675	-3.51825	0.00043441	0.00456095	down
GPNMB	272.278	-1.36986	0.389402	-3.51786	0.000435034	0.00456223	down
INHBA-AS1	10.6842	-4.49027	1.27636	-3.51801	0.000434789	0.00456223	down
TRPC1	595.856	-1.29786	0.369143	-3.51587	0.000438322	0.00458618	down
ZC3H12A	252.624	-1.37018	0.389701	-3.51597	0.000438144	0.00458618	down
FAM136A	2418.09	-1.14627	0.326079	-3.51531	0.000439236	0.00459049	down
VLDLR	2151.22	-1.35969	0.386824	-3.51502	0.000439724	0.00459295	down
BICDL1	89.9845	-1.58704	0.451736	-3.5132	0.000442741	0.00461654	down
MSI1	235.019	-1.3899	0.395747	-3.5121	0.000444588	0.00463315	down
SNHG15	1397.5	-1.42057	0.404775	-3.50952	0.000448916	0.00467293	down
PCSK6	278.98	-1.27482	0.36351	-3.50698	0.000453228	0.00470975	down
RNF125	236.115	-1.3875	0.395657	-3.50682	0.0004535	0.0047099	down
EPSTI1	31.0217	-1.97891	0.56448	-3.50573	0.000455361	0.00472156	down
LRRC71	30.3889	-2.0327	0.579826	-3.50571	0.000455399	0.00472156	down
IRX5	121.442	-1.6041	0.457774	-3.50413	0.000458103	0.0047469	down
TEX30	739.885	-1.2995	0.370895	-3.50369	0.000458859	0.00474935	down
PROX1-AS1	34.7721	-2.31191	0.659832	-3.50379	0.000458687	0.00474935	down
DDIT4	1704.67	-2.16983	0.619889	-3.50035	0.000464656	0.00479859	down
MALT1	896.496	-1.24622	0.356044	-3.50018	0.000464939	0.00479868	down
DNAJC12	16.6099	-3.36705	0.962119	-3.49962	0.000465917	0.00480605	down
CATSPERD	6.93541	-5.66027	1.61747	-3.49946	0.000466202	0.00480628	down
ACSL5	18.293	-2.36289	0.675615	-3.49739	0.000469829	0.00483821	down
CLDN4	50.3073	-1.84322	0.527211	-3.49617	0.000471984	0.00485765	down
DIRAS1	10.2717	-5.73547	1.64229	-3.49236	0.000478765	0.0049219	down
LRRC66	7.67854	-5.66664	1.62269	-3.49213	0.000479189	0.00492348	down
GIPR	26.5433	-3.07142	0.879637	-3.49169	0.000479969	0.00492873	down
ADAMTS13	187.743	-1.45673	0.417396	-3.49005	0.000482925	0.00495629	down
HERPUD2-AS1	470.749	-1.37456	0.394256	-3.48646	0.000489457	0.00500601	down
POLD4	378.63	-1.59339	0.457059	-3.48618	0.000489978	0.00500601	down
RUNDC3A	18.8688	-3.3382	0.957551	-3.48618	0.00048997	0.00500601	down
CSPG4	1033.83	-1.23087	0.353355	-3.48339	0.000495103	0.00504642	down
CSGALNACT2P1	25.0063	-2.11392	0.606826	-3.48356	0.000494785	0.00504642	down
CDC42EP1	2222.16	-1.24408	0.357429	-3.48065	0.000500208	0.00508225	down
PGBD5	210.275	-1.31249	0.377154	-3.47998	0.000501456	0.0050921	down
SIX4	2081.75	-1.25747	0.361429	-3.47915	0.000503008	0.00509934	down
TMEM182	170.88	-1.41252	0.406079	-3.47843	0.000504358	0.00510736	down
POLR1H	44.8896	-2.69237	0.774007	-3.47849	0.000504254	0.00510736	down
ZNF426-DT	4.8047	-5.58204	1.60557	-3.47667	0.000507674	0.0051324	down
HHLA3	108.973	-1.52334	0.438299	-3.47557	0.00050976	0.00515064	down
GJA3	590.381	-1.2891	0.371004	-3.47461	0.000511588	0.00516625	down
TSC22D3	1132.91	-1.95842	0.563912	-3.47291	0.000514841	0.00519623	down
DDX19A-DT	27.0289	-2.02754	0.583908	-3.47236	0.000515898	0.00520402	down
PIM3	1232.14	-1.16268	0.335052	-3.47014	0.000520195	0.00524446	down
EDIL3	590.227	-1.202	0.346418	-3.46979	0.000520869	0.00524727	down
ZSWIM4	342.006	-1.27032	0.366146	-3.46943	0.000521558	0.00524951	down
DEK	8606.49	-1.13962	0.328519	-3.46897	0.000522449	0.00525332	down
KCNG1	1846.19	-1.15301	0.332382	-3.46894	0.000522512	0.00525332	down
DACT1	443.536	-1.79173	0.516701	-3.46764	0.000525047	0.005273	down
RGPD6	67.6927	-1.8028	0.52009	-3.46633	0.000527616	0.00529297	down
PDGFA	313.37	-1.3376	0.385907	-3.46613	0.000528011	0.00529403	down
SDC4	2496.59	-1.20556	0.347975	-3.46452	0.000531185	0.00531417	down
ZNF286B	230.393	-1.25668	0.362815	-3.46369	0.000532811	0.00532753	down
IER3IP1	971.745	-1.23899	0.357725	-3.46353	0.000533144	0.00532794	down
TDRD6	13.8461	-2.79484	0.806996	-3.46326	0.00053367	0.00533028	down
CGB7	13.782	-2.91502	0.841973	-3.46213	0.000535918	0.00534688	down
TMEM229B	27.7275	-2.93923	0.849009	-3.46195	0.000536272	0.00534749	down
SLC35D3	15.7505	-2.79329	0.806907	-3.46172	0.000536725	0.00534909	down
TMED5	2281.87	-1.16303	0.336082	-3.46057	0.000539037	0.00536627	down
ZNF485	72.544	-1.65865	0.479285	-3.46067	0.00053884	0.00536627	down
GLIPR2	403.087	-1.29118	0.373152	-3.46019	0.000539786	0.00536788	down
C16orf87	244.57	-1.25254	0.362228	-3.45786	0.000544476	0.00541156	down
ADORA2B	1047.99	-1.19313	0.345304	-3.4553	0.000549684	0.00545626	down
NCAN	9.12638	-5.37602	1.55619	-3.45461	0.000551091	0.00546245	down
UNC5B	159.399	-1.40899	0.407946	-3.45385	0.000552638	0.00547481	down
NAGS	695.737	-1.16876	0.338472	-3.45304	0.000554297	0.00548529	down
ELOVL7	192.372	-1.3291	0.384905	-3.45307	0.000554255	0.00548529	down
H1-0	10315.6	-1.31512	0.380888	-3.45277	0.000554859	0.00548787	down
SNHG26	462.596	-1.30048	0.376733	-3.45198	0.000556491	0.00549806	down
RLN2	12.0488	-3.67941	1.06593	-3.45183	0.000556792	0.00549806	down
TVP23C	152.145	-1.33907	0.388014	-3.45108	0.000558355	0.00551051	down
PDE4C	25.7158	-2.20468	0.639259	-3.4488	0.000563074	0.00554874	down
CACNA1D	15.8356	-5.30219	1.5378	-3.4479	0.000564973	0.0055608	down
LINC00237	11.0946	-5.30849	1.5418	-3.44305	0.000575187	0.00564004	down
ZNF80	3.62066	-5.57872	1.62043	-3.44274	0.000575861	0.00564362	down
SMPD3	68.5464	-1.5542	0.451651	-3.44116	0.000579235	0.0056706	down
LINC01561	13.0703	-3.24356	0.942818	-3.44028	0.000581121	0.00568602	down
CNR1	62.0522	-1.92308	0.559741	-3.43566	0.000591116	0.00576836	down
FES	23.9732	-2.59586	0.756166	-3.43292	0.000597111	0.00581753	down
C1D	662.638	-1.18767	0.34602	-3.43238	0.000598319	0.00582309	down
DNAJC9-AS1	83.5416	-1.53331	0.446833	-3.43152	0.000600218	0.00583846	down
ITGB2	34.4126	-2.04893	0.598166	-3.42535	0.000614005	0.00595986	down
ESX1	381.937	-1.30938	0.382305	-3.42496	0.0006149	0.00596538	down
HES6	279.789	-1.35415	0.395426	-3.42452	0.000615877	0.00597168	down
ASIC4	20.2549	-3.22336	0.941348	-3.42419	0.000616628	0.00597579	down
LINC00638	48.2099	-1.83353	0.535603	-3.4233	0.000618659	0.0059923	down
ZNF268	570.067	-1.21763	0.355722	-3.42296	0.000619421	0.00599649	down
RIMS2	312.905	-1.36527	0.398912	-3.42249	0.000620494	0.0060037	down
ZCWPW2	9.79938	-4.03854	1.18008	-3.42225	0.000621055	0.00600595	down
PLEK2	1555.02	-1.2162	0.355579	-3.42034	0.000625431	0.00604186	down
HIGD1A	2429.78	-1.18338	0.346023	-3.41995	0.000626328	0.00604733	down
KLHDC1	48.8596	-2.19236	0.641664	-3.41667	0.00063391	0.00611084	down
CARD6	128.3	-1.41736	0.414944	-3.41578	0.000635995	0.0061277	down
TAF13	1725.04	-1.34612	0.394106	-3.41563	0.00063634	0.00612779	down
TMEM156	378.14	-1.22566	0.35908	-3.41333	0.000641733	0.00617402	down
POC1B	775.337	-1.19172	0.349254	-3.41218	0.000644444	0.00619277	down
ERLEC1	1555.25	-1.11411	0.326653	-3.41068	0.000648012	0.00622051	down
VAX2	73.2596	-1.67115	0.49004	-3.41023	0.00064907	0.00622739	down
PDK1	980.958	-1.17928	0.34587	-3.4096	0.000650581	0.0062386	down
PLK3	445.469	-1.17623	0.345056	-3.4088	0.000652486	0.00625031	down
NPR3	36.9594	-2.21312	0.649414	-3.40787	0.00065471	0.00626833	down
LOC101927040	26.3364	-2.23352	0.655467	-3.40752	0.000655557	0.00627315	down
DACT3	53.7174	-1.83956	0.540107	-3.40592	0.00065941	0.00630671	down
ZNF548	205.58	-1.27029	0.373024	-3.40538	0.000660723	0.00631266	down
CALHM2	330.558	-1.29101	0.3793	-3.40366	0.000664897	0.00634257	down
ZNF773	116.709	-1.70947	0.502385	-3.4027	0.000667241	0.00636161	down
OSMR	3038.73	-1.19555	0.351474	-3.40154	0.00067007	0.00638525	down
MOB1B	1092.55	-1.29518	0.380787	-3.40131	0.000670626	0.00638645	down
NOXA1	58.3988	-1.75765	0.517187	-3.39849	0.000677599	0.00644019	down
CLIC4	9063.26	-1.17439	0.345744	-3.39671	0.000682001	0.00647528	down
KDM7A-DT	162.113	-1.59955	0.470952	-3.39642	0.000682732	0.00647885	down
CCR10	16.0053	-2.59906	0.765324	-3.39602	0.000683722	0.00648152	down
LGI4	15.0765	-5.2394	1.54396	-3.39348	0.000690094	0.00653852	down
GCH1	529.276	-1.26606	0.373413	-3.39052	0.000697602	0.00660281	down
TCP11L2	69.2163	-1.90478	0.561953	-3.38957	0.000700022	0.00662228	down
AKNAD1	8.88823	-4.05818	1.19888	-3.38498	0.000711835	0.00671577	down
PVT1	395.871	-1.20865	0.357292	-3.3828	0.000717517	0.0067528	down
HOXA9	1102.81	-1.1152	0.329687	-3.3826	0.000718018	0.00675371	down
MEGF11	51.5979	-1.70791	0.505815	-3.37656	0.000733995	0.00689366	down
FKBP9P1	31.7379	-2.12999	0.631121	-3.37493	0.000738355	0.00692038	down
MSRA	338.515	-1.34347	0.398122	-3.37452	0.000739448	0.00692692	down
KCTD5	1790.85	-1.12026	0.332094	-3.37333	0.000742649	0.00694992	down
CCL28	185.246	-1.29155	0.383016	-3.37205	0.000746096	0.00697146	down
FHL3	368.175	-1.30162	0.385978	-3.37226	0.000745543	0.00697146	down
LTO1	1628.63	-1.13163	0.335648	-3.37147	0.000747674	0.00698262	down
RIPK1	1244.2	-1.11165	0.329774	-3.37094	0.000749121	0.00699257	down
YWHAZ	20686.2	-1.08493	0.322279	-3.36644	0.000761454	0.00710405	down
TLL2	48.3841	-1.80643	0.536678	-3.36594	0.000762829	0.00710961	down
LMBRD2	721.673	-1.2502	0.37147	-3.36555	0.000763924	0.00711256	down
CDC42BPG	34.1031	-2.05733	0.611629	-3.3637	0.000769062	0.0071531	down
CHRNA9	17.6064	-2.0766	0.617529	-3.36276	0.000771687	0.00717386	down
RUNX1	1467.79	-1.14156	0.339663	-3.36086	0.000776991	0.00720849	down
LOC100506403	1467.79	-1.14156	0.339663	-3.36086	0.000776991	0.00720849	down
SLC25A32	1869.44	-1.0967	0.326329	-3.36071	0.000777417	0.00720878	down
FOXC1	458.641	-1.24549	0.370852	-3.35845	0.00078381	0.00725854	down
SUSD6	844.076	-1.14025	0.339684	-3.35678	0.000788546	0.00728607	down
DCAF10	1192.91	-1.12985	0.336723	-3.35543	0.000792431	0.00731086	down
LOC107985216	15.6458	-2.62796	0.783324	-3.35488	0.000793995	0.00732159	down
TRIM67	10.6187	-5.17845	1.54406	-3.35379	0.000797134	0.00734684	down
FBXO32	902.253	-1.35165	0.403094	-3.35319	0.000798844	0.00735146	down
CD82	191.212	-1.36506	0.40708	-3.3533	0.000798531	0.00735146	down
PDE10A	538.536	-1.25002	0.372892	-3.35222	0.000801654	0.00736618	down
LINC00473	538.536	-1.25002	0.372892	-3.35222	0.000801654	0.00736618	down
ABCB1	171.572	-1.27681	0.380857	-3.35246	0.000800959	0.00736618	down
ADM	1840.8	-1.12537	0.335771	-3.3516	0.000803453	0.00737528	down
REELD1	10.7746	-2.95524	0.881782	-3.35144	0.000803929	0.00737594	down
H2BU1	21.1145	-2.7613	0.824153	-3.35047	0.000806746	0.00739436	down
ARTN	37.1203	-1.80569	0.539375	-3.34774	0.000814733	0.00745634	down
SLC34A3	12.3316	-3.02559	0.903922	-3.34718	0.000816372	0.0074676	down
NOX3	2.84996	-5.52012	1.65023	-3.34505	0.000822669	0.00751767	down
SYNC	17.0631	-2.25822	0.675854	-3.34128	0.000833933	0.00760917	down
ANKRD31	50.9483	-1.83136	0.548205	-3.34066	0.000835805	0.00762244	down
PRKCD	570.556	-1.15609	0.346217	-3.33921	0.000840182	0.00765472	down
PCAT6	13.5704	-2.85217	0.855616	-3.33347	0.000857696	0.00780649	down
RAMP2	104.608	-1.54546	0.463652	-3.33323	0.000858443	0.00780917	down
SHBG	19.2081	-2.72618	0.817945	-3.33296	0.000859274	0.00780917	down
DUSP4	1291.12	-1.14797	0.344517	-3.33212	0.000861875	0.00782891	down
ST8SIA2	22.0318	-2.49951	0.750458	-3.33065	0.000866438	0.00785473	down
RHCE	12.6305	-2.61421	0.785384	-3.32858	0.000872912	0.00789638	down
EBI3	15.8339	-3.91517	1.17626	-3.32849	0.000873195	0.00789638	down
TNFSF13	32.8047	-1.94845	0.585955	-3.32525	0.000883404	0.0079808	down
KCTD19	19.6338	-2.96356	0.891478	-3.32432	0.000886356	0.00800351	down
SLC25A37	4092.16	-1.07857	0.324491	-3.32389	0.000887708	0.00800779	down
RIPK2	966.977	-1.12995	0.34008	-3.32259	0.000891853	0.00802305	down
FOXRED2	554.948	-1.25389	0.377391	-3.32253	0.000892036	0.00802305	down
ZC3H8	629.195	-1.13	0.340193	-3.32163	0.000894923	0.00804206	down
C14orf28	82.7287	-1.56447	0.470999	-3.3216	0.00089503	0.00804206	down
EYA4	851.479	-1.30278	0.392428	-3.31981	0.000900798	0.00808195	down
RAB3IL1	190.874	-1.25191	0.377232	-3.31868	0.000904446	0.00809876	down
AGAP11	3.25682	-5.42961	1.63691	-3.31698	0.00090995	0.00813776	down
PYY	16.1167	-2.99652	0.904658	-3.31233	0.000925226	0.00824842	down
MYB	105.262	-1.43386	0.433041	-3.31115	0.000929145	0.00827932	down
PPP1R7	1042.69	-1.16555	0.3521	-3.31028	0.000932042	0.00829704	down
THAP5	650.719	-1.12548	0.340029	-3.30996	0.000933093	0.00830235	down
PPP2R5B	277.647	-1.20195	0.363306	-3.30838	0.000938377	0.00834123	down
COSMOC	17.0052	-2.74716	0.830405	-3.30822	0.000938925	0.00834204	down
ACVRL1	8.26278	-5.26307	1.59123	-3.30755	0.000941165	0.00835787	down
DTX3	71.0464	-1.5593	0.471513	-3.30701	0.000942959	0.0083652	down
ZNF112	12.6407	-5.10257	1.54289	-3.30715	0.000942495	0.0083652	down
RHBDF1	463.551	-1.14021	0.344819	-3.30668	0.000944091	0.00836758	down
ATP8A2	17.2514	-2.21737	0.670683	-3.30614	0.000945897	0.00837545	down
NFKBIB	1257.17	-1.1684	0.353547	-3.30479	0.000950463	0.00840773	down
PRORSD1P	56.7425	-1.54833	0.468817	-3.30264	0.000957803	0.00846432	down
NR4A3	37.184	-1.88332	0.570239	-3.30268	0.000957647	0.00846432	down
ZC3H12C	1641.91	-1.24784	0.378025	-3.30093	0.000963644	0.00850373	down
SGTB	661.168	-1.18033	0.35767	-3.30006	0.000966643	0.00851373	down
GULP1	544.48	-1.23466	0.374116	-3.30019	0.000966186	0.00851373	down
MATN3	56.1548	-1.61606	0.489682	-3.30023	0.00096606	0.00851373	down
LRIF1	710.926	-1.24253	0.37654	-3.29986	0.000967323	0.00851562	down
ZFHX4-AS1	15.7559	-2.34732	0.711465	-3.29927	0.000969363	0.00852946	down
CDC14A	226.485	-1.23451	0.374432	-3.29703	0.000977134	0.00857305	down
C5orf38	260.388	-1.63076	0.49461	-3.29707	0.000977007	0.00857305	down
TNFRSF12A	4018.54	-1.10956	0.336693	-3.29545	0.000982627	0.00860987	down
KAZALD1	308.396	-1.18838	0.360722	-3.29444	0.000986167	0.0086357	down
H2AC8	20.9618	-2.13361	0.647714	-3.29407	0.000987496	0.00864319	down
WASIR2	13.2662	-2.66797	0.810325	-3.29246	0.000993142	0.00868013	down
BIK	28.6174	-2.4565	0.746164	-3.29217	0.000994173	0.00868498	down
PIWIL4	51.1915	-1.63113	0.495665	-3.29079	0.000999068	0.0087194	down
FOXN2	1307.39	-1.24077	0.377157	-3.2898	0.00100257	0.00874577	down
FERMT1	1283.45	-1.10054	0.334909	-3.28608	0.00101592	0.00883268	down
JAG2	103.145	-1.46064	0.444473	-3.28623	0.0010154	0.00883268	down
PTPRM	2769.32	-1.11603	0.339687	-3.28548	0.00101809	0.00884142	down
MPPED2-AS1	2.47035	-5.43323	1.65365	-3.28559	0.00101769	0.00884142	down
SLC25A27	126.74	-1.42956	0.435156	-3.28516	0.00101923	0.00884466	down
LYPLA1	2714.83	-1.09915	0.334692	-3.28408	0.00102317	0.00887037	down
CAPZA2	2631.94	-1.10401	0.336214	-3.28364	0.00102474	0.00887978	down
IQCN	22.3987	-3.8612	1.17602	-3.28329	0.00102604	0.0088855	down
PDZRN4	3.518	-5.35984	1.63251	-3.2832	0.00102637	0.0088855	down
ATP2C2	28.9626	-1.74843	0.53283	-3.28141	0.00103291	0.00892937	down
LINC01356	147.389	-1.42545	0.434601	-3.2799	0.00103842	0.00897181	down
CRY2	318.442	-1.15194	0.351269	-3.27937	0.00104041	0.00898143	down
NPW	23.6508	-2.35572	0.718506	-3.27864	0.00104309	0.00899608	down
DNAAF10	145.133	-1.27718	0.38972	-3.27718	0.00104849	0.0090341	down
PER2	866.433	-1.27322	0.389066	-3.27251	0.00106597	0.00917172	down
HNRNPLL	1780.82	-1.08425	0.331409	-3.27164	0.00106927	0.00919584	down
PPP3R1	1362.37	-1.1673	0.356813	-3.27146	0.00106995	0.00919682	down
CEBPA	41.6803	-1.84313	0.563499	-3.27087	0.00107219	0.00920789	down
PIK3CD	1622.31	-1.07962	0.330146	-3.27013	0.001075	0.00922334	down
ISG15	287.818	-1.52024	0.4654	-3.26652	0.00108879	0.00932326	down
VNN1	8.22878	-4.31077	1.31973	-3.26641	0.0010892	0.00932326	down
POLR2J4	57.5351	-1.57932	0.483588	-3.26584	0.00109138	0.00933454	down
HOXA3	220.356	-1.27977	0.39209	-3.26398	0.00109858	0.00937282	down
MRPS9-AS2	3.29944	-5.35632	1.64132	-3.26341	0.00110078	0.00937848	down
ARHGAP29-AS1	4.49973	-5.44464	1.66903	-3.26216	0.00110569	0.00940821	down
GRIN2D	138.053	-1.36364	0.418075	-3.26172	0.0011074	0.00941287	down
OVOL1	5.05022	-5.75733	1.76511	-3.26175	0.00110727	0.00941287	down
TAGLN2	8359.01	-1.22587	0.375859	-3.26151	0.0011082	0.00941533	down
SYNPO2	11.9215	-2.9012	0.889561	-3.26138	0.00110872	0.00941533	down
MEIS3	170.233	-1.52395	0.467377	-3.26064	0.0011116	0.00943539	down
DENND1B	147.385	-1.46048	0.448189	-3.25862	0.00111954	0.00948517	down
WAS	21.9462	-2.22981	0.684266	-3.25869	0.0011193	0.00948517	down
RBM20	565.873	-1.1888	0.364864	-3.2582	0.00112122	0.00949503	down
PJVK	57.5129	-1.55972	0.478828	-3.25737	0.00112449	0.00950503	down
STC2	8140.92	-1.62815	0.499863	-3.25719	0.00112521	0.00950673	down
ANKRD24	41.5961	-1.60989	0.494451	-3.25591	0.00113031	0.00953657	down
ZNF670	244.173	-1.23034	0.378001	-3.25486	0.00113449	0.00956304	down
ZNF550	298.395	-1.14811	0.352916	-3.25322	0.00114104	0.0096138	down
DTX3L	917.088	-1.18858	0.365385	-3.25294	0.00114218	0.00961893	down
BCYRN1	9.70488	-5.34883	1.64603	-3.24953	0.00115595	0.00972597	down
OGFRL1	825.694	-1.19529	0.368045	-3.24769	0.00116348	0.00978027	down
DYNLT3	303.86	-1.1765	0.362476	-3.24573	0.00117149	0.00983409	down
EPOR	122.413	-1.29924	0.400489	-3.24412	0.00117812	0.00987156	down
NAGK	943.922	-1.1328	0.349318	-3.2429	0.00118321	0.00990512	down
TRIB1	1901.5	-1.05983	0.326868	-3.24237	0.00118539	0.00991428	down
COL1A2	2.3825	-5.5209	1.70344	-3.24104	0.00119096	0.00994265	down
SMARCA1	736.033	4.35836	0.369092	11.8083	3.54e-32	8.07e-29	up
TENM2	324.072	5.7706	0.56338	10.2428	1.27e-24	1.11e-21	up
HSPA8	56789.4	3.63915	0.367477	9.90307	4.04e-23	2.83e-20	up
APLN	344.092	3.55687	0.374313	9.5024	2.05e-21	1.25e-18	up
KCNK10	195.247	4.77699	0.504033	9.47755	2.6e-21	1.53e-18	up
DHCR24	5818.94	3.05532	0.328429	9.30284	1.37e-20	7.13e-18	up
NTRK2	251.79	3.82645	0.439334	8.70965	3.05e-18	1.16e-15	up
INSIG1	1078.8	2.89151	0.343822	8.40991	4.1e-17	1.23e-14	up
ANKRD36C	437.593	4.38428	0.522462	8.39159	4.8e-17	1.41e-14	up
ALDOC	221.771	6.64698	0.792339	8.38906	4.9e-17	1.42e-14	up
KCNJ2	96.5197	4.17994	0.505239	8.27319	1.3e-16	3.45e-14	up
CCN2	2859.78	2.82391	0.343772	8.21447	2.13e-16	5.33e-14	up
ODAD2	281.74	3.11931	0.388512	8.02887	9.84e-16	2.3e-13	up
SHISA3	193.917	3.69937	0.461232	8.02063	1.05e-15	2.43e-13	up
ANGPT2	899.052	2.77105	0.348303	7.95586	1.78e-15	3.87e-13	up
FLRT3	157.885	4.27429	0.543018	7.87137	3.51e-15	7.36e-13	up
MNS1	118.42	3.59201	0.469321	7.65363	1.95e-14	3.53e-12	up
KIF20A	1244.6	2.67785	0.358118	7.47756	7.57e-14	1.26e-11	up
JAKMIP2	78.2005	4.31809	0.580468	7.43898	1.01e-13	1.65e-11	up
ASTN1	148.356	3.28692	0.441926	7.43773	1.02e-13	1.66e-11	up
SQOR	218.779	3.54396	0.476625	7.43553	1.04e-13	1.67e-11	up
KLHL4	148.153	3.63795	0.490424	7.41797	1.19e-13	1.89e-11	up
RHOJ	119.176	5.84073	0.796757	7.33063	2.29e-13	3.45e-11	up
SLITRK2	77.0607	4.17323	0.575664	7.24942	4.19e-13	5.93e-11	up
SCUBE3	1156.31	2.84517	0.393628	7.22806	4.9e-13	6.78e-11	up
EZH2	974.526	2.47946	0.343687	7.21429	5.42e-13	7.44e-11	up
SHROOM2	284.976	3.09921	0.440476	7.03604	1.98e-12	2.47e-10	up
FREM2	84.4725	3.51839	0.503957	6.98152	2.92e-12	3.55e-10	up
EMC10	183.431	3.41095	0.49282	6.92129	4.48e-12	5.31e-10	up
MAP1A	83.9066	4.3774	0.633732	6.90734	4.94e-12	5.78e-10	up
RASSF4	124.965	4.48625	0.655	6.84924	7.42e-12	8.22e-10	up
B4GAT1	620.845	2.41865	0.354041	6.83156	8.4e-12	9.24e-10	up
PDZD4	203.232	2.92599	0.432407	6.76676	1.32e-11	1.41e-09	up
HMCN2	51.8782	4.11812	0.615422	6.69154	2.21e-11	2.29e-09	up
HSP90AA1	39411.7	2.14625	0.320893	6.68838	2.26e-11	2.33e-09	up
DHCR7	1980.41	2.21657	0.335802	6.60081	4.09e-11	3.97e-09	up
GASK1A	102.878	2.95547	0.448694	6.58684	4.49e-11	4.34e-09	up
PDE7B	87.7376	3.59428	0.546297	6.57935	4.73e-11	4.52e-09	up
ZNF486	59.9063	5.17353	0.79095	6.5409	6.11e-11	5.75e-09	up
MAPKBP1	1179.39	2.33426	0.357012	6.53832	6.22e-11	5.83e-09	up
OLFML3	88.1065	4.24875	0.656079	6.47598	9.42e-11	8.39e-09	up
MANEA	432.421	2.45083	0.381648	6.4217	1.35e-10	1.18e-08	up
NCAPG2	1510.05	2.26555	0.353287	6.41277	1.43e-10	1.24e-08	up
PIK3CG	72.2524	3.4476	0.538311	6.40448	1.51e-10	1.29e-08	up
QARS1	3390.15	2.13078	0.334114	6.37739	1.8e-10	1.49e-08	up
TCTN2	86.0172	3.07049	0.485476	6.32471	2.54e-10	2.03e-08	up
IFT122	470.244	2.19626	0.347211	6.32542	2.53e-10	2.03e-08	up
CEP162	140.707	2.6271	0.416226	6.3117	2.76e-10	2.19e-08	up
RPL4	42390.8	2.13391	0.338683	6.3006	2.96e-10	2.34e-08	up
OLMALINC	396.902	2.35057	0.373304	6.29666	3.04e-10	2.38e-08	up
TCAF1	897.538	2.25735	0.358894	6.28973	3.18e-10	2.46e-08	up
ATP6V0E2	438.9	2.60888	0.417837	6.24377	4.27e-10	3.18e-08	up
SRRT	2864.43	2.09324	0.336407	6.22236	4.9e-10	3.63e-08	up
MAP4K4	8855.86	2.06658	0.332221	6.2205	4.96e-10	3.66e-08	up
TMEM171	151.513	2.69783	0.435457	6.19541	5.81e-10	4.28e-08	up
PRR11	973.347	2.62209	0.424386	6.17855	6.47e-10	4.71e-08	up
ALPL	33.1452	4.57349	0.744275	6.14489	8e-10	5.71e-08	up
SPP1	133.783	2.95205	0.480422	6.14471	8.01e-10	5.71e-08	up
CELF2	407.528	2.20999	0.360282	6.13406	8.57e-10	6.02e-08	up
GM2A	464.111	2.27707	0.372627	6.11085	9.91e-10	6.89e-08	up
ADGRL3	38.2754	4.50601	0.738827	6.09887	1.07e-09	7.33e-08	up
PDE3A	52.8164	3.24271	0.533131	6.08238	1.18e-09	8.04e-08	up
SH3BP5L	458.575	2.19632	0.362172	6.06431	1.33e-09	8.86e-08	up
GATM	337.913	2.19979	0.363984	6.04364	1.51e-09	9.86e-08	up
ESYT2	1600.41	2.07018	0.34657	5.97334	2.32e-09	1.46e-07	up
SLC24A1	198.03	2.43549	0.408653	5.95981	2.53e-09	1.58e-07	up
MKI67	10484	2.23578	0.37564	5.95193	2.65e-09	1.63e-07	up
ANXA6	2208.64	1.98467	0.336898	5.891	3.84e-09	2.29e-07	up
ARMH4	116.478	2.80083	0.476275	5.88069	4.09e-09	2.4e-07	up
ADCK2	255.117	2.43424	0.414579	5.8716	4.32e-09	2.51e-07	up
IGSF10	30.8167	4.65531	0.793368	5.86778	4.42e-09	2.56e-07	up
NCAPD2	4768.2	1.93661	0.330432	5.86084	4.61e-09	2.65e-07	up
HNRNPA1	22774.7	2.15534	0.367994	5.85698	4.71e-09	2.71e-07	up
PDIA4	4228.55	1.90826	0.327246	5.83127	5.5e-09	3.1e-07	up
STC1	783.043	2.48532	0.427032	5.81998	5.89e-09	3.28e-07	up
MAGEL2	66.4135	2.75163	0.473554	5.8106	6.22e-09	3.44e-07	up
ARMCX2	1435.11	1.90375	0.331207	5.74791	9.04e-09	4.81e-07	up
CCDC9B	1271.09	1.96882	0.344	5.72331	1.04e-08	5.42e-07	up
SCD	18672.7	1.91779	0.335318	5.71932	1.07e-08	5.52e-07	up
TUBB6	8149.97	1.87677	0.329786	5.69086	1.26e-08	6.39e-07	up
ALDH1L1	91.0195	2.6715	0.469773	5.68679	1.29e-08	6.53e-07	up
TCAF1P1	108.889	2.84687	0.504642	5.64136	1.69e-08	8.36e-07	up
ITGBL1	232.316	2.14582	0.381651	5.62248	1.88e-08	9.21e-07	up
MVD	761.972	2.1491	0.383761	5.6001	2.14e-08	1.03e-06	up
CCNB1	3357.13	1.81127	0.323738	5.59485	2.21e-08	1.06e-06	up
PSMD1	4913.98	1.78382	0.318984	5.59219	2.24e-08	1.07e-06	up
ATP8B1	233.406	2.2248	0.398131	5.58809	2.3e-08	1.09e-06	up
STARD4	887.897	1.98056	0.354626	5.58492	2.34e-08	1.11e-06	up
GPR176	962.5	1.84959	0.331796	5.57448	2.48e-08	1.17e-06	up
KIF24	419.693	2.11695	0.382488	5.53467	3.12e-08	1.43e-06	up
FDFT1	3192.43	1.81102	0.327507	5.52972	3.21e-08	1.46e-06	up
MYH15	170.235	2.10094	0.381267	5.51043	3.58e-08	1.61e-06	up
POTEF	40.699	5.56895	1.01089	5.50898	3.61e-08	1.62e-06	up
TNFRSF11B	176.22	2.26237	0.410755	5.50783	3.63e-08	1.62e-06	up
EEF2	57059.7	1.79724	0.326306	5.50784	3.63e-08	1.62e-06	up
NEK4	606.298	1.9072	0.346615	5.50235	3.75e-08	1.66e-06	up
LCTL	64.9215	2.91986	0.531934	5.48914	4.04e-08	1.79e-06	up
ZNF420	34.6469	6.35353	1.15814	5.48598	4.11e-08	1.81e-06	up
BRINP2	56.0516	3.11143	0.567286	5.48475	4.14e-08	1.82e-06	up
LDLR	3124.1	1.84791	0.33703	5.48294	4.18e-08	1.84e-06	up
TP53BP1	1488.02	1.94026	0.353908	5.48238	4.2e-08	1.84e-06	up
SPTB	137.22	2.65203	0.48411	5.47815	4.3e-08	1.88e-06	up
DYNC2I1	206.259	2.26513	0.414546	5.46413	4.65e-08	2.01e-06	up
IQGAP2	179.544	2.6229	0.482645	5.43442	5.5e-08	2.33e-06	up
FEV	27.6435	8.51621	1.56787	5.4317	5.58e-08	2.36e-06	up
FOXM1	1708.09	1.90531	0.35116	5.42574	5.77e-08	2.43e-06	up
PCOLCE	865.809	1.98933	0.368956	5.39178	6.98e-08	2.9e-06	up
EIF4B	10079.2	1.71237	0.319676	5.35659	8.48e-08	3.45e-06	up
PLEKHH2	329.583	2.19779	0.410791	5.35013	8.79e-08	3.56e-06	up
COL8A1	65.1129	2.56134	0.478919	5.34817	8.88e-08	3.59e-06	up
PHTF1	941.791	1.83266	0.345405	5.30584	1.12e-07	4.42e-06	up
NUP205	3299.17	1.77684	0.335436	5.29711	1.18e-07	4.61e-06	up
SMURF2	1360.51	1.9297	0.364595	5.29271	1.21e-07	4.7e-06	up
CIB2	32.1036	3.97368	0.754837	5.26429	1.41e-07	5.4e-06	up
HNRNPA1P10	301.264	2.21544	0.420997	5.26237	1.42e-07	5.44e-06	up
XKR8	101.077	2.52031	0.480099	5.24957	1.52e-07	5.75e-06	up
MVK	432.412	1.902	0.362345	5.24915	1.53e-07	5.75e-06	up
HMGCS1	2351.55	1.74832	0.333744	5.2385	1.62e-07	6.04e-06	up
IDH1	1574.18	1.80095	0.344593	5.22631	1.73e-07	6.42e-06	up
KIF18B	1039.15	1.77358	0.340687	5.20589	1.93e-07	7.09e-06	up
PTPRB	28.5584	4.19704	0.807326	5.1987	2.01e-07	7.33e-06	up
CAND2	182.81	2.27277	0.437174	5.19878	2.01e-07	7.33e-06	up
CLUHP3	71.7241	2.37071	0.456653	5.19148	2.09e-07	7.56e-06	up
LXN	13.3326	8.13075	1.57369	5.16669	2.38e-07	8.55e-06	up
AMH	134.68	2.33646	0.452347	5.16519	2.4e-07	8.55e-06	up
CLN6	932.615	1.79136	0.34682	5.16509	2.4e-07	8.55e-06	up
LMNB1	3387.25	1.70603	0.331027	5.15375	2.55e-07	8.97e-06	up
SUOX	195.68	2.08597	0.405215	5.14782	2.64e-07	9.24e-06	up
MTMR4	1180.81	1.79116	0.348384	5.14132	2.73e-07	9.52e-06	up
CNTN1	20.6884	6.07482	1.18192	5.13981	2.75e-07	9.57e-06	up
SKP2	1150.78	1.80101	0.351109	5.12947	2.91e-07	1e-05	up
NF2	1435.48	1.70382	0.332489	5.12445	2.98e-07	1.02e-05	up
VDAC1	5694.29	1.66739	0.325662	5.12	3.06e-07	1.04e-05	up
CES2	416.486	2.06996	0.404402	5.11856	3.08e-07	1.04e-05	up
ZNF775	74.0062	2.38287	0.466601	5.10686	3.28e-07	1.11e-05	up
DDX5	10626	1.62945	0.319807	5.0951	3.49e-07	1.17e-05	up
FDXR	223.157	2.02899	0.398522	5.09128	3.56e-07	1.19e-05	up
DARS2	1741.66	1.72014	0.338437	5.08259	3.72e-07	1.24e-05	up
ARHGAP24	464.217	1.77312	0.349139	5.07855	3.8e-07	1.26e-05	up
FAM81A	428.944	1.87483	0.369383	5.07557	3.86e-07	1.28e-05	up
USP18	71.3004	2.25391	0.445062	5.06427	4.1e-07	1.35e-05	up
UBXN8	309.37	1.84518	0.364395	5.06368	4.11e-07	1.35e-05	up
HOXB-AS3	105.275	2.27052	0.449565	5.05049	4.41e-07	1.43e-05	up
CGREF1	23.068	7.72794	1.53426	5.0369	4.73e-07	1.53e-05	up
SEMA4D	357.492	1.83592	0.365919	5.01729	5.24e-07	1.67e-05	up
CTDSPL	613.449	1.69061	0.33708	5.01547	5.29e-07	1.68e-05	up
TCF19	310.401	1.80942	0.361397	5.00673	5.54e-07	1.75e-05	up
PTPRA	1597.75	1.62925	0.325969	4.99818	5.79e-07	1.82e-05	up
PLXNA2	2842.18	1.7748	0.356556	4.97761	6.44e-07	2e-05	up
BCAR1	2459.23	1.6508	0.332061	4.97136	6.65e-07	2.06e-05	up
MOK	1049.11	1.71551	0.3455	4.96529	6.86e-07	2.12e-05	up
HSPH1	3075.04	1.7401	0.352415	4.93766	7.91e-07	2.41e-05	up
ABHD17A	974.63	1.67305	0.339486	4.92817	8.3e-07	2.52e-05	up
EPHB1	211.264	2.12891	0.432999	4.91666	8.8e-07	2.64e-05	up
FAM83D	1488.69	1.72703	0.352636	4.8975	9.71e-07	2.88e-05	up
FAM166C	17.5296	7.67131	1.56879	4.88995	1.01e-06	2.98e-05	up
PIF1	516.078	1.69218	0.346218	4.8876	1.02e-06	3.01e-05	up
TTLL5	1036.75	1.72815	0.35361	4.88715	1.02e-06	3.01e-05	up
SPATA7	131.516	2.32435	0.476528	4.87767	1.07e-06	3.13e-05	up
SAMD12	81.9951	2.18283	0.447506	4.87776	1.07e-06	3.13e-05	up
MBTPS1	1929.54	1.62782	0.334203	4.87074	1.11e-06	3.23e-05	up
TUBGCP4	598.278	1.71609	0.352534	4.86787	1.13e-06	3.27e-05	up
CCDC106	170.681	2.00973	0.413233	4.86343	1.15e-06	3.33e-05	up
SPTLC2	1458.52	1.65665	0.34103	4.85778	1.19e-06	3.42e-05	up
TECR	1128.75	1.93347	0.398581	4.85088	1.23e-06	3.52e-05	up
RAB11FIP4	57.4965	2.55053	0.52585	4.85029	1.23e-06	3.53e-05	up
ADPGK	946.41	1.63732	0.337864	4.84608	1.26e-06	3.59e-05	up
GOLIM4	1392.83	1.69795	0.350453	4.84501	1.27e-06	3.61e-05	up
KIAA1755	17.8535	3.80653	0.786102	4.84229	1.28e-06	3.64e-05	up
TBCD	1166.57	1.61465	0.334086	4.83304	1.34e-06	3.8e-05	up
SPRED1	3689.62	1.69918	0.35204	4.82665	1.39e-06	3.91e-05	up
ZNF441	45.7593	2.45671	0.510035	4.81675	1.46e-06	4.09e-05	up
RPL4P4	153.466	2.59843	0.540054	4.81142	1.5e-06	4.19e-05	up
PSMC1	1728.79	1.67489	0.348847	4.80122	1.58e-06	4.38e-05	up
CSNK1G2-AS1	9.39599	7.63782	1.59183	4.79815	1.6e-06	4.43e-05	up
SCPEP1	344.08	1.85328	0.386527	4.7947	1.63e-06	4.49e-05	up
NCAPH	1195.24	1.70707	0.357405	4.7763	1.79e-06	4.87e-05	up
MYO10	5669.91	1.67884	0.351624	4.77453	1.8e-06	4.89e-05	up
SH3TC2	99.0409	2.53461	0.531129	4.77212	1.82e-06	4.94e-05	up
FDPS	475.878	1.8207	0.382154	4.7643	1.9e-06	5.13e-05	up
PCTP	229.527	1.75149	0.367712	4.7632	1.91e-06	5.15e-05	up
EIF2AK4	1817.28	1.63051	0.342873	4.75543	1.98e-06	5.33e-05	up
LMNB2	7050.04	1.5327	0.322413	4.75383	2e-06	5.35e-05	up
HNRNPA1P48	408.792	2.20164	0.463458	4.75046	2.03e-06	5.43e-05	up
NCOR1	3332	1.71607	0.36269	4.7315	2.23e-06	5.92e-05	up
TNFAIP8L1	200.176	2.08018	0.44032	4.72425	2.31e-06	6.12e-05	up
TNFRSF11A	278.034	1.80676	0.382917	4.71842	2.38e-06	6.28e-05	up
ERCC6L	815.638	1.66384	0.352825	4.71577	2.41e-06	6.34e-05	up
MMS22L	747.906	1.60565	0.340741	4.71224	2.45e-06	6.44e-05	up
CSMD2	218.285	2.00019	0.424568	4.71113	2.46e-06	6.46e-05	up
CCNI	2575.35	1.55172	0.329386	4.71095	2.47e-06	6.46e-05	up
ARHGDIB	561.333	2.00261	0.425404	4.70754	2.51e-06	6.56e-05	up
CCDC198	9.7998	7.4993	1.59535	4.70074	2.59e-06	6.75e-05	up
FADS2	2029.5	1.58141	0.33665	4.69748	2.63e-06	6.84e-05	up
ARMC2	39.5127	2.62252	0.558458	4.69601	2.65e-06	6.88e-05	up
TLE5	2630.98	1.59918	0.340667	4.69426	2.68e-06	6.92e-05	up
TUBB4A	88.9121	2.36023	0.503682	4.68595	2.79e-06	7.19e-05	up
ABCB8	606.206	1.59445	0.340251	4.6861	2.78e-06	7.19e-05	up
WWTR1	5981.19	1.52507	0.325832	4.68053	2.86e-06	7.36e-05	up
TSPAN1	23.7462	2.92531	0.625621	4.67585	2.93e-06	7.52e-05	up
CRYBG1	1129.65	1.65158	0.353787	4.66829	3.04e-06	7.76e-05	up
CYFIP2	623.104	1.59994	0.342718	4.66838	3.04e-06	7.76e-05	up
CASP2	569.101	1.67274	0.358415	4.66704	3.06e-06	7.78e-05	up
ADAMTS3	153.228	1.90288	0.40796	4.66438	3.1e-06	7.86e-05	up
SALL2	306.106	1.87313	0.403142	4.64633	3.38e-06	8.52e-05	up
ENPP1	449.442	1.66396	0.358112	4.64648	3.38e-06	8.52e-05	up
HCAR1	24.3756	3.8737	0.834659	4.64105	3.47e-06	8.73e-05	up
GSTK1	438.341	1.63479	0.352458	4.63825	3.51e-06	8.81e-05	up
LMBR1	972.162	1.66749	0.359825	4.63416	3.58e-06	8.96e-05	up
LNP1	97.7327	1.98835	0.42974	4.62687	3.71e-06	9.22e-05	up
RPL14P3	83.5901	2.31196	0.499867	4.62516	3.74e-06	9.25e-05	up
ITGA10	147.77	2.14774	0.465014	4.61866	3.86e-06	9.5e-05	up
LIMCH1	456.823	1.59692	0.345892	4.61682	3.9e-06	9.55e-05	up
PRDM1	243.169	1.83286	0.397462	4.61143	4e-06	9.77e-05	up
ACTG1	35457.7	1.56039	0.338476	4.61006	4.03e-06	9.83e-05	up
PGAP2	521.318	1.64147	0.356172	4.60863	4.05e-06	9.88e-05	up
NSDHL	564.774	1.68243	0.365384	4.60455	4.13e-06	0.000100358	up
PDSS1	488.073	1.60548	0.348757	4.60343	4.16e-06	0.00010077	up
FBLN5	239.709	1.94013	0.421974	4.59776	4.27e-06	0.000103139	up
MGC12916	99.2246	1.88306	0.409765	4.59546	4.32e-06	0.000103872	up
CDK5	228.574	1.9865	0.433682	4.58054	4.64e-06	0.000111121	up
BPGM	273.869	1.95759	0.427805	4.5759	4.74e-06	0.000113321	up
TTC30A	116.784	1.91402	0.418453	4.57403	4.78e-06	0.000114036	up
KPNB1	11503.1	1.51927	0.332194	4.57344	4.8e-06	0.000114207	up
KNL1	1910.25	1.67739	0.367006	4.57048	4.87e-06	0.000115531	up
FUT10	173.659	1.85974	0.407225	4.56686	4.95e-06	0.000117393	up
SOX9	2141.42	1.61591	0.354161	4.56264	5.05e-06	0.000119465	up
NUSAP1	2037.41	1.48868	0.326407	4.56081	5.1e-06	0.000120357	up
PDZD2	147.277	2.26337	0.497796	4.54679	5.45e-06	0.000127485	up
HARS1	1464.15	1.51918	0.334741	4.53837	5.67e-06	0.000131517	up
DNAH11	62.4149	2.23572	0.492722	4.5375	5.69e-06	0.000131728	up
CENPI	378.857	1.69871	0.374423	4.53688	5.71e-06	0.000131782	up
PABIR2	936.739	1.49236	0.328932	4.537	5.71e-06	0.000131782	up
WDR76	761.144	1.65003	0.364422	4.52781	5.96e-06	0.000136885	up
DYNC2I2	1019.12	1.58694	0.350882	4.52272	6.1e-06	0.000139855	up
CXCR4	104.912	2.07517	0.459293	4.51818	6.24e-06	0.000142708	up
LRRC45	309.543	2.01835	0.447035	4.51498	6.33e-06	0.000144518	up
STXBP6	93.3237	2.16578	0.480872	4.50385	6.67e-06	0.000151113	up
MIR17HG	165.919	1.77289	0.393656	4.50366	6.68e-06	0.000151113	up
RPL32P3	361.02	1.69251	0.376906	4.49053	7.1e-06	0.000159968	up
RGCC	159.325	2.01065	0.448155	4.48649	7.24e-06	0.000162734	up
CROCCP2	600.115	1.63603	0.364671	4.48632	7.25e-06	0.000162734	up
CHD4	5604.07	1.49647	0.334203	4.47773	7.54e-06	0.000168802	up
HOPX	42.9329	2.84638	0.635873	4.47633	7.59e-06	0.000169492	up
NFE2L3	1892.46	1.51918	0.339418	4.47583	7.61e-06	0.000169684	up
EIF3L	3234.55	1.47779	0.330254	4.4747	7.65e-06	0.000170378	up
HNRNPA3	9488.11	1.4823	0.331626	4.46979	7.83e-06	0.000173696	up
CENPF	4647.09	1.66782	0.373257	4.4683	7.88e-06	0.000174486	up
PRDM10	356.877	1.57258	0.352782	4.45766	8.29e-06	0.000181835	up
GYG2	46.9933	2.65819	0.596424	4.45688	8.32e-06	0.000182275	up
SNRPA	1546.73	1.64095	0.368327	4.45515	8.38e-06	0.000183532	up
CALR	9779.34	1.48368	0.33305	4.45485	8.4e-06	0.000183571	up
PECR	68.8332	2.15085	0.483008	4.45304	8.47e-06	0.00018474	up
ND5	17289.8	1.65547	0.372179	4.44806	8.67e-06	0.000188117	up
SLC37A4	383.869	1.62773	0.366202	4.44489	8.79e-06	0.000190004	up
TMEM97	695.098	1.67074	0.376227	4.44077	8.96e-06	0.000192771	up
CYRIA	33.6447	2.73385	0.616352	4.43554	9.18e-06	0.000196356	up
PPP2R5D	1347.07	1.47215	0.332317	4.42997	9.42e-06	0.000201023	up
CCNB2	1323	1.6401	0.370655	4.42487	9.65e-06	0.000204639	up
CENPBD2P	505.485	1.51415	0.342921	4.41543	1.01e-05	0.000211804	up
RPL23AP79	505.485	1.51415	0.342921	4.41543	1.01e-05	0.000211804	up
SORCS3	7.01212	7.25092	1.64259	4.41432	1.01e-05	0.000212418	up
TP73-AS1	520.895	1.57514	0.357925	4.40075	1.08e-05	0.00022382	up
PABPC4	5851.64	1.46518	0.333002	4.3999	1.08e-05	0.000224358	up
FOXD1	527.335	1.81011	0.411518	4.39861	1.09e-05	0.000225015	up
HSP90AB1	41508.4	1.46618	0.333457	4.39691	1.1e-05	0.000226275	up
CAPN2	6587.32	1.47073	0.334677	4.39449	1.11e-05	0.000228045	up
ALDH3A2	1288.27	1.53758	0.349921	4.39407	1.11e-05	0.000228223	up
HS3ST5	57.9073	2.18493	0.497838	4.38883	1.14e-05	0.000232936	up
LRIG3	160.327	1.73655	0.395852	4.38686	1.15e-05	0.000234593	up
FBN2	3081.88	1.82698	0.416639	4.38504	1.16e-05	0.000236302	up
OGDHL	556.56	1.5117	0.34534	4.37743	1.2e-05	0.000243888	up
STK33	250.893	1.6116	0.368403	4.37456	1.22e-05	0.000246605	up
TM4SF1	13327.4	1.55884	0.356396	4.3739	1.22e-05	0.000247043	up
C2CD4A	26.1679	2.97157	0.679973	4.37013	1.24e-05	0.000250232	up
LOC100288123	55.474	1.98074	0.453888	4.36394	1.28e-05	0.000256579	up
VASH1	214.138	1.6406	0.376137	4.36171	1.29e-05	0.000258926	up
SNX33	721.015	1.49594	0.343155	4.35936	1.3e-05	0.000261141	up
TEX2	1147.14	1.46655	0.336545	4.35767	1.31e-05	0.000262589	up
AMOT	247.608	1.58078	0.362904	4.35591	1.33e-05	0.000264344	up
CALD1	999.068	1.48861	0.342201	4.3501	1.36e-05	0.000270056	up
DFFB	160.033	1.64166	0.377638	4.34718	1.38e-05	0.000273071	up
FXR1	2990.75	1.39269	0.320801	4.34128	1.42e-05	0.000279602	up
FLT4	277.32	1.57593	0.363287	4.33798	1.44e-05	0.000283223	up
SRSF4	1252.79	1.48646	0.342876	4.33527	1.46e-05	0.000286116	up
FOXA2	964.211	1.44409	0.33324	4.33347	1.47e-05	0.000287852	up
REPIN1	1265.76	1.4885	0.343591	4.3322	1.48e-05	0.000289204	up
EI24	1872.11	1.49923	0.34644	4.32754	1.51e-05	0.000294751	up
GABRD	32.0417	2.85502	0.660618	4.32175	1.55e-05	0.000299713	up
BMP3	6.2604	6.93983	1.60762	4.31684	1.58e-05	0.000305016	up
DGLUCY	349.624	1.57139	0.364161	4.31509	1.6e-05	0.000306855	up
AGK	340.015	1.75621	0.407316	4.31167	1.62e-05	0.000310419	up
TRAC	36.0462	3.00282	0.696642	4.31043	1.63e-05	0.000311842	up
CRTAP	4042.84	1.43492	0.33307	4.30817	1.65e-05	0.000313769	up
SMARCD2	890.434	1.50035	0.348449	4.30579	1.66e-05	0.000316451	up
VEPH1	1043.24	1.4679	0.341095	4.30351	1.68e-05	0.000319068	up
FRMD5	396.131	1.57432	0.366	4.30141	1.7e-05	0.000321538	up
WWC1	1011.15	1.51574	0.352389	4.30134	1.7e-05	0.000321538	up
HOXB13	77.6363	1.9837	0.461615	4.29731	1.73e-05	0.000326082	up
PGM5	87.0237	1.8446	0.429268	4.29708	1.73e-05	0.000326092	up
AP4M1	157.437	1.67861	0.390824	4.29506	1.75e-05	0.00032806	up
KCNQ1OT1	447.905	1.73303	0.403579	4.29414	1.75e-05	0.000329053	up
XRCC2	873.567	1.63496	0.38076	4.29393	1.76e-05	0.000329053	up
B3GALT5	401.116	1.73057	0.403924	4.2844	1.83e-05	0.000343128	up
PTX3	1167.46	1.47641	0.345101	4.27821	1.88e-05	0.00035117	up
NFE2L1	2805.06	1.37506	0.321935	4.27124	1.94e-05	0.000359973	up
VASH2	55.3586	2.04984	0.480524	4.26585	1.99e-05	0.00036727	up
NIPA2	1630.31	1.45778	0.341719	4.26603	1.99e-05	0.00036727	up
LRRIQ1	17.4544	3.85482	0.90435	4.26253	2.02e-05	0.000372142	up
FAXDC2	37.7852	2.16524	0.508192	4.26066	2.04e-05	0.000374598	up
NUAK2	161.573	1.705	0.400185	4.26053	2.04e-05	0.000374598	up
RFX8	346.308	1.53587	0.36053	4.26003	2.04e-05	0.000375074	up
STAC2	58.0196	2.64888	0.622072	4.25816	2.06e-05	0.000377467	up
HOXB4	420.859	1.45828	0.342648	4.25591	2.08e-05	0.000380519	up
NELL2	307.394	1.61088	0.378551	4.25538	2.09e-05	0.000381034	up
CDCA2	650.165	1.52684	0.359412	4.24815	2.16e-05	0.000392361	up
PCDH18	12.4828	4.56899	1.07592	4.2466	2.17e-05	0.0003943	up
SDHAP4	329.614	1.49857	0.35328	4.24189	2.22e-05	0.000400681	up
ITPRID2	5143.08	1.43688	0.338803	4.24104	2.22e-05	0.000401793	up
TRIM16L	156.014	1.82214	0.430352	4.23408	2.29e-05	0.00041321	up
ACAT2	1723.03	1.50062	0.354647	4.23132	2.32e-05	0.0004175	up
FBXL7	284.555	1.52777	0.36114	4.23039	2.33e-05	0.000418812	up
RNF26	945.508	1.47515	0.34883	4.22885	2.35e-05	0.000420443	up
VANGL2	98.8835	2.10321	0.497639	4.22638	2.37e-05	0.000424258	up
SLC37A3	517.065	1.52249	0.360336	4.22519	2.39e-05	0.000425747	up
ABALON	34.9846	2.35023	0.556306	4.22471	2.39e-05	0.000426158	up
KHK	42.9402	2.24377	0.531216	4.22384	2.4e-05	0.000426975	up
PRKCSH	5893.05	1.41804	0.335718	4.2239	2.4e-05	0.000426975	up
BCHE	134.37	1.92507	0.455911	4.22246	2.42e-05	0.000429186	up
NXPE3	723.583	1.53089	0.363195	4.21506	2.5e-05	0.000442212	up
CCNA1	128.498	1.79232	0.425591	4.21136	2.54e-05	0.000447745	up
STK36	501.867	1.53202	0.3638	4.21116	2.54e-05	0.000447745	up
OAZ2	1304.03	1.48284	0.352107	4.21134	2.54e-05	0.000447745	up
RBM14	1475.53	1.53773	0.365401	4.20832	2.57e-05	0.000452215	up
CHST14	541.215	1.51028	0.358884	4.20826	2.57e-05	0.000452215	up
DUBR	194.297	1.62069	0.3852	4.20739	2.58e-05	0.000453527	up
CGNL1	5.30911	6.86255	1.63136	4.20665	2.59e-05	0.000454579	up
MDM1	235.728	1.53613	0.365344	4.2046	2.62e-05	0.000457454	up
UBE3C	2325.64	1.42454	0.338808	4.20457	2.62e-05	0.000457454	up
ZIC4	141.839	1.68748	0.401373	4.20427	2.62e-05	0.000457636	up
AKT1	3388.46	1.4153	0.336739	4.20295	2.63e-05	0.000459862	up
LMO7	750.537	1.48702	0.353952	4.2012	2.66e-05	0.000462112	up
LOC105370941	23.7846	2.76255	0.657636	4.20073	2.66e-05	0.000462642	up
TMEM109	1437.07	1.40442	0.334699	4.19606	2.72e-05	0.000471367	up
CCDC80	106.127	1.82028	0.435076	4.18381	2.87e-05	0.000495163	up
CYTL1	132.269	1.72334	0.412371	4.17911	2.93e-05	0.000505026	up
CHSY3	169.971	1.57657	0.378039	4.1704	3.04e-05	0.000523744	up
HAS2	64.1683	2.34299	0.563095	4.16091	3.17e-05	0.000542916	up
C15orf62	56.4686	2.19612	0.527888	4.1602	3.18e-05	0.000544083	up
KCND3	116.45	1.78922	0.430108	4.15992	3.18e-05	0.00054414	up
WDR90	637.333	1.47259	0.354009	4.15975	3.19e-05	0.00054414	up
COL17A1	74.1993	2.21281	0.532158	4.15818	3.21e-05	0.000546874	up
HSD17B2	43.7973	2.45465	0.590357	4.1579	3.21e-05	0.000547027	up
TRDMT1	245.292	1.49057	0.358583	4.15685	3.23e-05	0.000549048	up
SLC12A6	1032.73	1.51491	0.364545	4.1556	3.24e-05	0.000550635	up
ZNF767P	210.402	1.65325	0.398243	4.15134	3.31e-05	0.000558775	up
RTF1	1367.04	1.46335	0.352635	4.14976	3.33e-05	0.000562134	up
EME1	273.77	1.54118	0.371864	4.14448	3.41e-05	0.000573657	up
HSD17B7	469.103	1.56181	0.376899	4.14384	3.42e-05	0.000574736	up
FDXACB1	73.0378	1.94457	0.470059	4.13686	3.52e-05	0.000590311	up
BTD	133.006	1.62848	0.39384	4.13488	3.55e-05	0.000594869	up
IFT22	192.015	1.80862	0.437798	4.13117	3.61e-05	0.000602907	up
AQR	1923.64	1.43011	0.346575	4.12642	3.68e-05	0.000614934	up
CENPJ	602.673	1.45225	0.352007	4.12563	3.7e-05	0.0006154	up
LPIN1	3377.88	1.37393	0.333024	4.12561	3.7e-05	0.0006154	up
STAG3L5P	78.8295	1.85928	0.451113	4.12154	3.76e-05	0.00062523	up
HSP90AB3P	233.705	1.64635	0.399674	4.11923	3.8e-05	0.000630385	up
SLC25A23	1218.49	1.43883	0.349762	4.11373	3.89e-05	0.000644772	up
PRSS12	429.294	1.44135	0.350571	4.11143	3.93e-05	0.000649117	up
HSPA14	1436.85	1.45916	0.355354	4.10622	4.02e-05	0.000662729	up
ZNF799	47.0888	1.98419	0.483345	4.10513	4.04e-05	0.000665278	up
NREP	823.653	1.43085	0.348574	4.10486	4.05e-05	0.000665444	up
PDGFD	68.2304	2.07501	0.50559	4.10414	4.06e-05	0.000666919	up
LARGE1	173.774	1.65479	0.40371	4.09895	4.15e-05	0.000680037	up
HDGFL2	1373.3	1.39899	0.341348	4.09845	4.16e-05	0.000680476	up
KIF23	2182.11	1.33621	0.326091	4.09767	4.17e-05	0.000682147	up
METTL9	1620.78	1.34966	0.329903	4.09107	4.29e-05	0.000696875	up
ADGRL2	2775.53	1.49892	0.366616	4.08852	4.34e-05	0.000702693	up
PTPRZ1	52.9791	1.96343	0.480381	4.08724	4.37e-05	0.000705572	up
NOL12	89.3921	1.7062	0.417453	4.08716	4.37e-05	0.000705572	up
PHEX	17.7948	2.85555	0.700742	4.07504	4.6e-05	0.00073877	up
PHLDB1	870.963	1.38459	0.340103	4.07109	4.68e-05	0.000749422	up
BRD3OS	391.542	1.42368	0.34996	4.06813	4.74e-05	0.000758363	up
LRFN3	137.849	1.60731	0.395448	4.06453	4.81e-05	0.000769231	up
COQ3	215.823	1.75922	0.432983	4.06301	4.84e-05	0.000773154	up
ZNF700	168.226	1.52669	0.375872	4.06171	4.87e-05	0.000776782	up
LANCL1	1502.28	1.36472	0.336085	4.06063	4.89e-05	0.000779039	up
IVD	1803.02	1.382	0.34043	4.05957	4.92e-05	0.000781901	up
CSK	1152.6	1.54329	0.380888	4.05183	5.08e-05	0.000806823	up
STN1	396.888	1.45759	0.359889	4.05011	5.12e-05	0.000809943	up
RAD54L	425.06	1.46981	0.363511	4.04337	5.27e-05	0.000829996	up
MGST2	154.901	1.69148	0.419243	4.03461	5.47e-05	0.000858629	up
INCENP	1501.32	1.51371	0.375783	4.02814	5.62e-05	0.000878839	up
ANKRD40	738.055	1.39224	0.345647	4.02793	5.63e-05	0.000878839	up
ALDH1A2	653.939	1.37089	0.340346	4.02794	5.63e-05	0.000878839	up
ITGA9	58.9599	2.05837	0.511673	4.02282	5.75e-05	0.000894321	up
CPED1	164.611	2.01397	0.501107	4.01905	5.84e-05	0.00090645	up
NPAS2	2423.63	1.31356	0.327272	4.01365	5.98e-05	0.000924296	up
CDAN1	261.04	1.51604	0.377883	4.01192	6.02e-05	0.00092992	up
HCFC1	3516.57	1.49929	0.374016	4.00863	6.11e-05	0.000938587	up
THOP1	1603.01	1.45262	0.362364	4.00872	6.1e-05	0.000938587	up
SREBF2	4505.33	1.29336	0.322791	4.0068	6.15e-05	0.00094508	up
PKM	45779.4	1.36068	0.339794	4.00444	6.22e-05	0.000952182	up
MAP2K6	10.7694	4.86225	1.2144	4.00382	6.23e-05	0.000953068	up
HFE	88.8304	1.77499	0.443308	4.00397	6.23e-05	0.000953068	up
AGR2	13.9533	3.85505	0.963673	4.00037	6.32e-05	0.000963839	up
BUB1	1875.98	1.31593	0.328938	4.00054	6.32e-05	0.000963839	up
CACTIN	590.643	1.3826	0.345683	3.99961	6.34e-05	0.000966169	up
DNAJA1	4341.48	1.32609	0.331758	3.99716	6.41e-05	0.000975378	up
ACLY	5329.04	1.29323	0.324125	3.98992	6.61e-05	0.000999932	up
ALYREF	1970.13	1.51811	0.380635	3.98836	6.65e-05	0.00100558	up
FCHO1	46.0746	2.24802	0.564094	3.98519	6.74e-05	0.0010174	up
MPP7	149.403	1.72367	0.432888	3.98178	6.84e-05	0.00102955	up
TBCCD1	291.475	1.42033	0.357017	3.97833	6.94e-05	0.00104117	up
LOXL1	274.573	1.5202	0.382389	3.97553	7.02e-05	0.0010518	up
PLS3	6646.63	1.28027	0.32209	3.97487	7.04e-05	0.00105383	up
PIR	56.8522	2.20721	0.555379	3.97424	7.06e-05	0.00105575	up
SLC4A2	1264.48	1.29341	0.325475	3.9739	7.07e-05	0.00105641	up
SERPINI1	49.1745	1.9854	0.500275	3.96861	7.23e-05	0.00107747	up
CTR9	2695.21	1.34476	0.33965	3.95925	7.52e-05	0.00111603	up
MIR3176	17.7927	2.67627	0.67636	3.95687	7.59e-05	0.00112358	up
CNOT6	1308.07	1.3787	0.348458	3.95657	7.6e-05	0.00112407	up
MAGED1	682.021	1.52401	0.385256	3.95584	7.63e-05	0.00112659	up
PLXNB2	1070.24	1.33697	0.338261	3.95248	7.73e-05	0.00113887	up
CAMK4	714.825	1.36525	0.345531	3.95116	7.78e-05	0.00114422	up
RASL12	87.1055	1.99063	0.503964	3.94994	7.82e-05	0.00114915	up
KLHL13	249.366	1.5093	0.382401	3.94691	7.92e-05	0.00116283	up
EIF4A2	10637.4	1.28167	0.325021	3.94334	8.04e-05	0.00117464	up
WNK4	298.399	1.48884	0.377616	3.94273	8.06e-05	0.00117668	up
FRMD4A	2266.29	1.3666	0.346934	3.93908	8.18e-05	0.00119279	up
UBR7	227.616	2.50346	0.63627	3.93458	8.33e-05	0.00121054	up
FABP4	6.13866	6.37998	1.62618	3.92329	8.73e-05	0.00126171	up
WDR55	586.884	1.37816	0.351674	3.91884	8.9e-05	0.00128016	up
GALNT11	431.474	1.41436	0.361076	3.91708	8.96e-05	0.0012857	up
AREL1	1547.08	1.33622	0.34108	3.9176	8.94e-05	0.0012857	up
TNFRSF19	1000.6	1.41057	0.3604	3.9139	9.08e-05	0.0013005	up
CAT	476.542	1.35999	0.347514	3.91347	9.1e-05	0.00130118	up
SEPTIN4	14.8259	4.61209	1.17877	3.91262	9.13e-05	0.00130432	up
DLGAP5	2265.59	1.31387	0.335945	3.91097	9.19e-05	0.00131123	up
PLAC4	16.0453	3.19212	0.816543	3.90931	9.26e-05	0.00131926	up
NEIL1	147.585	1.50328	0.384924	3.90541	9.41e-05	0.0013376	up
PHACTR2	1378.71	1.3881	0.355489	3.90477	9.43e-05	0.0013401	up
CEP131	337.524	1.42315	0.364793	3.90125	9.57e-05	0.00135866	up
PTPN9	1356.58	1.33255	0.341763	3.89905	9.66e-05	0.00136894	up
SCAMP2	1068.16	1.35479	0.347785	3.89548	9.8e-05	0.00138284	up
PRRG4	79.7021	1.80425	0.463576	3.89204	9.94e-05	0.00139935	up
SLC7A8	351.207	1.57932	0.405989	3.89006	0.000100218	0.00140752	up
CNTNAP3B	117.207	1.78489	0.459009	3.88858	0.000100833	0.00141398	up
TEN1-CDK3	13.9331	3.03843	0.782072	3.88511	0.000102286	0.00143215	up
TRAF7	1874.87	1.28931	0.331953	3.88402	0.000102745	0.00143749	up
R3HCC1	468.095	1.32147	0.340925	3.87615	0.000106122	0.00148133	up
STARD4-AS1	193.467	1.66698	0.43038	3.87327	0.000107387	0.00149492	up
CLTC	7977.59	1.28433	0.331702	3.87194	0.000107971	0.00150026	up
DOCK4	2469.92	1.5035	0.388668	3.86833	0.000109582	0.00151572	up
CEP128	299.06	1.45832	0.377024	3.86799	0.000109736	0.00151671	up
RPL24P2	5.47228	6.55278	1.69531	3.86523	0.000110985	0.00153049	up
DPYSL4	158.084	1.54447	0.400034	3.86084	0.000112999	0.00155356	up
E2F8	597.019	1.36582	0.354038	3.85785	0.000114388	0.0015703	up
BUB1B	2886.1	1.31799	0.341819	3.85581	0.000115348	0.00158192	up
ADAM10	2316	1.29619	0.336453	3.85253	0.000116906	0.00159646	up
LPCAT4	916.293	1.38947	0.360823	3.85084	0.000117715	0.00160511	up
EFTUD2	2887.63	1.24863	0.324338	3.84978	0.000118223	0.00161083	up
PRXL2A	549.374	1.41044	0.367136	3.84172	0.000122173	0.00166217	up
ST8SIA5	15.5873	2.84868	0.742088	3.83874	0.000123668	0.00168126	up
MYEF2	835.609	1.34871	0.351607	3.83586	0.000125126	0.00169856	up
ICE1	3397.15	1.40384	0.366158	3.83397	0.000126092	0.00170912	up
NOM1	1256.87	1.3626	0.35555	3.83236	0.000126919	0.00171906	up
MAGI1	1414.17	1.36163	0.355462	3.8306	0.000127834	0.00173016	up
SLITRK3	4.71853	6.31162	1.6488	3.828	0.000129186	0.00174717	up
PSMD3	2690.17	1.24679	0.326144	3.82283	0.00013193	0.00177246	up
TTC12	163.632	1.57531	0.412217	3.82155	0.000132617	0.00177907	up
PCDHGC5	7.30542	6.07433	1.59008	3.82013	0.00013338	0.00178669	up
SNORD101	18.6146	2.44227	0.639946	3.81637	0.00013543	0.0018062	up
PHF3	1501.37	1.38095	0.362005	3.81472	0.000136339	0.00181566	up
SORD	1161.39	1.29937	0.340841	3.81225	0.000137706	0.00183119	up
NFYA	864.177	1.33577	0.350419	3.81191	0.000137896	0.00183239	up
TRMT2B	781.954	1.27613	0.335007	3.80925	0.000139389	0.00185088	up
CYB5R2	447.187	1.43648	0.377219	3.80807	0.000140055	0.00185837	up
MAP2K5	346.114	1.36827	0.359661	3.80435	0.000142178	0.00187971	up
RABGGTB	3038.02	1.34464	0.353591	3.80281	0.000143064	0.00188843	up
ZC3H4	1119.04	1.25753	0.330966	3.79956	0.000144953	0.00190811	up
ABRAXAS1	144.31	1.48355	0.390527	3.79885	0.000145367	0.00191218	up
SAMD15	29.3856	2.36744	0.623432	3.79743	0.000146202	0.00191902	up
SNAPIN	655.888	1.44245	0.380459	3.79134	0.000149835	0.00196107	up
RTN1	828.957	1.26696	0.334202	3.79099	0.000150048	0.00196244	up
CAVIN1	4098.68	1.31707	0.347985	3.78483	0.000153811	0.00200735	up
SURF2	242.945	1.63914	0.433202	3.78379	0.000154459	0.00201293	up
KAT14	336.446	1.35635	0.35845	3.78393	0.000154369	0.00201293	up
RPL14P4	38.4627	1.85372	0.490792	3.77699	0.000158735	0.00206423	up
STAG1	2268.12	1.34143	0.35523	3.77622	0.000159227	0.00206916	up
LOC643630	14.0556	2.89169	0.765859	3.77575	0.000159529	0.00207161	up
ZNF618	494.298	1.4455	0.383115	3.77301	0.000161291	0.00209003	up
MAGEE1	83.2109	1.82868	0.484767	3.77228	0.000161762	0.00209465	up
ZNF433-AS1	5.03115	6.15737	1.63329	3.76991	0.000163305	0.00211013	up
TCF12	2946.37	1.28387	0.341204	3.76278	0.000168037	0.00216363	up
FSIP1	22.3048	2.65143	0.705041	3.76068	0.000169454	0.00217726	up
PEG10	2338.78	1.38368	0.368321	3.75671	0.000172158	0.00219809	up
TMEM237	1260.72	1.2639	0.336498	3.75603	0.000172631	0.00220258	up
WDR72	57.1098	1.99244	0.530738	3.7541	0.000173967	0.00221653	up
LIG1	1228.33	1.22903	0.327504	3.75272	0.000174924	0.00222562	up
DNMBP	2874.07	1.28591	0.342711	3.75216	0.000175314	0.00222903	up
RRP36	1073.83	1.28093	0.341548	3.75036	0.00017658	0.00223889	up
JRK	1091.09	1.34428	0.358509	3.74963	0.000177093	0.00224191	up
PIP5K1B	54.1138	1.83929	0.490577	3.74924	0.000177369	0.00224266	up
SHC1	554.383	1.26137	0.336634	3.747	0.000178959	0.00226119	up
DHX29	1006.57	1.25851	0.33612	3.74423	0.000180947	0.00228316	up
PIK3R3	108.947	1.51725	0.405408	3.74253	0.000182176	0.00229707	up
HSD17B4	1283.55	1.23967	0.331291	3.74193	0.000182611	0.00230098	up
SPC24	359.543	1.31045	0.350339	3.74052	0.000183643	0.00231079	up
IFT172	525.63	1.27522	0.341271	3.73667	0.000186474	0.00234157	up
NEURL1B	82.3065	1.71527	0.459318	3.73439	0.000188169	0.0023584	up
DMAP1	767.85	1.29178	0.346199	3.73131	0.000190488	0.00238214	up
SRSF3	6613.96	1.28526	0.344499	3.73082	0.000190857	0.00238512	up
KIF9	147.867	1.47256	0.395096	3.72709	0.000193707	0.00241545	up
TOP2B	4055.09	1.25026	0.335479	3.72679	0.000193937	0.00241545	up
MSMO1	941.185	1.27139	0.341301	3.72514	0.000195211	0.00242625	up
UBAP1L	38.9832	1.89038	0.507809	3.72261	0.000197171	0.00244429	up
BCAM	186.127	1.50262	0.403651	3.72258	0.000197198	0.00244429	up
MAPK6	2285.85	1.2362	0.332291	3.72022	0.00019905	0.00245723	up
ATP5F1C	2817.41	1.28305	0.345007	3.71891	0.000200081	0.00246663	up
OPA1	3508.1	1.26779	0.340979	3.71809	0.000200731	0.00247157	up
STARD9	582.524	1.54844	0.416998	3.7133	0.000204573	0.00251183	up
PHB	2435.49	1.29568	0.349023	3.71232	0.000205371	0.00251993	up
CIAO2A	1171.38	1.37899	0.371502	3.71194	0.000205676	0.00252029	up
TEX9	80.3977	1.76039	0.474299	3.71156	0.000205988	0.00252242	up
ARHGEF5	56.2106	1.83837	0.49541	3.7108	0.000206602	0.00252824	up
BAIAP2-DT	169.205	1.45692	0.392946	3.70769	0.00020916	0.00255784	up
LINC00926	31.3488	2.35228	0.634732	3.70595	0.000210603	0.00257032	up
CEP192	1017.64	1.38199	0.373072	3.70434	0.000211942	0.00258493	up
REEP2	185.982	1.49726	0.404214	3.70413	0.000212118	0.00258527	up
SIN3A	2278.82	1.28337	0.3465	3.7038	0.000212395	0.00258527	up
HMGCR	3086.7	1.22529	0.331079	3.7009	0.000214834	0.00260801	up
GSTM4	873.804	1.35603	0.366704	3.69788	0.000217404	0.00263221	up
ICE2	1208.84	1.30304	0.352408	3.69753	0.00021771	0.00263367	up
TENM4	733.307	1.56454	0.423261	3.6964	0.000218674	0.00264233	up
EPB41L3	4836.13	1.21791	0.329666	3.69436	0.000220439	0.00266013	up
SRP68P3	22.203	2.12637	0.575722	3.6934	0.000221273	0.00266843	up
CLPB	593.669	1.31821	0.357287	3.68949	0.000224704	0.00270267	up
PSD2	16.4176	2.67063	0.724016	3.68864	0.000225459	0.00270818	up
IDI1	1747.48	1.20753	0.327363	3.68867	0.000225434	0.00270818	up
PAXIP1	622.764	1.35858	0.368457	3.68722	0.000226713	0.00272146	up
NOG	316.329	1.36113	0.369201	3.68669	0.000227189	0.00272294	up
SNPH	160.179	1.54947	0.420489	3.68491	0.000228782	0.00273704	up
NCAPG	1946.01	1.22181	0.331894	3.68132	0.000232033	0.00276531	up
ESPL1	1327.15	1.27833	0.347356	3.68017	0.000233083	0.0027742	up
PTDSS1	1835.74	1.20137	0.326572	3.67873	0.000234399	0.00278805	up
UBE2QL1	85.1368	1.69016	0.459655	3.67701	0.000235984	0.00280508	up
MAST1	127.42	1.4932	0.406158	3.67639	0.000236556	0.00280822	up
TRAF3IP1	328.876	1.41896	0.386096	3.67514	0.000237715	0.00282014	up
CLUH	5247.05	1.25383	0.341187	3.67489	0.000237949	0.00282108	up
TRIM16	166.734	1.45421	0.396196	3.67043	0.000242143	0.00286117	up
SNRNP70	3678.81	1.30834	0.3565	3.66996	0.000242587	0.00286306	up
FPGT	99.3773	1.47877	0.403194	3.66764	0.000244802	0.00288375	up
GNPAT	653.661	1.2571	0.342757	3.66763	0.000244814	0.00288375	up
DAG1	2397.81	1.22877	0.335104	3.66683	0.000245572	0.00288895	up
SLC25A5	10922.5	1.22235	0.333427	3.666	0.00024637	0.00289462	up
MSN	24080.5	1.1854	0.323462	3.66474	0.000247593	0.00290524	up
GPR162	68.0685	1.82599	0.4983	3.66443	0.000247888	0.00290683	up
OSBPL11	719.263	1.31197	0.358156	3.66311	0.000249168	0.00291997	up
SNORA55	16.8038	2.36508	0.645678	3.66294	0.000249334	0.00292004	up
CSNK1G2	1526.92	1.28791	0.352069	3.65812	0.000254072	0.00296412	up
WDR73	110.178	1.6937	0.463159	3.65683	0.000255354	0.00297717	up
NIPSNAP1	1336.6	1.24384	0.34066	3.65126	0.000260954	0.00302893	up
RGMB-AS1	106.694	1.62486	0.445096	3.65059	0.000261642	0.00303498	up
ANGPT1	67.2446	1.79657	0.492267	3.64959	0.000262661	0.00304431	up
HNRNPD	5019.59	1.31844	0.361313	3.64901	0.000263249	0.00304781	up
CCDC69	82.7435	1.54614	0.423739	3.6488	0.000263468	0.00304842	up
ACADSB	416.066	1.3294	0.36453	3.6469	0.000265426	0.00306525	up
CMIP	1266.31	1.32265	0.362659	3.64709	0.000265223	0.00306525	up
KIAA0100	2662.45	1.38775	0.380549	3.6467	0.000265628	0.00306563	up
KIF14	907.114	1.44939	0.397829	3.64326	0.000269203	0.00309516	up
TIPIN	721.049	1.22144	0.335436	3.64135	0.000271212	0.00311462	up
RNF149	1212.15	1.22772	0.337494	3.63776	0.000275016	0.00315405	up
USF3	772.853	1.52208	0.418784	3.63452	0.0002785	0.003186	up
RPA1	3248.91	1.18757	0.32674	3.6346	0.000278415	0.003186	up
PYM1	346.744	1.30881	0.360129	3.63428	0.000278758	0.00318695	up
ALDH16A1	583.777	1.27733	0.351508	3.63384	0.000279233	0.00318839	up
PCSK5	289.797	1.32949	0.365948	3.63301	0.000280135	0.00319669	up
PCDHAC1	16.3923	2.53065	0.696964	3.63097	0.000282362	0.00321607	up
UNC13B	805.252	1.20975	0.333224	3.63045	0.000282927	0.0032205	up
ABCF2	1943.63	1.2245	0.337302	3.63027	0.00028313	0.0032208	up
NRDE2	697.599	1.34001	0.369212	3.62939	0.000284095	0.00322575	up
LINC01529	8.45197	3.98439	1.09799	3.62881	0.000284731	0.00322777	up
LEPR	199.366	1.49317	0.411501	3.62858	0.00028498	0.00322777	up
FAM172A	336.297	1.35015	0.372079	3.62866	0.000284897	0.00322777	up
DHX9	7723.59	1.19727	0.330235	3.62552	0.000288376	0.00326017	up
APH1B	227.371	1.38107	0.381696	3.61825	0.000296606	0.00334699	up
PAK4	706.875	1.25159	0.345964	3.61768	0.000297252	0.00335221	up
FAM110A	144.305	1.37705	0.380688	3.61728	0.00029772	0.00335541	up
MAT2A	6380.7	1.1897	0.329395	3.61178	0.000304108	0.00341596	up
SART1	3245.27	1.26786	0.351583	3.60616	0.000310761	0.00347663	up
ERG28	724.851	1.28191	0.355976	3.60111	0.000316862	0.003541	up
INO80	1506.15	1.16852	0.324491	3.60108	0.000316902	0.003541	up
KBTBD4	139.49	1.55287	0.431286	3.60055	0.00031754	0.00354293	up
CHP1	1866.47	1.1669	0.324319	3.59801	0.000320665	0.00357075	up
GALNT16	399.97	1.29092	0.359136	3.59451	0.000324999	0.00361158	up
DACH1	42.9484	1.9444	0.541372	3.59161	0.000328636	0.00364535	up
PASK	483.884	1.29689	0.361373	3.58879	0.000332219	0.00367171	up
EPHA4	689.755	1.23466	0.344101	3.58806	0.000333142	0.00367968	up
GPRIN1	760.743	1.21547	0.338805	3.58752	0.000333836	0.00368066	up
USP15	985.306	1.20168	0.33495	3.58765	0.000333667	0.00368066	up
RNPEP	1158.47	1.19602	0.333536	3.58589	0.000335929	0.00369704	up
ADGRG2	10.7458	3.54632	0.989443	3.58416	0.000338168	0.00371944	up
CTTNBP2	93.7513	1.59025	0.443897	3.58249	0.000340339	0.00373882	up
MKRN1	990.641	1.25937	0.351796	3.57984	0.000343798	0.00377228	up
NDC1	2882.51	1.18628	0.331627	3.57717	0.000347338	0.00380883	up
METTL16	992.358	1.20191	0.336015	3.57694	0.000347642	0.00380987	up
L3MBTL4	30.6467	1.98765	0.55573	3.57665	0.000348026	0.0038118	up
IL11RA	51.7371	1.71941	0.481559	3.57051	0.00035629	0.00389296	up
CYREN	400.228	1.28214	0.359076	3.57066	0.000356083	0.00389296	up
SASH1	1909.36	1.30894	0.366758	3.56895	0.000358408	0.00391377	up
XDH	69.6314	1.70199	0.477801	3.56213	0.000367853	0.00400016	up
KIF3B	2372.49	1.22141	0.342947	3.56151	0.000368726	0.00400488	up
HNRNPF	5537.02	1.13888	0.319916	3.55994	0.000370933	0.00401953	up
DUSP18	49.7732	1.77278	0.498148	3.55875	0.000372628	0.00403525	up
PIK3AP1	171.816	1.4351	0.403569	3.55602	0.00037652	0.00407285	up
RGS2	453.532	1.6731	0.470575	3.55544	0.000377341	0.00407904	up
SNORA11F	15.671	2.78578	0.784443	3.55128	0.000383361	0.00413676	up
CDK12	1854.3	1.37195	0.386313	3.55141	0.000383177	0.00413676	up
ASPM	2023.37	1.47193	0.414802	3.54851	0.000387413	0.00416762	up
JPH2	294.601	1.35779	0.382953	3.54559	0.000391736	0.00420478	up
TTC26	315.184	1.36177	0.384654	3.54025	0.000399745	0.00427065	up
S100A1	44.843	1.81359	0.51232	3.53996	0.000400184	0.00427099	up
ITPKA	91.188	1.57503	0.444935	3.53992	0.000400244	0.00427099	up
CYB5RL	184.672	1.46571	0.414385	3.53707	0.000404591	0.00431384	up
ARHGEF12	7047.74	1.27257	0.359789	3.53698	0.000404733	0.00431384	up
CAND1	2842.28	1.17132	0.331515	3.53322	0.000410527	0.00436286	up
ALDH7A1	1175.13	1.27565	0.361122	3.53247	0.000411699	0.00437023	up
NT5DC1	461.035	1.19915	0.339544	3.53166	0.000412958	0.00438105	up
SAPCD2	778.75	1.22934	0.348799	3.5245	0.000424286	0.00448329	up
SPAG5	939.051	1.28759	0.365362	3.52415	0.000424842	0.00448627	up
ETFDH	228.2	1.33512	0.379032	3.52246	0.000427567	0.00451244	up
ACIN1	4589.31	1.14968	0.326653	3.51958	0.00043223	0.00455019	up
C1QTNF2	10.8274	3.17951	0.903638	3.51857	0.000433882	0.00456063	up
TMEM19	185.387	1.32364	0.376293	3.51759	0.000435483	0.00456433	up
NONO	20398.5	1.16111	0.330184	3.51657	0.000437159	0.00457926	up
LDB2	92.7867	1.53757	0.437382	3.51539	0.00043911	0.00459049	up
CCKBR	3.76949	5.7826	1.64593	3.51327	0.000442635	0.00461654	up
ABLIM3	110.956	1.49985	0.426915	3.51322	0.000442702	0.00461654	up
ADGRV1	140.125	1.57391	0.448392	3.51012	0.000447912	0.00466514	up
MYRIP	25.1511	2.08113	0.59319	3.50837	0.00045087	0.00468792	up
MYLK	458.785	1.49227	0.42534	3.50842	0.000450777	0.00468792	up
CAMK2G	849.691	1.17101	0.33399	3.50611	0.000454712	0.00471981	up
TMEM37	12.66	2.9546	0.843468	3.50292	0.000460189	0.00476042	up
DDX23	1938.16	1.16237	0.331892	3.50224	0.000461362	0.00476985	up
ACACB	126.464	1.50694	0.430512	3.50034	0.000464668	0.00479859	up
NRIP2	53.8509	1.76574	0.504872	3.4974	0.000469809	0.00483821	up
PRMT5-DT	13.462	2.82351	0.807831	3.49518	0.000473751	0.0048731	up
CLCC1	1150.71	1.25059	0.358467	3.48872	0.000485335	0.00497823	up
KCTD12	1261.68	1.20352	0.34502	3.48826	0.000486175	0.00498404	up
RPUSD4	530.531	1.21577	0.348577	3.48782	0.000486983	0.00498953	up
[truncated: 191 more rows]

## Sheet: Cis_non_WT.DESeq2.select
Symbol	baseMean	log2FoldChange	lfcSE	stat	pvalue	padj	sig
ANGPTL4	974.601	4.82621	0.391662	12.3224	6.86e-35	1.25e-30	up
SCUBE1	216.38	6.17786	0.556898	11.0933	1.35e-28	6.17e-25	up
NDRG1	2759.63	3.69622	0.342202	10.8013	3.39e-27	1.24e-23	up
ANGPT2	899.052	3.37933	0.347	9.7387	2.06e-22	3.76e-19	up
FLRT3	157.885	5.43473	0.567986	9.56844	1.09e-21	1.8e-18	up
RASSF4	124.965	5.67508	0.60334	9.4061	5.15e-21	7.23e-18	up
STC1	783.043	3.99952	0.429976	9.30171	1.38e-20	1.77e-17	up
ADAM19	3312.3	3.15729	0.339634	9.29615	1.46e-20	1.77e-17	up
KRT15	240.38	5.1348	0.556947	9.21955	2.98e-20	3.4e-17	up
TM4SF1	13327.4	3.2747	0.356567	9.18395	4.16e-20	4.46e-17	up
TIMP3	2619.58	2.91322	0.325029	8.96296	3.16e-19	3.04e-16	up
MMP9	143.004	5.54679	0.624378	8.88371	6.47e-19	5.9e-16	up
MVD	761.972	3.38875	0.382369	8.86252	7.82e-19	6.8e-16	up
SCUBE3	1156.31	3.45659	0.392388	8.80911	1.26e-18	1e-15	up
SNX21	435.091	3.20102	0.367851	8.70194	3.26e-18	2.29e-15	up
MMP14	6345.23	3.01687	0.350141	8.61615	6.92e-18	4.52e-15	up
APOBEC3G	310.686	3.83536	0.455469	8.42068	3.74e-17	2.28e-14	up
ALDOC	221.771	4.70655	0.564967	8.33066	8.04e-17	4.73e-14	up
HMGCS1	2351.55	2.75717	0.332913	8.28195	1.21e-16	6.91e-14	up
ECM1	344.001	3.10176	0.379875	8.16522	3.21e-16	1.72e-13	up
KLHL4	148.153	3.87072	0.487509	7.93978	2.03e-15	9.74e-13	up
NTRK2	251.79	3.33782	0.425182	7.85032	4.15e-15	1.89e-12	up
SLC7A8	351.207	3.17902	0.404841	7.85251	4.08e-15	1.89e-12	up
MFAP2	220.213	2.9786	0.381256	7.81259	5.6e-15	2.38e-12	up
PFKFB4	564.086	2.70605	0.352028	7.68702	1.51e-14	5.73e-12	up
PPFIA4	166.102	4.25389	0.556159	7.64869	2.03e-14	7.41e-12	up
FDFT1	3192.43	2.4979	0.3275	7.62717	2.4e-14	8.54e-12	up
SRPX	1124.59	2.6934	0.355999	7.56577	3.86e-14	1.33e-11	up
PCOLCE	865.809	2.78577	0.370521	7.51854	5.54e-14	1.81e-11	up
SQOR	218.779	3.54732	0.47289	7.50136	6.32e-14	2.02e-11	up
SPOCD1	568.263	2.64786	0.35375	7.48512	7.15e-14	2.25e-11	up
RHOJ	119.176	5.52808	0.73905	7.47999	7.43e-14	2.3e-11	up
MOK	1049.11	2.58669	0.346724	7.46036	8.63e-14	2.63e-11	up
CCNB1	3357.13	2.4199	0.32461	7.4548	9e-14	2.69e-11	up
LCTL	64.9215	4.00671	0.537955	7.44805	9.47e-14	2.74e-11	up
QARS1	3390.15	2.49028	0.334441	7.44609	9.61e-14	2.74e-11	up
KRT8	2060.16	2.51158	0.33795	7.43183	1.07e-13	3.01e-11	up
AEBP1	1924.65	2.44158	0.330537	7.38669	1.51e-13	4.1e-11	up
PHLDB1	870.963	2.49667	0.340513	7.33208	2.27e-13	6e-11	up
BCAR1	2459.23	2.42882	0.331697	7.3224	2.44e-13	6.35e-11	up
RASL12	87.1055	3.56673	0.487354	7.31857	2.51e-13	6.45e-11	up
BRINP2	56.0516	5.47824	0.755363	7.25245	4.09e-13	1.04e-10	up
CCNA1	128.498	2.93963	0.413941	7.10157	1.23e-12	3.04e-10	up
BTBD11	595.749	2.44127	0.344922	7.07775	1.47e-12	3.52e-10	up
SH3BP1	250.72	2.66701	0.380216	7.01447	2.31e-12	5.4e-10	up
DHCR7	1980.41	2.34734	0.335197	7.00288	2.51e-12	5.8e-10	up
SNCB	70.3316	3.80642	0.544805	6.98676	2.81e-12	6.19e-10	up
PIR	56.8522	3.98752	0.572301	6.96752	3.23e-12	6.98e-10	up
MIR210HG	58.9353	4.72666	0.679449	6.95662	3.49e-12	7.31e-10	up
ATG16L2	253.073	2.76263	0.397042	6.95802	3.45e-12	7.31e-10	up
EPHB1	211.264	2.97877	0.428393	6.95336	3.57e-12	7.4e-10	up
DUSP6	4079.81	2.38504	0.343417	6.94502	3.78e-12	7.76e-10	up
VIM	31199.2	2.56436	0.371834	6.89653	5.33e-12	1.08e-09	up
B4GAT1	620.845	2.42317	0.351826	6.88741	5.68e-12	1.14e-09	up
ADGRG1	712.855	2.41669	0.352634	6.85326	7.22e-12	1.42e-09	up
HSD17B2	43.7973	4.44894	0.649848	6.84613	7.59e-12	1.47e-09	up
EFHD2	3603.49	2.3544	0.344258	6.83904	7.97e-12	1.53e-09	up
HMG20B	1076.24	2.53614	0.372031	6.81702	9.29e-12	1.73e-09	up
HNRNPA1	22774.7	2.49981	0.368101	6.7911	1.11e-11	2.05e-09	up
OLFML3	88.1065	5.10671	0.754552	6.76787	1.31e-11	2.29e-09	up
INSIG1	1078.8	2.31092	0.341576	6.76546	1.33e-11	2.31e-09	up
NIPSNAP1	1336.6	2.29835	0.339846	6.76291	1.35e-11	2.31e-09	up
TNFAIP8L1	200.176	2.97747	0.441466	6.74451	1.54e-11	2.6e-09	up
HNRNPA1P10	301.264	2.88761	0.429338	6.72572	1.75e-11	2.85e-09	up
KCNN4	363.141	2.83988	0.424305	6.69302	2.19e-11	3.5e-09	up
TNFRSF11B	176.22	2.76672	0.413753	6.68689	2.28e-11	3.59e-09	up
HSPA8	56789.4	2.45743	0.367442	6.68792	2.26e-11	3.59e-09	up
SPP1	133.783	3.51364	0.526749	6.67043	2.55e-11	3.98e-09	up
TRAC	36.0462	5.18082	0.77861	6.65394	2.85e-11	4.39e-09	up
ATP8B3	159.856	2.65008	0.398592	6.64861	2.96e-11	4.46e-09	up
HAS2	64.1683	3.96846	0.599625	6.61824	3.64e-11	5.39e-09	up
HNRNPA1P48	408.792	3.12558	0.472429	6.61599	3.69e-11	5.39e-09	up
TCTN2	86.0172	3.30629	0.501896	6.58759	4.47e-11	6.37e-09	up
MSMO1	941.185	2.2158	0.339003	6.53623	6.31e-11	8.73e-09	up
MAP4K2	304.376	2.41594	0.373178	6.47396	9.55e-11	1.26e-08	up
ANXA6	2208.64	2.17902	0.336543	6.47474	9.5e-11	1.26e-08	up
GNG2	174.135	2.62724	0.406565	6.46204	1.03e-10	1.35e-08	up
ARHGAP24	464.217	2.30085	0.356073	6.46174	1.04e-10	1.35e-08	up
DCPS	329.995	2.33632	0.36245	6.44592	1.15e-10	1.46e-08	up
CYB5R2	447.187	2.43386	0.377727	6.44344	1.17e-10	1.46e-08	up
SNRPA	1546.73	2.38062	0.369528	6.44234	1.18e-10	1.46e-08	up
CD82	191.212	2.59464	0.403988	6.42257	1.34e-10	1.65e-08	up
SFXN3	856	2.17181	0.339085	6.40489	1.5e-10	1.82e-08	up
GSTM1	256.618	2.37846	0.371614	6.40035	1.55e-10	1.85e-08	up
WNK4	298.399	2.43689	0.380909	6.39758	1.58e-10	1.86e-08	up
DEPP1	45.0376	5.78646	0.905267	6.39199	1.64e-10	1.9e-08	up
LRFN5	267.392	2.57468	0.402801	6.39193	1.64e-10	1.9e-08	up
ITGB3	324.483	3.17661	0.498365	6.37407	1.84e-10	2.1e-08	up
FDPS	475.878	2.43399	0.382584	6.36198	1.99e-10	2.26e-08	up
VIPR1	393.71	2.34563	0.369047	6.3559	2.07e-10	2.32e-08	up
ITGB4	89.2658	2.94978	0.464498	6.35048	2.15e-10	2.38e-08	up
WDR54	661.813	2.40492	0.378684	6.35072	2.14e-10	2.38e-08	up
IFI44	50.8072	3.77047	0.597102	6.31461	2.71e-10	2.94e-08	up
TRPM4	393.443	2.22445	0.352405	6.31219	2.75e-10	2.97e-08	up
NKILA	103.331	2.83335	0.450688	6.28673	3.24e-10	3.42e-08	up
CCN2	2859.78	2.16159	0.343835	6.28671	3.24e-10	3.42e-08	up
CCNI	2575.35	2.06606	0.329255	6.27494	3.5e-10	3.67e-08	up
ITGA10	147.77	2.89009	0.46149	6.26252	3.79e-10	3.93e-08	up
CCL2	88.1944	3.52343	0.562955	6.25881	3.88e-10	4e-08	up
OGDHL	556.56	2.15884	0.345916	6.24092	4.35e-10	4.39e-08	up
APLN	344.092	2.39391	0.383873	6.23619	4.48e-10	4.47e-08	up
PDZD4	203.232	2.59595	0.417093	6.2239	4.85e-10	4.81e-08	up
CTNNBIP1	533.039	2.37038	0.38151	6.21316	5.19e-10	5.1e-08	up
SH3TC1	295.674	2.31266	0.37233	6.21132	5.25e-10	5.1e-08	up
MYADM	1220.59	2.11375	0.341825	6.18372	6.26e-10	5.98e-08	up
OASL	37.4285	6.31234	1.02129	6.18074	6.38e-10	6.07e-08	up
DHCR24	5818.94	2.02699	0.328206	6.17597	6.58e-10	6.22e-08	up
ANGPTL2	26.9872	5.05147	0.818133	6.17438	6.64e-10	6.25e-08	up
ART3	39.9052	9.88806	1.60528	6.1597	7.29e-10	6.75e-08	up
BAIAP2-DT	169.205	2.37827	0.386791	6.14872	7.81e-10	7.14e-08	up
BAALC	45.0439	4.01043	0.652922	6.14228	8.13e-10	7.29e-08	up
ASB9	35.9356	3.57662	0.582264	6.14261	8.12e-10	7.29e-08	up
PLA2R1	80.8768	3.03283	0.493854	6.14116	8.19e-10	7.3e-08	up
RAC2	1564.74	2.19426	0.35885	6.11471	9.67e-10	8.41e-08	up
SEMA7A	580.366	2.20146	0.360168	6.1123	9.82e-10	8.5e-08	up
SEMA4B	593.034	2.08542	0.342292	6.09251	1.11e-09	9.57e-08	up
TM4SF18	220.528	2.64321	0.4339	6.09174	1.12e-09	9.57e-08	up
XDH	69.6314	2.96347	0.487273	6.08174	1.19e-09	1.01e-07	up
BCKDK	702.066	2.27343	0.373864	6.0809	1.2e-09	1.01e-07	up
SCARA3	613.166	2.18975	0.360327	6.07713	1.22e-09	1.02e-07	up
PGK1	16051.5	2.16585	0.356416	6.07673	1.23e-09	1.02e-07	up
CDK5R2	159.738	2.38857	0.393641	6.06791	1.3e-09	1.08e-07	up
RBM14	1475.53	2.22826	0.368422	6.04812	1.47e-09	1.21e-07	up
PRDM1	243.169	2.43574	0.403876	6.03091	1.63e-09	1.33e-07	up
COL9A3	963.458	2.10754	0.35066	6.01021	1.85e-09	1.5e-07	up
EHD3	389.398	2.0755	0.346848	5.98389	2.18e-09	1.72e-07	up
HIVEP3	664.339	2.24617	0.375472	5.98226	2.2e-09	1.73e-07	up
IFT22	192.015	2.65149	0.445701	5.94903	2.7e-09	2.08e-07	up
PHTF1	941.791	2.05631	0.34562	5.94961	2.69e-09	2.08e-07	up
IKBKE	185.574	2.47915	0.417164	5.94288	2.8e-09	2.15e-07	up
CACNG7	49.3201	3.2854	0.55337	5.93708	2.9e-09	2.22e-07	up
STRA6	63.0353	3.20131	0.539466	5.93423	2.95e-09	2.24e-07	up
SOX9	2141.42	2.09691	0.35336	5.93421	2.95e-09	2.24e-07	up
COL6A2	4742.47	1.93886	0.327074	5.9279	3.07e-09	2.3e-07	up
FHOD1	1034.28	2.1438	0.362857	5.90812	3.46e-09	2.57e-07	up
ITGA11	238.094	2.26603	0.383885	5.90289	3.57e-09	2.62e-07	up
FUT8	1285.05	1.99081	0.338019	5.88965	3.87e-09	2.82e-07	up
PLOD1	1646.13	1.95814	0.332848	5.88299	4.03e-09	2.92e-07	up
SLC37A4	383.869	2.16144	0.368488	5.8657	4.47e-09	3.21e-07	up
TPST1	1031.48	2.01056	0.343046	5.86091	4.6e-09	3.3e-07	up
ACAT2	1723.03	2.07307	0.354491	5.84801	4.97e-09	3.55e-07	up
SNAPIN	655.888	2.22982	0.381498	5.8449	5.07e-09	3.6e-07	up
ARHGDIB	561.333	2.51304	0.430224	5.84124	5.18e-09	3.62e-07	up
HHEX	1715.21	1.93985	0.332069	5.8417	5.17e-09	3.62e-07	up
FADS2	2029.5	1.95627	0.33589	5.82413	5.74e-09	3.97e-07	up
AP4M1	157.437	2.31513	0.39812	5.81515	6.06e-09	4.17e-07	up
PGF	191.886	2.34262	0.402985	5.81317	6.13e-09	4.21e-07	up
INO80C	323.753	2.42076	0.417347	5.80036	6.62e-09	4.49e-07	up
ISG20	94.358	2.96513	0.511492	5.79702	6.75e-09	4.55e-07	up
METTL9	1620.78	1.90995	0.329988	5.78794	7.13e-09	4.77e-07	up
SEMA3A	109.875	2.88513	0.498866	5.78337	7.32e-09	4.86e-07	up
PLLP	65.9265	3.22474	0.557938	5.77975	7.48e-09	4.95e-07	up
TMEM191A	43.0188	3.19155	0.553048	5.77084	7.89e-09	5.2e-07	up
SPTB	137.22	2.6988	0.468299	5.76299	8.26e-09	5.43e-07	up
SCRN2	223.937	2.2115	0.384869	5.74612	9.13e-09	5.93e-07	up
NDRG4	281.984	2.12284	0.369847	5.73979	9.48e-09	6.12e-07	up
FDXR	223.157	2.26351	0.394702	5.73474	9.77e-09	6.28e-07	up
ITPKB	405.064	2.01979	0.35233	5.73265	9.89e-09	6.33e-07	up
ABLIM3	110.956	2.45775	0.428814	5.73152	9.95e-09	6.35e-07	up
MAP4K4	8855.86	1.89419	0.332332	5.6997	1.2e-08	7.58e-07	up
FANK1	42.1576	3.05595	0.537254	5.68808	1.28e-08	7.95e-07	up
TNFRSF19	1000.6	2.05852	0.36201	5.68636	1.3e-08	8e-07	up
MYL9	218.411	2.53966	0.44755	5.67458	1.39e-08	8.52e-07	up
CAMK2B	37.6565	3.12238	0.550973	5.66704	1.45e-08	8.87e-07	up
ASTN1	148.356	2.43832	0.430381	5.66548	1.47e-08	8.92e-07	up
DYNC2I2	1019.12	1.99098	0.352348	5.6506	1.6e-08	9.7e-07	up
EIF4B	10079.2	1.80361	0.319648	5.64249	1.68e-08	1.01e-06	up
FSCN1	12153.9	1.9883	0.352793	5.63589	1.74e-08	1.05e-06	up
TRMT2B	781.954	1.89769	0.337061	5.63011	1.8e-08	1.08e-06	up
SRGN	780.12	1.91274	0.340358	5.61979	1.91e-08	1.14e-06	up
LIPG	1203.89	2.00812	0.357399	5.6187	1.92e-08	1.14e-06	up
CFAP46	33.8133	3.60947	0.643358	5.61037	2.02e-08	1.19e-06	up
GBGT1	26.1379	3.61659	0.646753	5.59191	2.25e-08	1.3e-06	up
TNFRSF11A	278.034	2.10907	0.379755	5.55376	2.8e-08	1.59e-06	up
RTN2	193.756	2.14865	0.387127	5.55025	2.85e-08	1.61e-06	up
LDB2	92.7867	2.33985	0.423183	5.52916	3.22e-08	1.79e-06	up
GPR162	68.0685	2.60609	0.47158	5.52629	3.27e-08	1.8e-06	up
MICAL1	1175.48	1.87536	0.3393	5.52715	3.25e-08	1.8e-06	up
TMEM53	128.013	2.27584	0.412112	5.52238	3.34e-08	1.83e-06	up
TUBB4A	88.9121	2.75206	0.499231	5.5126	3.54e-08	1.92e-06	up
HSPG2	1639.61	2.26161	0.410461	5.50994	3.59e-08	1.94e-06	up
ARHGEF25	112.241	2.21974	0.403261	5.50447	3.7e-08	1.99e-06	up
P4HA2	463.96	1.89236	0.344451	5.49385	3.93e-08	2.09e-06	up
RIN1	1056.57	2.0006	0.364667	5.4861	4.11e-08	2.17e-06	up
ACSS2	938.486	1.82675	0.333107	5.48396	4.16e-08	2.19e-06	up
ZNF467	29.3566	3.38337	0.617284	5.48107	4.23e-08	2.22e-06	up
TBXAS1	165.186	2.32603	0.424766	5.47604	4.35e-08	2.28e-06	up
DBNDD1	462.457	1.89728	0.346744	5.47169	4.46e-08	2.32e-06	up
CMTM7	1008.65	1.94729	0.355944	5.47079	4.48e-08	2.32e-06	up
SEMA3F	55.411	2.97752	0.544547	5.46789	4.55e-08	2.35e-06	up
SPINT1	21.257	4.78093	0.874785	5.46527	4.62e-08	2.36e-06	up
NUCB1	1604.95	1.82926	0.334696	5.46544	4.62e-08	2.36e-06	up
WWTR1	5981.19	1.78031	0.325775	5.46484	4.63e-08	2.36e-06	up
CEP131	337.524	1.98267	0.36337	5.45635	4.86e-08	2.46e-06	up
LRRC45	309.543	2.42256	0.444603	5.44881	5.07e-08	2.54e-06	up
ITGB5	3794.02	1.76125	0.323504	5.4443	5.2e-08	2.59e-06	up
RTKN	257.492	2.12137	0.390037	5.4389	5.36e-08	2.67e-06	up
BRD3OS	391.542	1.90204	0.349787	5.43771	5.4e-08	2.68e-06	up
MMAB	472.077	1.94312	0.357722	5.43193	5.57e-08	2.76e-06	up
SLC25A1	1062.87	1.90422	0.350813	5.42803	5.7e-08	2.8e-06	up
TTC30A	116.784	2.31202	0.42608	5.42625	5.75e-08	2.82e-06	up
BCL2L12	487.05	2.05195	0.378121	5.4267	5.74e-08	2.82e-06	up
SH3TC2	99.0409	2.76204	0.509476	5.42134	5.92e-08	2.89e-06	up
TUBB6	8149.97	1.7864	0.329923	5.41462	6.14e-08	2.99e-06	up
RPL4	42390.8	1.8324	0.33869	5.41026	6.29e-08	3.05e-06	up
SRSF7	3159.7	1.7628	0.326266	5.40295	6.56e-08	3.15e-06	up
ITGB8	35.6728	3.06355	0.567397	5.3993	6.69e-08	3.19e-06	up
ADORA1	104.692	2.35228	0.435967	5.39553	6.83e-08	3.25e-06	up
RFX8	346.308	1.96733	0.364691	5.39452	6.87e-08	3.26e-06	up
APEH	2424.89	1.79522	0.33296	5.39171	6.98e-08	3.3e-06	up
KIF3C	455.434	1.88164	0.349268	5.3874	7.15e-08	3.36e-06	up
NREP	823.653	1.89244	0.351605	5.3823	7.35e-08	3.43e-06	up
EHD2	637.66	1.92031	0.357633	5.36949	7.9e-08	3.68e-06	up
PAEPP1	17.5089	8.704	1.62146	5.36801	7.96e-08	3.7e-06	up
TMEM8B	94.8577	2.37495	0.442837	5.36304	8.18e-08	3.79e-06	up
ARHGEF39	276.797	2.14968	0.401533	5.35369	8.62e-08	3.92e-06	up
TUBA1A	2229.07	2.02269	0.377804	5.3538	8.61e-08	3.92e-06	up
SLC20A1	9116.87	1.79034	0.334391	5.35403	8.6e-08	3.92e-06	up
GAS2L1	270.891	2.1119	0.394614	5.35182	8.71e-08	3.95e-06	up
MFSD3	229.909	2.08965	0.39186	5.33264	9.68e-08	4.35e-06	up
KIF20A	1244.6	1.91946	0.360503	5.32439	1.01e-07	4.52e-06	up
TMEM121	74.8194	2.53082	0.475928	5.31766	1.05e-07	4.66e-06	up
TMEM158	3667.47	1.87211	0.352093	5.31708	1.05e-07	4.66e-06	up
COLEC12	1047.84	1.90342	0.358022	5.31648	1.06e-07	4.67e-06	up
IFIT2	31.0525	3.16837	0.598308	5.29555	1.19e-07	5.2e-06	up
PRR7	270.491	1.99652	0.377291	5.29172	1.21e-07	5.28e-06	up
SULF2	2062.97	1.73002	0.327185	5.28759	1.24e-07	5.39e-06	up
COL6A1	2538.37	1.71522	0.324612	5.28389	1.26e-07	5.48e-06	up
GM2A	464.111	1.95598	0.370352	5.2814	1.28e-07	5.55e-06	up
NF2	1435.48	1.75796	0.333138	5.27697	1.31e-07	5.67e-06	up
SHROOM2	284.976	2.33727	0.44301	5.27589	1.32e-07	5.68e-06	up
ABTB1	784.177	1.90814	0.361652	5.27618	1.32e-07	5.68e-06	up
FBXL19	643.512	1.84731	0.350253	5.27423	1.33e-07	5.71e-06	up
PLEKHH2	329.583	2.0892	0.397243	5.25925	1.45e-07	6.17e-06	up
GIPC3	148.724	2.12096	0.403517	5.25618	1.47e-07	6.26e-06	up
MNS1	118.42	2.48039	0.472392	5.25071	1.52e-07	6.43e-06	up
PAEP	15.88	8.55145	1.62943	5.24813	1.54e-07	6.48e-06	up
FBXO32	902.253	2.10432	0.401347	5.24313	1.58e-07	6.61e-06	up
NRN1	668.83	1.78112	0.340457	5.23154	1.68e-07	7.01e-06	up
IGFBP5	61.7812	2.74022	0.524263	5.22679	1.72e-07	7.17e-06	up
ADD3-AS1	33.3126	2.84379	0.546955	5.19931	2e-07	8.23e-06	up
SUCLG2	1001.14	1.73184	0.33347	5.19339	2.06e-07	8.45e-06	up
NIBAN2	5171.17	1.66937	0.321545	5.19171	2.08e-07	8.47e-06	up
ZP1	28.4737	4.04366	0.779944	5.18456	2.17e-07	8.77e-06	up
COL17A1	74.1993	3.01285	0.581632	5.18	2.22e-07	8.95e-06	up
PLTP	393.09	1.94148	0.375205	5.17446	2.29e-07	9.19e-06	up
B3GNT7	35.6675	3.4294	0.66335	5.16982	2.34e-07	9.39e-06	up
GYG2	46.9933	2.65691	0.514001	5.16907	2.35e-07	9.4e-06	up
JAKMIP2	78.2005	2.51371	0.486365	5.16836	2.36e-07	9.41e-06	up
PPARG	571.093	1.82056	0.352314	5.16744	2.37e-07	9.44e-06	up
SNPH	160.179	2.15427	0.416973	5.16645	2.39e-07	9.47e-06	up
NSDHL	564.774	1.88128	0.364557	5.16045	2.46e-07	9.76e-06	up
BPGM	273.869	2.24085	0.434323	5.1594	2.48e-07	9.79e-06	up
EGR3	33.461	2.98867	0.580379	5.14951	2.61e-07	1.03e-05	up
NOVA2	157.67	1.98092	0.384794	5.14801	2.63e-07	1.04e-05	up
PECAM1	40.1192	2.71141	0.527529	5.13983	2.75e-07	1.08e-05	up
APOBEC3D	88.9311	2.18901	0.426869	5.12807	2.93e-07	1.14e-05	up
GLYCTK	257.243	1.93227	0.377112	5.12386	2.99e-07	1.16e-05	up
OLMALINC	396.902	1.90952	0.373076	5.11833	3.08e-07	1.18e-05	up
EHBP1L1	1361.23	1.79406	0.350499	5.1186	3.08e-07	1.18e-05	up
PRSS23	2947.65	1.67842	0.327997	5.11719	3.1e-07	1.18e-05	up
LGALS3BP	93.1444	2.27695	0.444999	5.11675	3.11e-07	1.18e-05	up
POU2F2	402.285	1.911	0.374111	5.10812	3.25e-07	1.24e-05	up
SLC16A13	74.1501	2.34534	0.459353	5.10574	3.29e-07	1.25e-05	up
CAVIN3	1501.3	1.93175	0.3785	5.10369	3.33e-07	1.26e-05	up
TRPT1	316.634	1.89789	0.372803	5.09086	3.56e-07	1.34e-05	up
PRXL2A	549.374	1.85663	0.365184	5.08409	3.69e-07	1.38e-05	up
TOR4A	604.069	1.72758	0.339995	5.0812	3.75e-07	1.4e-05	up
DLG4	528.133	1.79641	0.354045	5.07397	3.9e-07	1.45e-05	up
MVK	432.412	1.82779	0.360303	5.07291	3.92e-07	1.45e-05	up
HAUS4	301.972	1.96841	0.388272	5.06967	3.99e-07	1.47e-05	up
ERG28	724.851	1.79302	0.354166	5.06264	4.13e-07	1.52e-05	up
SFRP1	2439.05	1.75351	0.346422	5.06178	4.15e-07	1.53e-05	up
MGST2	154.901	2.10673	0.416932	5.05293	4.35e-07	1.59e-05	up
CCDC9B	1271.09	1.74356	0.345148	5.05163	4.38e-07	1.59e-05	up
CACNG6	177.84	1.93041	0.383109	5.0388	4.68e-07	1.69e-05	up
IFT122	470.244	1.75956	0.349332	5.03693	4.73e-07	1.71e-05	up
DPYSL4	158.084	1.94121	0.386154	5.02704	4.98e-07	1.79e-05	up
NFE2L3	1892.46	1.70358	0.339087	5.02402	5.06e-07	1.81e-05	up
NRGN	769.614	1.96227	0.390901	5.01986	5.17e-07	1.85e-05	up
DYNC2LI1	146.921	2.11397	0.421536	5.01491	5.31e-07	1.89e-05	up
STING1	363.546	1.85606	0.370864	5.00469	5.6e-07	1.98e-05	up
CXCR4	104.912	2.21834	0.443917	4.99719	5.82e-07	2.04e-05	up
CA12	481.017	1.74466	0.349131	4.99714	5.82e-07	2.04e-05	up
FCHO1	46.0746	2.82209	0.564912	4.99563	5.86e-07	2.06e-05	up
LARGE2	449.194	1.81211	0.363022	4.99174	5.98e-07	2.09e-05	up
EGFL7	380.809	1.92058	0.385106	4.98715	6.13e-07	2.13e-05	up
FZD1	640.238	1.75366	0.351627	4.98727	6.12e-07	2.13e-05	up
VWA1	105.968	2.16705	0.434697	4.9852	6.19e-07	2.14e-05	up
TSPAN15	231.774	1.88741	0.378682	4.98416	6.22e-07	2.15e-05	up
COL4A1	3431.83	1.80826	0.362867	4.98325	6.25e-07	2.16e-05	up
FAM83D	1488.69	1.76371	0.354133	4.98035	6.35e-07	2.19e-05	up
PYM1	346.744	1.79464	0.360499	4.9782	6.42e-07	2.21e-05	up
SMTN	2621.59	1.75071	0.351974	4.97397	6.56e-07	2.25e-05	up
TCIRG1	681.011	1.86931	0.376037	4.97107	6.66e-07	2.28e-05	up
APOBEC3C	992.258	1.97067	0.396576	4.96921	6.72e-07	2.29e-05	up
PFKL	2831.92	1.63465	0.329332	4.96352	6.92e-07	2.35e-05	up
MAP3K11	794.67	1.66282	0.335175	4.96103	7.01e-07	2.38e-05	up
INHBA	871.021	1.92565	0.388422	4.95763	7.14e-07	2.42e-05	up
SPATA7	131.516	2.33825	0.47187	4.95528	7.22e-07	2.44e-05	up
CAT	476.542	1.72014	0.347253	4.95356	7.29e-07	2.46e-05	up
HIC1	510.515	1.70565	0.34454	4.95051	7.4e-07	2.49e-05	up
IDH1	1574.18	1.69659	0.343446	4.93991	7.82e-07	2.62e-05	up
ADA	499.141	1.80262	0.365639	4.93004	8.22e-07	2.73e-05	up
RUFY4	23.4947	3.70099	0.751088	4.92751	8.33e-07	2.76e-05	up
RGCC	159.325	2.11211	0.428731	4.92642	8.38e-07	2.78e-05	up
A2M	20.349	3.88672	0.789089	4.92559	8.41e-07	2.78e-05	up
TGFB1I1	735.673	1.70816	0.346986	4.92286	8.53e-07	2.81e-05	up
PCYT2	691.178	1.73718	0.352957	4.92179	8.58e-07	2.81e-05	up
PCIF1	874.704	1.64728	0.334695	4.92173	8.58e-07	2.81e-05	up
IGFBP3	3001.8	1.61048	0.327293	4.9206	8.63e-07	2.82e-05	up
OBSL1	2091.86	1.63641	0.332598	4.92009	8.65e-07	2.83e-05	up
DACT1	443.536	2.46183	0.500682	4.91696	8.79e-07	2.87e-05	up
SUOX	195.68	1.98627	0.404133	4.9149	8.88e-07	2.89e-05	up
PLAC8	164.855	2.43274	0.495496	4.9097	9.12e-07	2.95e-05	up
EEF2	57059.7	1.60202	0.326311	4.90949	9.13e-07	2.95e-05	up
TNFRSF25	560.543	1.69944	0.346288	4.90759	9.22e-07	2.97e-05	up
HSP90AA1	39411.7	1.57438	0.320875	4.90652	9.27e-07	2.98e-05	up
SH3PXD2A-AS1	24.1731	3.49798	0.713616	4.90177	9.5e-07	3.04e-05	up
CAPN5	576.217	1.698	0.346451	4.90113	9.53e-07	3.04e-05	up
KIRREL2	26.3714	3.04359	0.621067	4.90059	9.56e-07	3.04e-05	up
TMEM256	130.654	2.35938	0.48159	4.89915	9.63e-07	3.06e-05	up
UCP2	476.68	1.79351	0.366104	4.8989	9.64e-07	3.06e-05	up
SH3KBP1	1222.94	1.62709	0.332464	4.89403	9.88e-07	3.13e-05	up
COQ8B	133.446	2.11449	0.433118	4.88203	1.05e-06	3.31e-05	up
NLGN2	900.293	1.61964	0.331867	4.88038	1.06e-06	3.33e-05	up
GPR55	24.5362	3.12439	0.64116	4.87303	1.1e-06	3.45e-05	up
CIB2	32.1036	3.68957	0.758906	4.8617	1.16e-06	3.63e-05	up
MIR3142HG	42.6618	2.45187	0.505126	4.85397	1.21e-06	3.76e-05	up
LCP1	39.1063	2.9368	0.606051	4.8458	1.26e-06	3.9e-05	up
CETN2	439.72	1.85078	0.382044	4.84443	1.27e-06	3.92e-05	up
TBXA2R	19.3187	3.54187	0.731564	4.8415	1.29e-06	3.96e-05	up
ITGAX	107.464	2.32786	0.480824	4.84141	1.29e-06	3.96e-05	up
ADAMTS15	169.013	1.81973	0.375998	4.83973	1.3e-06	3.98e-05	up
SLC29A4	171.809	2.08782	0.431483	4.83871	1.31e-06	4e-05	up
MANSC1	144.604	2.12488	0.439558	4.83413	1.34e-06	4.08e-05	up
GRB14	117.74	2.11044	0.436612	4.83366	1.34e-06	4.08e-05	up
NMB	69.8408	2.55537	0.528995	4.83061	1.36e-06	4.14e-05	up
C9orf116	48.096	2.49366	0.516375	4.82917	1.37e-06	4.15e-05	up
PIF1	516.078	1.69729	0.351478	4.82902	1.37e-06	4.15e-05	up
PLXNB2	1070.24	1.63462	0.338526	4.82863	1.37e-06	4.16e-05	up
PAFAH1B3	291.003	1.99622	0.41391	4.82283	1.42e-06	4.26e-05	up
SLC26A6	956.137	1.63201	0.338371	4.82316	1.41e-06	4.26e-05	up
CES2	416.486	1.95071	0.405019	4.81633	1.46e-06	4.37e-05	up
RTN4IP1	256.365	1.8194	0.377773	4.81612	1.46e-06	4.37e-05	up
STN1	396.888	1.73458	0.360525	4.81125	1.5e-06	4.46e-05	up
BEND5	18.8148	3.21531	0.668822	4.80741	1.53e-06	4.53e-05	up
PRKCG	21.1498	3.09765	0.645248	4.80071	1.58e-06	4.68e-05	up
TIE1	1767.54	1.61587	0.336766	4.7982	1.6e-06	4.72e-05	up
MOB3A	978.702	1.62445	0.338622	4.79724	1.61e-06	4.74e-05	up
STK16	447.082	1.73818	0.362683	4.79257	1.65e-06	4.83e-05	up
PKIG	609.67	1.64882	0.344173	4.79068	1.66e-06	4.86e-05	up
TMC6	85.5725	2.10622	0.439953	4.78737	1.69e-06	4.91e-05	up
RGS14	73.3288	2.19738	0.459657	4.78048	1.75e-06	5.07e-05	up
HDAC5	431.899	1.75772	0.367681	4.78056	1.75e-06	5.07e-05	up
RAB38	220.496	1.82192	0.381496	4.77572	1.79e-06	5.15e-05	up
BNIP3	2511.68	1.53686	0.321752	4.77652	1.78e-06	5.15e-05	up
ALDH1L1	91.0195	2.22737	0.467245	4.76702	1.87e-06	5.37e-05	up
TP53I11	149.395	1.9009	0.398904	4.7653	1.89e-06	5.4e-05	up
TTC12	163.632	1.98615	0.417649	4.75555	1.98e-06	5.63e-05	up
CLIP2	280.652	1.80453	0.379636	4.7533	2e-06	5.68e-05	up
TNFRSF21	520.963	1.6529	0.348011	4.74957	2.04e-06	5.78e-05	up
ENG	828.331	1.75739	0.370161	4.74765	2.06e-06	5.81e-05	up
SYTL2	441.847	1.65969	0.349598	4.74742	2.06e-06	5.81e-05	up
NUAK2	161.573	1.93838	0.408558	4.74445	2.09e-06	5.88e-05	up
LRATD1	17.2808	4.69947	0.992209	4.73637	2.18e-06	6.09e-05	up
PLXNB3	64.6028	2.56787	0.542173	4.73626	2.18e-06	6.09e-05	up
COL13A1	1410.33	1.57203	0.33207	4.73403	2.2e-06	6.14e-05	up
NUDT22	376.508	1.90767	0.403128	4.73217	2.22e-06	6.17e-05	up
STK36	501.867	1.7273	0.365316	4.72825	2.26e-06	6.26e-05	up
RABEP2	364.774	1.78526	0.377988	4.72306	2.32e-06	6.4e-05	up
ANO1	74.3787	2.16409	0.458882	4.71601	2.41e-06	6.59e-05	up
PMEPA1	1858.33	1.72349	0.365454	4.71602	2.41e-06	6.59e-05	up
SIGIRR	357.638	2.02453	0.429815	4.71024	2.47e-06	6.77e-05	up
IQCD	48.3693	2.24046	0.476089	4.70598	2.53e-06	6.9e-05	up
FBXO44	200.047	1.86737	0.396836	4.70565	2.53e-06	6.9e-05	up
SIPA1	673.55	1.82433	0.387987	4.70204	2.58e-06	7e-05	up
ACTG1	35457.7	1.59001	0.338454	4.69785	2.63e-06	7.12e-05	up
TAL1	70.3569	2.06053	0.438718	4.69671	2.64e-06	7.13e-05	up
NGEF	76.4793	2.11809	0.451035	4.69607	2.65e-06	7.14e-05	up
DYNC2I1	206.259	1.92795	0.410828	4.69283	2.69e-06	7.22e-05	up
TLE6	47.0659	2.72247	0.580616	4.68893	2.75e-06	7.34e-05	up
BTN2A2	115.158	1.9092	0.40758	4.68422	2.81e-06	7.5e-05	up
NPC2	1174.84	1.85498	0.396051	4.68369	2.82e-06	7.51e-05	up
AHSA2P	657.863	1.56172	0.333457	4.68342	2.82e-06	7.51e-05	up
ZDHHC1	80.2583	2.123	0.453537	4.68098	2.86e-06	7.57e-05	up
GJA1	2004.62	1.53703	0.328366	4.68084	2.86e-06	7.57e-05	up
PLAU	10170.4	1.58928	0.339907	4.67563	2.93e-06	7.74e-05	up
TSC22D4	335.179	1.66455	0.356587	4.66799	3.04e-06	7.99e-05	up
MYO10	5669.91	1.64061	0.351661	4.66531	3.08e-06	8.06e-05	up
XKR8	101.077	2.16395	0.4644	4.65967	3.17e-06	8.23e-05	up
CYP11A1	112.649	2.07341	0.444991	4.65945	3.17e-06	8.23e-05	up
FKBP10	3582.38	1.57815	0.33867	4.65985	3.16e-06	8.23e-05	up
GSTM4	873.804	1.70778	0.366752	4.6565	3.22e-06	8.34e-05	up
SLC29A2	374.549	1.74029	0.373958	4.6537	3.26e-06	8.43e-05	up
SASH1	1909.36	1.70631	0.367105	4.64801	3.35e-06	8.63e-05	up
LDHA	19184.4	1.62883	0.350699	4.64451	3.41e-06	8.76e-05	up
PLEKHG5	1371.87	1.55254	0.334365	4.64325	3.43e-06	8.79e-05	up
HOXB8	381.997	1.62937	0.350956	4.64266	3.44e-06	8.81e-05	up
PAOX	39.7536	2.37385	0.511352	4.64231	3.45e-06	8.81e-05	up
PHYHIP	20.2087	4.94014	1.06524	4.63757	3.53e-06	9e-05	up
GASK1A	102.878	1.956	0.422078	4.6342	3.58e-06	9.12e-05	up
PPM1J	134.255	1.87035	0.40379	4.63197	3.62e-06	9.21e-05	up
PAK4	706.875	1.59944	0.345738	4.62617	3.72e-06	9.42e-05	up
NET1	3039.43	1.52137	0.329033	4.62376	3.77e-06	9.52e-05	up
EML3	943.23	1.61076	0.348914	4.61648	3.9e-06	9.83e-05	up
SNRK	975.624	1.55012	0.33595	4.61414	3.95e-06	9.93e-05	up
ECI2	586.721	1.72307	0.373691	4.61095	4.01e-06	0.000100665	up
EIF3L	3234.55	1.52042	0.330147	4.60529	4.12e-06	0.000103016	up
FBXL8	91.2417	2.01393	0.437785	4.60026	4.22e-06	0.000104821	up
TRADD	189.701	1.80897	0.393215	4.60047	4.22e-06	0.000104821	up
TFB1M	205.595	1.84776	0.401895	4.59762	4.27e-06	0.000106011	up
PRAG1	260.869	1.78933	0.3895	4.59392	4.35e-06	0.000107618	up
SHANK1	480.036	1.72607	0.376134	4.58896	4.45e-06	0.000109866	up
PDLIM4	628.693	1.65662	0.361002	4.58895	4.45e-06	0.000109866	up
CXCL11	7.94658	7.54848	1.64593	4.58616	4.51e-06	0.000111092	up
NME4	1269.33	1.81508	0.396078	4.58264	4.59e-06	0.000112523	up
CCDC40	25.8648	2.63384	0.575241	4.57867	4.68e-06	0.000114375	up
RNF26	945.508	1.59941	0.349465	4.57675	4.72e-06	0.000115274	up
EMILIN1	125.39	2.08831	0.456683	4.57279	4.81e-06	0.00011732	up
CCDC106	170.681	1.85451	0.405761	4.57044	4.87e-06	0.000118485	up
IL10RA	4403.73	1.46918	0.321528	4.56938	4.89e-06	0.000118924	up
DDX60	110.257	1.93385	0.42328	4.56872	4.91e-06	0.000119141	up
COL9A2	224.821	1.68611	0.369455	4.56378	5.02e-06	0.000121496	up
RHPN1	149.352	1.80628	0.39616	4.55946	5.13e-06	0.000123857	up
SERTM1	20.2042	3.19834	0.701555	4.55893	5.14e-06	0.000124004	up
REEP2	185.982	1.81838	0.398974	4.55763	5.17e-06	0.000124611	up
PRKD2	488.557	1.63741	0.359535	4.55425	5.26e-06	0.000126464	up
NOP53	3388.83	1.59711	0.35128	4.54655	5.45e-06	0.000131009	up
GRHPR	1248.05	1.57333	0.346101	4.54587	5.47e-06	0.00013126	up
EFEMP1	878.619	1.57225	0.34595	4.54472	5.5e-06	0.000131803	up
SERINC2	427.375	1.75153	0.385438	4.54427	5.51e-06	0.00013191	up
VDAC1	5694.29	1.47902	0.325784	4.53987	5.63e-06	0.000134471	up
ACTB	59653	1.64361	0.362529	4.53373	5.8e-06	0.000137949	up
ARFRP1	1529.39	1.66478	0.367308	4.53238	5.83e-06	0.000138652	up
ERG	183.619	2.00549	0.443029	4.52677	5.99e-06	0.000141829	up
CDC42EP2	494.741	1.57095	0.347102	4.5259	6.01e-06	0.000142232	up
SSH3	311.952	1.67395	0.36999	4.52431	6.06e-06	0.000142935	up
GPR132	65.0477	2.19842	0.486012	4.52339	6.09e-06	0.000143373	up
PRSS3	108.755	2.06657	0.456917	4.52286	6.1e-06	0.000143546	up
EI24	1872.11	1.56603	0.346613	4.51808	6.24e-06	0.000146074	up
LFNG	57.3502	2.2793	0.505134	4.51227	6.41e-06	0.000149746	up
TRIM16L	156.014	1.96291	0.435315	4.50918	6.51e-06	0.000151361	up
IL1B	1762.69	1.73485	0.385542	4.49976	6.8e-06	0.000157425	up
GABRD	32.0417	2.68795	0.598267	4.4929	7.03e-06	0.000161736	up
IL7R	175.35	1.82232	0.40562	4.49267	7.03e-06	0.000161736	up
DNTTIP1	1454.42	1.5924	0.354709	4.48932	7.15e-06	0.000163273	up
SLC4A3	505.882	1.56243	0.348249	4.48653	7.24e-06	0.000165215	up
PDHB	1633.75	1.52029	0.338945	4.48536	7.28e-06	0.000165918	up
TINAGL1	485.137	1.59195	0.355071	4.48346	7.34e-06	0.000167055	up
RPL7P1	2396.85	1.511	0.337176	4.48135	7.42e-06	0.000168434	up
STMN3	1974.08	1.51154	0.337449	4.4793	7.49e-06	0.000169641	up
FAM110A	144.305	1.72713	0.386016	4.47424	7.67e-06	0.000172866	up
PHETA1	169.117	1.6865	0.376938	4.47422	7.67e-06	0.000172866	up
FUZ	265.426	1.746	0.390371	4.47268	7.72e-06	0.000173904	up
CTHRC1	1589.27	1.56191	0.349457	4.46953	7.84e-06	0.000175831	up
TNS2	80.2568	2.09278	0.468485	4.46712	7.93e-06	0.000177385	up
TMEM171	151.513	1.89509	0.424498	4.46431	8.03e-06	0.00017951	up
DPCD	229.702	1.85733	0.417524	4.44844	8.65e-06	0.000191658	up
GATM	337.913	1.61955	0.364306	4.44557	8.77e-06	0.000193527	up
FSIP1	22.3048	3.57752	0.805111	4.44351	8.85e-06	0.000194263	up
SERPIND1	832.596	1.67815	0.378315	4.43584	9.17e-06	0.000200544	up
HK1	6086.57	1.41403	0.318828	4.43508	9.2e-06	0.000201006	up
LINC02119	6.75607	7.30964	1.64924	4.43211	9.33e-06	0.000202583	up
LINC02107	6.75607	7.30964	1.64924	4.43211	9.33e-06	0.000202583	up
PLEKHA4	22.1905	2.66827	0.60251	4.42859	9.49e-06	0.000205434	up
C15orf48	45.2673	2.31599	0.524111	4.4189	9.92e-06	0.000213844	up
RNF207	260.47	1.58258	0.358315	4.41674	1e-05	0.000215741	up
OSCP1	27.4262	2.93985	0.666194	4.41291	1.02e-05	0.000219337	up
STK11IP	820.703	1.52285	0.345188	4.41166	1.03e-05	0.000220342	up
CENPA	379.029	1.66288	0.377528	4.40465	1.06e-05	0.000227323	up
MAPKAPK3	1365.23	1.57643	0.358155	4.40153	1.07e-05	0.000230345	up
CRYZ	291.814	1.6529	0.375685	4.39971	1.08e-05	0.000231742	up
FAM166C	17.5296	4.1769	0.94992	4.3971	1.1e-05	0.000233994	up
MRPS15	775.496	1.98752	0.453286	4.38469	1.16e-05	0.000245729	up
NT5DC1	461.035	1.49497	0.340934	4.38493	1.16e-05	0.000245729	up
TMEM107	125.381	1.80489	0.411776	4.38318	1.17e-05	0.00024687	up
ACOX2	121.249	2.0267	0.462646	4.38067	1.18e-05	0.000249446	up
ANKZF1	1097.48	1.45086	0.331315	4.37909	1.19e-05	0.000250685	up
ITGA3	2697.02	1.43516	0.327719	4.37926	1.19e-05	0.000250685	up
TAGLN3	72.7823	2.39358	0.547451	4.37223	1.23e-05	0.000257801	up
RABGGTA	472.306	1.59922	0.365858	4.37115	1.24e-05	0.000258782	up
LRFN3	137.849	1.69984	0.389317	4.36622	1.26e-05	0.000264282	up
SPATA20	1189.52	1.446	0.331192	4.36606	1.27e-05	0.000264282	up
NKAP	335.833	1.543	0.353605	4.36364	1.28e-05	0.000266003	up
DOK1	456.226	1.55592	0.357064	4.35755	1.32e-05	0.000272265	up
UBXN8	309.37	1.59932	0.367093	4.35672	1.32e-05	0.000272686	up
BTN3A2	115.312	1.8647	0.428226	4.35448	1.33e-05	0.000274706	up
MGC12916	99.2246	1.96272	0.45102	4.35173	1.35e-05	0.000277711	up
RPL3	33954.4	1.6766	0.385328	4.35109	1.35e-05	0.000278207	up
MYO18A	279.649	1.58272	0.363871	4.34967	1.36e-05	0.000279702	up
TMEM101	508.252	1.53006	0.351949	4.34738	1.38e-05	0.000281682	up
SH2D2A	342.126	1.91531	0.440759	4.34548	1.39e-05	0.000283815	up
TBX6	14.1041	3.77373	0.869459	4.34032	1.42e-05	0.00028992	up
CSGALNACT1	63.9168	1.9404	0.447109	4.33988	1.43e-05	0.00029018	up
NCAPD2	4768.2	1.43437	0.330776	4.3364	1.45e-05	0.000293829	up
EGR1	1559.25	2.15223	0.49645	4.33523	1.46e-05	0.00029506	up
ARHGEF1	3099.01	1.42682	0.329291	4.33299	1.47e-05	0.000297086	up
LOC100505585	3099.01	1.42682	0.329291	4.33299	1.47e-05	0.000297086	up
SUSD4	66.8669	2.18775	0.505518	4.32774	1.51e-05	0.000303922	up
KANK3	16.1831	3.02745	0.70013	4.32413	1.53e-05	0.000308603	up
STAC2	58.0196	2.48319	0.574538	4.32206	1.55e-05	0.000311163	up
KLF14	24.7591	2.73199	0.632438	4.31977	1.56e-05	0.000312183	up
FAM43A	1567.27	1.44101	0.333581	4.31983	1.56e-05	0.000312183	up
TMEM74B	53.1542	2.35204	0.545026	4.31546	1.59e-05	0.000317811	up
LOXL1	274.573	1.66726	0.386498	4.31375	1.61e-05	0.000319927	up
BCL2L1	942.299	1.48782	0.345002	4.3125	1.61e-05	0.000321389	up
SEMA4G	88.9251	2.02055	0.468642	4.31151	1.62e-05	0.000322489	up
BIN1	1032.25	1.53475	0.356497	4.30508	1.67e-05	0.000329847	up
CDKN3	718.934	1.71176	0.397638	4.30483	1.67e-05	0.000329855	up
WIPI2	1719.3	1.49764	0.347963	4.304	1.68e-05	0.000330731	up
HARS1	1464.15	1.44221	0.335145	4.30323	1.68e-05	0.000331533	up
SLCO2A1	288.48	1.81464	0.422065	4.29943	1.71e-05	0.000336453	up
SCD	18672.7	1.44011	0.335233	4.29585	1.74e-05	0.000340923	up
LPCAT4	916.293	1.5493	0.360705	4.29519	1.75e-05	0.000341195	up
DLGAP5	2265.59	1.44449	0.336294	4.2953	1.74e-05	0.000341195	up
STEAP3	2497.65	1.45271	0.338632	4.28992	1.79e-05	0.000348653	up
CNIH2	113.896	1.9716	0.460005	4.28605	1.82e-05	0.000353651	up
VASH1	214.138	1.58731	0.370701	4.28191	1.85e-05	0.000359912	up
TECR	1128.75	1.70744	0.398829	4.28114	1.86e-05	0.000360389	up
KRT75	238.924	1.63916	0.382875	4.2812	1.86e-05	0.000360389	up
PREX1	5249.07	1.44761	0.338268	4.27949	1.87e-05	0.000362691	up
C15orf62	56.4686	2.13254	0.498883	4.27463	1.91e-05	0.000369511	up
PIANP	93.8758	1.8449	0.431636	4.2742	1.92e-05	0.000369832	up
LRP10	3615.82	1.40824	0.329745	4.27069	1.95e-05	0.000374907	up
SNHG6	932.305	2.0852	0.48836	4.2698	1.96e-05	0.00037602	up
NEURL1B	82.3065	1.87717	0.439752	4.2687	1.97e-05	0.00037747	up
TRAF7	1874.87	1.41594	0.332129	4.26322	2.02e-05	0.000385646	up
MAP1A	83.9066	2.95169	0.69245	4.26268	2.02e-05	0.000386177	up
APOBEC3B	624.93	1.57969	0.370785	4.26038	2.04e-05	0.000388945	up
RPS6	27968.8	1.65183	0.38822	4.25487	2.09e-05	0.000396163	up
ARL4C	1400.11	1.48827	0.349962	4.25267	2.11e-05	0.000399661	up
EPHB6	31.4756	2.74607	0.647157	4.24328	2.2e-05	0.000413932	up
F2RL2	36.3823	2.34532	0.552715	4.24327	2.2e-05	0.000413932	up
SEPTIN5	176.089	1.79903	0.42398	4.24319	2.2e-05	0.000413932	up
CFAP20DC	71.9073	1.946	0.459015	4.23952	2.24e-05	0.000418602	up
MRC2	1269.39	1.38515	0.326976	4.23625	2.27e-05	0.000423867	up
CYTL1	132.269	1.69948	0.401197	4.23602	2.28e-05	0.000423878	up
PYCARD	31.889	2.20809	0.521382	4.23507	2.28e-05	0.000425244	up
CCDC74B	27.925	2.6629	0.629061	4.23314	2.3e-05	0.000427603	up
IFI6	40.0067	2.27571	0.537973	4.23016	2.34e-05	0.000432865	up
MAP3K6	366.078	1.7769	0.42024	4.2283	2.35e-05	0.00043558	up
SORBS2	102.012	2.01826	0.477431	4.22734	2.36e-05	0.000436555	up
RPL14	15412.9	1.73544	0.410507	4.22756	2.36e-05	0.000436555	up
SNRPA1	900.223	1.43725	0.340067	4.22636	2.38e-05	0.000438008	up
TP73-AS1	520.895	1.52208	0.360465	4.22255	2.42e-05	0.000443242	up
HJURP	3041.13	1.37506	0.325818	4.22034	2.44e-05	0.00044717	up
CAPNS1	3583.23	1.55381	0.368249	4.21946	2.45e-05	0.000448452	up
PIK3R6	5.40293	6.87353	1.6293	4.21869	2.46e-05	0.000449096	up
ENO2	989.792	1.49026	0.353235	4.21889	2.46e-05	0.000449096	up
ZBED5-AS1	69.187	1.94935	0.462149	4.21801	2.46e-05	0.000449263	up
NTRK1	102.21	1.76452	0.418319	4.21811	2.46e-05	0.000449263	up
CDK10	1183.53	1.5107	0.358162	4.21793	2.47e-05	0.000449263	up
RPL14P3	83.5901	2.20257	0.522866	4.2125	2.53e-05	0.000459285	up
SH3BP5L	458.575	1.52537	0.362413	4.20893	2.57e-05	0.000465592	up
GNPAT	653.661	1.44485	0.343296	4.20875	2.57e-05	0.000465592	up
RPL13AP26	14.6466	3.31485	0.788095	4.20615	2.6e-05	0.000470495	up
SKAP1	22.933	3.3653	0.801137	4.20065	2.66e-05	0.000480644	up
PDZD2	147.277	1.96729	0.468556	4.19862	2.69e-05	0.000483545	up
MBTPS1	1929.54	1.40206	0.333916	4.19884	2.68e-05	0.000483545	up
BEX3	1811.06	1.7682	0.421466	4.19535	2.72e-05	0.000489119	up
TGM2	45.5787	2.40056	0.5723	4.19458	2.73e-05	0.000489836	up
PGAM1	10840.1	1.38682	0.330643	4.19432	2.74e-05	0.000489913	up
KCNAB3	237.393	1.56684	0.373868	4.19088	2.78e-05	0.000495944	up
SLC25A5	10922.5	1.39688	0.333406	4.18973	2.79e-05	0.000497968	up
SALL2	306.106	1.66578	0.397719	4.18832	2.81e-05	0.000500091	up
MARCHF2	92.957	1.9894	0.475065	4.18765	2.82e-05	0.000500887	up
B4GALNT4	96.3817	2.03124	0.485174	4.18663	2.83e-05	0.000501877	up
CPNE5	39.937	2.58971	0.618683	4.18585	2.84e-05	0.000502634	up
ND2	22536.5	1.51439	0.361777	4.18597	2.84e-05	0.000502634	up
NUDT8	277.29	1.79748	0.429961	4.18056	2.91e-05	0.000512965	up
HNRNPA3	9488.11	1.38588	0.331697	4.17815	2.94e-05	0.000517428	up
FAM20C	937.815	1.4411	0.34498	4.17733	2.95e-05	0.000518796	up
NACAD	75.7126	1.93955	0.464469	4.17584	2.97e-05	0.0005212	up
CHST14	541.215	1.50597	0.360627	4.17597	2.97e-05	0.0005212	up
SLC16A5	129.831	1.83117	0.438745	4.17366	3e-05	0.00052471	up
AKAP12	13700.9	1.48525	0.355951	4.17262	3.01e-05	0.000526609	up
SLC16A3	714.651	1.44946	0.347692	4.1688	3.06e-05	0.000534991	up
SHC1	554.383	1.40682	0.337541	4.16785	3.07e-05	0.000536296	up
WDR90	637.333	1.48601	0.356594	4.16724	3.08e-05	0.000536926	up
SLC44A2	465.164	1.60388	0.384965	4.16629	3.1e-05	0.000538335	up
RGS10	618.178	1.52275	0.365682	4.16414	3.13e-05	0.000542521	up
DNAAF11	79.9573	1.91783	0.460612	4.16365	3.13e-05	0.000542552	up
CIB1	498.365	1.52728	0.367104	4.16035	3.18e-05	0.000548359	up
BTBD19	86.1133	2.03709	0.490019	4.15717	3.22e-05	0.000553957	up
TTC30B	93.8397	1.74784	0.420395	4.1576	3.22e-05	0.000553957	up
PGGHG	1075.32	1.39308	0.335076	4.15751	3.22e-05	0.000553957	up
SRSF3	6613.96	1.43271	0.344659	4.15688	3.23e-05	0.000554128	up
PFN1	13651.2	1.59849	0.384747	4.15466	3.26e-05	0.000557964	up
PTPRA	1597.75	1.35208	0.325482	4.15409	3.27e-05	0.000558838	up
CFAP36	276.955	1.57433	0.379014	4.15376	3.27e-05	0.000559124	up
CTDSPL	613.449	1.39845	0.336981	4.14995	3.33e-05	0.000567443	up
ANAPC15	156.801	1.72906	0.416693	4.14947	3.33e-05	0.000568096	up
TMSB4X	5459.49	2.07645	0.500529	4.1485	3.35e-05	0.000569973	up
FERMT1	1283.45	1.38398	0.333702	4.14736	3.36e-05	0.000572301	up
MCRS1	1157.64	1.38453	0.333874	4.14687	3.37e-05	0.000572981	up
GDPD5	225.401	1.51082	0.364579	4.144	3.41e-05	0.000579671	up
CSNK1G2	1526.92	1.45901	0.352137	4.1433	3.42e-05	0.000580894	up
RTL8C	937.949	1.44137	0.347926	4.14276	3.43e-05	0.000581737	up
NFS1	499.323	1.47773	0.356923	4.1402	3.47e-05	0.000587183	up
CCDC61	89.0617	1.8876	0.456115	4.13843	3.5e-05	0.000591176	up
PRR11	973.347	1.75813	0.425017	4.13662	3.52e-05	0.000594754	up
CDCA2	650.165	1.48995	0.360281	4.13553	3.54e-05	0.000596467	up
THBS1	2415.03	1.53243	0.370687	4.13402	3.56e-05	0.000599872	up
PSRC1	1907.1	1.39199	0.336746	4.13366	3.57e-05	0.000600238	up
MAGED1	682.021	1.59254	0.385371	4.1325	3.59e-05	0.000602187	up
DHX32	1267.49	1.3853	0.335278	4.13181	3.6e-05	0.000603435	up
GSAP	220.911	1.52849	0.370098	4.12996	3.63e-05	0.00060663	up
MDH1B	39.7151	2.3113	0.561096	4.11927	3.8e-05	0.000633562	up
DDX54	1652.23	1.48676	0.361002	4.11841	3.81e-05	0.000634934	up
COQ2	238.287	1.52698	0.370889	4.11708	3.84e-05	0.000638049	up
NPR2	347.491	1.53627	0.373248	4.11595	3.86e-05	0.000639993	up
CDK5	228.574	1.8002	0.437805	4.11189	3.92e-05	0.000649003	up
ANKRD13D	564.973	1.3805	0.336097	4.10745	4e-05	0.000660998	up
ARMC2	39.5127	2.26824	0.552348	4.10654	4.02e-05	0.000662488	up
GPR160	123.386	1.87989	0.457782	4.10652	4.02e-05	0.000662488	up
UBASH3B	6687.93	1.37165	0.334099	4.10554	4.03e-05	0.000664692	up
CACNB3	280.136	1.55184	0.378047	4.10488	4.05e-05	0.000665984	up
ABHD17A	974.63	1.39268	0.339413	4.10322	4.07e-05	0.000670184	up
FBLIM1	809.269	1.45469	0.354876	4.09914	4.15e-05	0.000680104	up
CAMK2G	849.691	1.37059	0.334524	4.09712	4.18e-05	0.000683907	up
SGSM2	1443.64	1.34348	0.327896	4.09726	4.18e-05	0.000683907	up
PORCN	133.278	1.62703	0.397373	4.09446	4.23e-05	0.000691039	up
DUSP18	49.7732	2.01297	0.492001	4.0914	4.29e-05	0.000698992	up
PLCB3	667.777	1.444	0.354148	4.07741	4.55e-05	0.000739095	up
EPS8L2	115.255	1.77995	0.436828	4.07471	4.61e-05	0.000745056	up
CCDC184	33.4585	2.11481	0.519109	4.07393	4.62e-05	0.000746909	up
PECR	68.8332	1.92505	0.472679	4.07263	4.65e-05	0.000750437	up
PODN	4.45395	6.657	1.63482	4.072	4.66e-05	0.000750787	up
CAPN12	12.1292	4.00768	0.984226	4.07191	4.66e-05	0.000750787	up
ASAP3	310.568	1.48248	0.364124	4.07136	4.67e-05	0.00075187	up
NUDT2	129.993	2.01635	0.495476	4.06951	4.71e-05	0.000756519	up
IFIT1	20.5221	2.7969	0.687381	4.06893	4.72e-05	0.000757614	up
D2HGDH	300.903	1.554	0.381934	4.06877	4.73e-05	0.000757614	up
PAPLN	417.63	1.51073	0.372059	4.06044	4.9e-05	0.000780889	up
GALK1	302.039	1.88042	0.463836	4.05407	5.03e-05	0.00079633	up
FBXL2	107.738	1.85442	0.458147	4.04765	5.17e-05	0.000813588	up
ESS2	380.605	1.51919	0.375325	4.04765	5.17e-05	0.000813588	up
BTF3	9804.99	1.50481	0.372074	4.04438	5.25e-05	0.000820765	up
GSTA4	68.9331	1.92534	0.476134	4.04369	5.26e-05	0.000822482	up
SCPEP1	344.08	1.54596	0.382418	4.04259	5.29e-05	0.000824938	up
HSPA2	130.739	1.96114	0.485806	4.03689	5.42e-05	0.000843089	up
LPP-AS2	51.1431	1.96812	0.487958	4.03339	5.5e-05	0.00085503	up
XRCC1	667.067	1.34667	0.3339	4.03314	5.5e-05	0.000855184	up
IDH3G	1026.9	1.48011	0.367016	4.03283	5.51e-05	0.000855581	up
KRT19	5.10211	6.6056	1.63837	4.03182	5.53e-05	0.000858564	up
BZW2	3059.22	1.41871	0.352266	4.02739	5.64e-05	0.000872176	up
TKFC	567.544	1.37162	0.340683	4.02609	5.67e-05	0.000876022	up
DAPK2	28.1799	2.13134	0.529491	4.02526	5.69e-05	0.000878382	up
RPL15	22472.2	1.42466	0.353973	4.02476	5.7e-05	0.000879503	up
HOXB13	77.6363	1.74423	0.433816	4.02066	5.8e-05	0.000891169	up
SRI	1023.71	1.43333	0.356597	4.01946	5.83e-05	0.000894211	up
SMPD2	176.375	1.68834	0.420173	4.0182	5.86e-05	0.000898256	up
UBXN11	204.19	1.52533	0.37977	4.01646	5.91e-05	0.000904143	up
NQO1	1359.27	1.44594	0.360188	4.01441	5.96e-05	0.000909758	up
MCF2L	35.5101	2.05697	0.512841	4.01094	6.05e-05	0.000920168	up
CFAP45	23.3641	2.40254	0.599225	4.00942	6.09e-05	0.000924564	up
MOSPD3	181.79	1.67729	0.418394	4.00888	6.1e-05	0.00092592	up
DBN1	5386.45	1.35582	0.338247	4.00836	6.11e-05	0.000927184	up
FLT4	277.32	1.43431	0.357887	4.00771	6.13e-05	0.00092897	up
CLU	496.014	1.52698	0.381072	4.00707	6.15e-05	0.000930707	up
MZT2A	945.709	1.58449	0.395564	4.00566	6.18e-05	0.000934763	up
MAP1S	871.474	1.3837	0.345437	4.00565	6.18e-05	0.000934763	up
VPS51	1343.16	1.36286	0.341391	3.99208	6.55e-05	0.000981794	up
TYMP	86.1098	1.74179	0.436397	3.99129	6.57e-05	0.000984253	up
SQLE	1872.32	1.31323	0.329121	3.99012	6.6e-05	0.000987525	up
EFEMP2	366.949	1.55293	0.389707	3.98487	6.75e-05	0.00100797	up
TCTN1	117.598	1.56366	0.392485	3.98401	6.78e-05	0.0010108	up
RPL14P1	488.344	1.66962	0.419167	3.9832	6.8e-05	0.00101223	up
USB1	831.567	1.33908	0.336542	3.97895	6.92e-05	0.00102666	up
TUBB2B	608.414	1.65899	0.417104	3.9774	6.97e-05	0.00103254	up
PTDSS1	1835.74	1.29772	0.326791	3.97109	7.15e-05	0.00105683	up
CCDC74A	16.0708	2.99887	0.755364	3.9701	7.18e-05	0.00106041	up
TBC1D8	1838.93	1.28088	0.322869	3.96719	7.27e-05	0.00106995	up
ARVCF	245.071	1.40284	0.353679	3.96643	7.3e-05	0.00107164	up
PLAT	1393.43	1.31188	0.33089	3.96471	7.35e-05	0.00107854	up
PWWP3A	954.364	1.35652	0.342501	3.96063	7.48e-05	0.00109185	up
CRTAP	4042.84	1.3181	0.332946	3.95889	7.53e-05	0.00109722	up
ANTXR2	1136.3	1.38954	0.35114	3.95723	7.58e-05	0.00110398	up
ZNF414	152.945	1.78998	0.452417	3.95648	7.61e-05	0.0011057	up
DNASE1L1	173.779	1.93053	0.488153	3.95476	7.66e-05	0.00111279	up
TPGS1	83.742	1.75344	0.443438	3.9542	7.68e-05	0.00111294	up
PBXIP1	83.7045	1.74089	0.440236	3.95444	7.67e-05	0.00111294	up
TUBB4B	8277.68	1.37319	0.347278	3.95416	7.68e-05	0.00111294	up
CCDC102A	236.868	1.42854	0.361343	3.95341	7.7e-05	0.00111552	up
PCSK4	38.0499	2.02863	0.5133	3.95213	7.75e-05	0.00112015	up
ZDHHC12	299.013	1.47876	0.374175	3.95204	7.75e-05	0.00112015	up
KIF18B	1039.15	1.34911	0.342064	3.94403	8.01e-05	0.00115645	up
VARS1	282.88	2.38573	0.605056	3.94299	8.05e-05	0.00116056	up
SLC22A18	155.75	1.52818	0.387591	3.94277	8.05e-05	0.00116072	up
FN1	4748.83	1.4038	0.356156	3.94153	8.1e-05	0.00116396	up
FXYD6	196.54	1.52379	0.38678	3.93967	8.16e-05	0.00117117	up
PRKCSH	5893.05	1.32139	0.335864	3.93431	8.34e-05	0.00119012	up
ARPC1B	1651.53	1.37756	0.350188	3.93378	8.36e-05	0.00119183	up
CREG2	154.65	1.59228	0.4052	3.92963	8.51e-05	0.00121071	up
CCDC34	198.986	1.51564	0.386099	3.92551	8.65e-05	0.00122968	up
RUSC1-AS1	38.4608	2.15027	0.547827	3.9251	8.67e-05	0.00123086	up
HR	50.3188	1.88289	0.479806	3.92428	8.7e-05	0.00123405	up
EFTUD2	2887.63	1.27301	0.324549	3.9224	8.77e-05	0.00124184	up
ENKD1	159.173	1.69899	0.433342	3.92067	8.83e-05	0.00124688	up
TNS1	318.438	1.46946	0.37477	3.92096	8.82e-05	0.00124688	up
HDGFL2	1373.3	1.33674	0.340935	3.92079	8.83e-05	0.00124688	up
JPH2	294.601	1.50853	0.385004	3.91822	8.92e-05	0.00125478	up
DEPDC1B	1069.76	1.31122	0.33469	3.91771	8.94e-05	0.00125649	up
B3GALT5	401.116	1.57348	0.402138	3.91279	9.12e-05	0.00127743	up
WFDC3	12.299	4.18172	1.06894	3.91202	9.15e-05	0.00127956	up
MRPS28	263.284	1.49838	0.383321	3.90894	9.27e-05	0.00129496	up
TOP1MT	721.485	1.32805	0.340164	3.90414	9.46e-05	0.00131791	up
POLG	904.45	1.29649	0.332449	3.89983	9.63e-05	0.00133753	up
KRT6B	8.09129	4.1782	1.07169	3.89872	9.67e-05	0.00134268	up
TMEM141	182.774	1.82562	0.468713	3.89496	9.82e-05	0.00135847	up
MXD4	442.648	1.41154	0.362464	3.89429	9.85e-05	0.0013602	up
DDX41	2052.68	1.47598	0.379248	3.89187	9.95e-05	0.00136865	up
CAPN1	1680.31	1.27888	0.328625	3.89161	9.96e-05	0.0013691	up
CRLF1	42.3183	1.97112	0.506675	3.8903	0.000100122	0.00137462	up
SNX14	809.363	1.40855	0.362094	3.89001	0.00010024	0.00137505	up
TEDC1	641.249	1.36869	0.351871	3.88975	0.000100349	0.0013755	up
SH3PXD2A	2504.39	1.39902	0.359946	3.88675	0.000101597	0.00138948	up
KCNJ4	14.8424	2.62547	0.675974	3.88398	0.000102762	0.00139809	up
DIPK1B	242.354	1.60408	0.412987	3.8841	0.000102709	0.00139809	up
KIF9	147.867	1.54744	0.39839	3.88424	0.000102651	0.00139809	up
PLEK2	1555.02	1.37923	0.355038	3.88475	0.000102437	0.00139809	up
TSKU	458.011	1.39631	0.35958	3.88317	0.000103103	0.00140167	up
RHBDF2	333.159	1.50463	0.387667	3.88123	0.000103929	0.00141143	up
TEAD2	144.427	1.57364	0.405779	3.87808	0.000105285	0.00142603	up
RPL23A	5978.59	1.42811	0.368347	3.87709	0.000105713	0.00143077	up
EML2	976.1	1.31247	0.338692	3.87512	0.000106574	0.00143922	up
GPER1	32.7972	2.08305	0.538033	3.87161	0.000108119	0.00145732	up
TACC3	2364.23	1.27651	0.329717	3.87153	0.000108154	0.00145732	up
ARHGEF40	1194.05	1.29702	0.335076	3.87082	0.00010847	0.0014605	up
CLPB	593.669	1.38757	0.358557	3.86988	0.000108888	0.00146397	up
HSPB1	2291.03	1.53851	0.397609	3.86942	0.000109095	0.00146568	up
EBP	264.373	1.64848	0.426312	3.86683	0.000110259	0.00148022	up
RASSF2	366.662	1.45598	0.377084	3.86114	0.000112857	0.00151178	up
TENM4	733.307	1.63679	0.424004	3.86032	0.00011324	0.00151564	up
IDI1	1747.48	1.25988	0.32638	3.86016	0.000113312	0.00151564	up
RNASET2	93.4363	1.8228	0.472276	3.85961	0.000113568	0.00151796	up
CFAP54	12.7458	3.64011	0.944428	3.85431	0.000116058	0.00154557	up
CRIP2	190.68	1.7918	0.465016	3.8532	0.000116586	0.00155148	up
PDE7B	87.7376	2.27155	0.589835	3.85116	0.000117558	0.0015576	up
CD99L2	1094.72	1.27565	0.331359	3.84976	0.000118234	0.00156429	up
PRICKLE2	141.765	1.7254	0.448631	3.84593	0.000120098	0.00158435	up
FAM50B	152.71	1.6503	0.429146	3.84556	0.000120279	0.0015856	up
GHDC	201.653	1.40851	0.366505	3.84308	0.000121501	0.00159825	up
DEPTOR	38.3052	2.08831	0.543829	3.84001	0.00012303	0.00161371	up
BAD	122.501	1.64648	0.428967	3.83826	0.000123911	0.00162192	up
C2CD4C	166.623	1.46712	0.382239	3.83822	0.000123931	0.00162192	up
HOPX	42.9329	1.98753	0.517973	3.83713	0.000124481	0.00162689	up
SPATC1L	7.87016	4.64248	1.21037	3.83558	0.000125269	0.00163602	up
LZTS2	762.398	1.37652	0.35918	3.8324	0.000126901	0.00165615	up
CORO1B	2650.67	1.27777	0.333495	3.83146	0.000127386	0.00165905	up
NUDT18	66.2541	1.83484	0.479501	3.82656	0.000129944	0.00168743	up
HSD17B7	469.103	1.43025	0.373983	3.82437	0.000131105	0.00170008	up
NPAS2	2423.63	1.25226	0.327477	3.82398	0.000131317	0.00170162	up
CHRD	46.7173	1.96758	0.514572	3.82372	0.000131453	0.00170218	up
RRP36	1073.83	1.30871	0.34245	3.8216	0.000132588	0.00171445	up
NPTX1	1854.42	1.25919	0.329613	3.8202	0.000133343	0.00171976	up
KIAA1755	17.8535	4.50469	1.17985	3.81802	0.000134525	0.0017309	up
FBLN5	239.709	1.58813	0.416029	3.81736	0.000134889	0.00173437	up
ATP5F1A	9526.15	1.28928	0.337769	3.81706	0.000135052	0.00173525	up
AMPD2	2382.33	1.28568	0.336919	3.816	0.000135631	0.00173901	up
RPS9	383.214	1.54184	0.404111	3.81539	0.000135966	0.00174086	up
CTSC	2052.98	1.27355	0.333886	3.81432	0.000136557	0.0017472	up
PLK1	2551.65	1.39762	0.366977	3.80848	0.000139825	0.00178401	up
LRRC8A	1194.1	1.30474	0.342655	3.80773	0.000140249	0.00178653	up
NSMCE1	613.079	1.46172	0.384031	3.80624	0.000141094	0.00179518	up
FOXA2	964.211	1.27254	0.334428	3.80514	0.000141724	0.00179945	up
SNX33	721.015	1.30743	0.343751	3.80343	0.000142708	0.00181068	up
KATNB1	1015.85	1.30726	0.343748	3.80296	0.000142979	0.00181076	up
DLG3	412.143	1.36532	0.359099	3.80206	0.000143499	0.00181441	up
PLCD1	91.8423	1.5934	0.419172	3.80131	0.000143934	0.00181864	up
SFN	19.1832	2.35626	0.62038	3.79809	0.000145815	0.00183732	up
ACLY	5329.04	1.23079	0.324148	3.797	0.000146456	0.00184414	up
NOTCH3	85.5591	1.80285	0.475177	3.79406	0.000148202	0.00186227	up
INTS1	4340.68	1.27094	0.334972	3.79417	0.000148139	0.00186227	up
ROGDI	96.9998	1.80393	0.475574	3.79316	0.000148742	0.00186648	up
LIG1	1228.33	1.24222	0.327538	3.79259	0.000149082	0.00186946	up
ADCK2	255.117	1.58608	0.41835	3.79128	0.000149873	0.0018768	up
PSKH1	332.915	1.35993	0.358739	3.79085	0.000150133	0.00187877	up
EFCAB13-DT	11.9617	2.74731	0.725032	3.78923	0.000151117	0.00188858	up
RAP1GAP	31.3127	2.03367	0.5367	3.78922	0.000151124	0.00188858	up
ACBD4	34.3974	1.962	0.517959	3.78796	0.000151892	0.00189525	up
NDRG2	213.722	1.39332	0.36811	3.78506	0.00015367	0.00191515	up
PNKP	509.25	1.32745	0.350903	3.78294	0.000154985	0.00192629	up
PSMC1	1728.79	1.3195	0.349137	3.77931	0.000157263	0.00195194	up
CCDC24	78.5765	1.56712	0.414879	3.7773	0.000158539	0.00196112	up
KCTD17	324.492	1.40967	0.373192	3.77732	0.000158524	0.00196112	up
TP53	2429.5	1.24584	0.329837	3.77713	0.000158647	0.00196113	up
ZMYM3	1415.96	1.26232	0.334593	3.77269	0.000161495	0.00199093	up
TRMT2A	609.279	1.34396	0.356474	3.77016	0.000163145	0.00200721	up
VANGL2	98.8835	1.8457	0.489843	3.76794	0.000164598	0.00202101	up
APOBEC3F	103.463	1.7264	0.458645	3.76413	0.000167131	0.00204934	up
SURF2	242.945	1.63069	0.433264	3.76373	0.000167399	0.00204988	up
SNAI3-AS1	54.4729	1.86013	0.494824	3.75918	0.000170468	0.00208327	up
RPL7	15720.1	1.4734	0.392045	3.75824	0.000171115	0.00208875	up
PIP4P2	185.218	1.44766	0.385201	3.75819	0.000171146	0.00208875	up
LDOC1	667.679	1.30985	0.348631	3.75714	0.000171866	0.00209614	up
KIAA0895L	208.336	1.59035	0.423485	3.75538	0.000173081	0.00210675	up
CCDC167	115.156	1.96114	0.522843	3.75091	0.000176191	0.00213747	up
SNX17	1526.41	1.26928	0.338536	3.74933	0.000177307	0.00214816	up
SPATA2L	133.109	1.64926	0.439934	3.74888	0.000177623	0.00214835	up
CENPBD2P	505.485	1.28031	0.341524	3.74881	0.000177676	0.00214835	up
RPL23AP79	505.485	1.28031	0.341524	3.74881	0.000177676	0.00214835	up
GPS1	1764.63	1.32275	0.353176	3.74529	0.000180184	0.00217292	up
RAP2B	1482.08	1.2575	0.33587	3.744	0.000181113	0.00218125	up
NECTIN2	820.323	1.29675	0.346395	3.74355	0.000181436	0.0021837	up
DENND2A	135.914	1.44962	0.387468	3.74126	0.000183098	0.00220079	up
NPHP4	426.183	1.29327	0.345776	3.74019	0.000183883	0.00220877	up
POMGNT1	1017.67	1.28632	0.344096	3.73826	0.000185295	0.00222427	up
SIGLEC15	9.23233	5.05764	1.35442	3.73418	0.000188326	0.00225917	up
RARG	248.034	1.4136	0.378634	3.73342	0.000188899	0.00226456	up
AURKAIP1	1752.45	1.45406	0.389506	3.73309	0.000189145	0.00226602	up
PAMR1	190.034	1.4132	0.37865	3.7322	0.000189815	0.00226958	up
NAP1L1	11375.3	1.28074	0.343486	3.72866	0.000192502	0.00229419	up
MICAL2	2049.62	1.29872	0.348336	3.72836	0.000192731	0.00229543	up
RTEL1	77.1739	1.7724	0.475516	3.72731	0.000193532	0.00230346	up
GYS1	1118.72	1.2253	0.328764	3.72699	0.000193783	0.00230495	up
SYT17	161.13	1.4911	0.400169	3.72618	0.000194404	0.00231073	up
LPIN1	3377.88	1.24048	0.332923	3.72603	0.000194523	0.00231073	up
SLC2A6	474.473	1.40048	0.376119	3.72352	0.000196465	0.00233078	up
HFE	88.8304	1.65255	0.443924	3.72261	0.000197174	0.00233615	up
CCDC87	7.3557	5.97467	1.60619	3.71978	0.000199397	0.00235666	up
SSBP3	913.305	1.27725	0.343384	3.71958	0.00019955	0.00235666	up
HYAL2	402.524	1.51938	0.408551	3.71895	0.000200053	0.00235954	up
STARD4	887.897	1.31469	0.353502	3.71903	0.00019999	0.00235954	up
VASH2	55.3586	1.72725	0.464673	3.71713	0.0002015	0.00237078	up
PEX7	105.36	1.62699	0.4377	3.71713	0.000201497	0.00237078	up
SEMA4F	291.917	1.37786	0.370853	3.71539	0.00020289	0.00238376	up
TBCD	1166.57	1.23951	0.333661	3.71489	0.000203293	0.00238697	up
WFDC10B	3.40898	6.24619	1.683	3.71135	0.000206155	0.00241435	up
CYTH4	324.595	1.45394	0.391838	3.71056	0.000206805	0.00241886	up
SLC12A8	43.6611	2.0733	0.55886	3.70988	0.00020736	0.00242225	up
ODAD2	281.74	1.45366	0.392051	3.70784	0.000209034	0.00243713	up
SLC8B1	317.737	1.34773	0.363599	3.70663	0.000210034	0.00244723	up
NES	8.54353	6.06166	1.63613	3.70488	0.000211491	0.00246106	up
TCF25	1230.92	1.32091	0.356953	3.70051	0.000215167	0.00249906	up
TMEM191B	13.8807	2.49291	0.673877	3.69936	0.000216141	0.00250242	up
NELFB	1356.31	1.26956	0.343235	3.69882	0.000216606	0.00250621	up
RPL4P4	153.466	2.00544	0.542338	3.69776	0.00021751	0.00251507	up
ACAD9	993.901	1.28223	0.346803	3.69729	0.000217914	0.00251815	up
ALPL	33.1452	2.5871	0.70004	3.69565	0.000219321	0.00253121	up
KCNH3	123.627	1.58029	0.42766	3.69521	0.000219708	0.00253266	up
RGS9	76.2004	1.67943	0.454563	3.6946	0.000220233	0.00253532	up
IER2	892.792	1.48968	0.403599	3.69099	0.000223379	0.00256345	up
PHKB	920.199	1.23832	0.335496	3.69101	0.000223368	0.00256345	up
SMARCAL1	632.546	1.2352	0.334805	3.6893	0.000224869	0.00257893	up
IFT88	270.774	1.40541	0.381077	3.68799	0.000226033	0.00258741	up
RCAN3	276.453	1.359	0.368857	3.68435	0.000229283	0.00261641	up
IMP3	688.157	1.34089	0.364125	3.68251	0.000230952	0.00263381	up
BGN	671.072	1.31796	0.357981	3.68165	0.000231731	0.00263774	up
CASC8	3.29028	6.05493	1.64744	3.67535	0.000237523	0.00269863	up
TMEM120A	177.79	1.52903	0.416424	3.67181	0.000240835	0.00273116	up
TMEM45A	152.935	1.55812	0.424614	3.66949	0.000243032	0.00274866	up
HDAC7	1723	1.21851	0.33209	3.66923	0.000243282	0.00274866	up
MMP10	28.7624	2.2195	0.60501	3.66853	0.00024395	0.00275186	up
FRMD5	396.131	1.32934	0.362399	3.66818	0.000244281	0.00275314	up
MSN	24080.5	1.1862	0.323489	3.66689	0.000245519	0.00276368	up
RGS4	21.1509	2.71245	0.739907	3.66594	0.000246432	0.00277054	up
MAP3K9-DT	78.5984	1.69668	0.463025	3.66434	0.000247978	0.00278263	up
ASGR1	150.81	1.44085	0.393188	3.66453	0.000247793	0.00278263	up
CITED4	187.671	1.43024	0.390329	3.6642	0.000248117	0.00278263	up
RPL27A	23287.4	1.71191	0.467221	3.66403	0.000248273	0.00278267	up
THBS4	120.231	1.43075	0.390949	3.65968	0.000252534	0.0028235	up
SCP2	1710.12	1.28086	0.350273	3.65676	0.000255421	0.0028445	up
IQCE	324.423	1.27404	0.3485	3.65578	0.000256398	0.00285098	up
SDHB	1612.44	1.26906	0.347159	3.65555	0.000256636	0.00285189	up
PIMREG	654.678	1.25872	0.344415	3.65466	0.000257521	0.00285999	up
NOL3	199.104	1.35629	0.371152	3.65426	0.000257923	0.00286271	up
FDXACB1	73.0378	1.74661	0.478107	3.65318	0.000259009	0.00287128	up
LINC01089	85.5028	1.5601	0.427317	3.65092	0.000261304	0.00289495	up
PLD1	409.645	1.53062	0.419534	3.64837	0.000263908	0.00292203	up
GLT8D1	723.514	1.22163	0.334897	3.64778	0.000264515	0.00292698	up
MATK	306.209	1.41518	0.388066	3.64674	0.000265591	0.00293711	up
THAP4	1341.67	1.23857	0.33991	3.64381	0.000268628	0.00296351	up
LOC107986898	32.3913	2.25293	0.6184	3.64316	0.000269316	0.00296793	up
TRIB2	748.526	1.27066	0.348782	3.64312	0.000269353	0.00296793	up
ITM2C	4133.42	1.20265	0.330223	3.64193	0.000270597	0.00297983	up
DALRD3	365.617	1.3344	0.366985	3.63611	0.00027679	0.00303886	up
LRRC27	78.3429	1.86274	0.512451	3.63496	0.000278023	0.00305057	up
C2orf16	21.8104	2.74583	0.755504	3.63444	0.000278586	0.00305308	up
ACADS	105.022	1.77876	0.489521	3.63368	0.000279406	0.0030584	up
CSF3	720.953	1.49314	0.411202	3.63115	0.000282165	0.0030845	up
SDCCAG8	162.141	2.01124	0.55396	3.63065	0.000282703	0.00308708	up
TGFBI	7704.84	1.18316	0.326024	3.62907	0.000284439	0.00310047	up
LINC01711	9.03479	4.34332	1.19779	3.6261	0.000287731	0.00313448	up
VMP1	3401.7	1.29922	0.358348	3.62557	0.00028832	0.00313903	up
NFATC4	327.487	1.30378	0.35968	3.62484	0.000289141	0.00314422	up
SMARCA1	736.033	1.2952	0.357445	3.6235	0.00029064	0.00315675	up
MIR589	6.98315	5.83394	1.61313	3.61653	0.000298583	0.00323341	up
GNAS-AS1	68.8516	1.58111	0.437276	3.61582	0.000299398	0.00324032	up
LRRC4B	48.0814	1.89075	0.523203	3.61379	0.000301751	0.00326191	up
PRX	76.84	1.60104	0.443317	3.6115	0.000304436	0.00328404	up
HIRA	238.564	1.41368	0.39141	3.61176	0.000304131	0.00328404	up
ERF	745.686	1.25062	0.346291	3.61148	0.000304455	0.00328404	up
ZNF775	74.0062	1.65169	0.458174	3.60493	0.000312239	0.00335345	up
CNTROB	1008.29	1.2092	0.335547	3.60367	0.000313751	0.00336771	up
GAMT	648.554	1.50819	0.418629	3.60268	0.000314949	0.00337462	up
NUBPL	349.901	1.34233	0.372674	3.6019	0.000315905	0.00338287	up
OXTR	43.6993	1.72662	0.479486	3.60098	0.000317022	0.00338909	up
VAT1L	812.27	1.21415	0.337437	3.59815	0.000320484	0.00341987	up
SARS2	81.246	1.63872	0.455756	3.5956	0.000323643	0.00344753	up
TMEM161A	549.691	1.27833	0.35563	3.59455	0.000324952	0.00345947	up
RPL7A	22172.3	1.33803	0.372399	3.59302	0.000326872	0.00347787	up
R3HCC1	468.095	1.22569	0.341294	3.59131	0.000329021	0.00349666	up
PROCR	939.428	1.60376	0.446641	3.59071	0.000329782	0.00350271	up
MMP1	62738.7	1.23448	0.343843	3.59023	0.000330389	0.00350712	up
LRRIQ1	17.4544	3.41062	0.950118	3.58968	0.000331084	0.00350747	up
SNCA	102.301	1.55266	0.432582	3.58929	0.000331575	0.00350747	up
DGLUCY	349.624	1.30241	0.362858	3.58932	0.000331543	0.00350747	up
COX2	63743.5	1.57333	0.438742	3.586	0.000335787	0.00354791	up
HNRNPA2B1	18439.6	1.23111	0.343691	3.58202	0.000340954	0.00359626	up
RHNO1	565.654	1.27887	0.357084	3.58143	0.00034172	0.00360065	up
PEX11B	357.216	1.29368	0.361239	3.58123	0.000341987	0.00360092	up
GALNT10	2198.8	1.18649	0.331536	3.57875	0.000345237	0.00363095	up
RPL27AP6	532.136	1.95736	0.547124	3.57754	0.000346837	0.00364426	up
PCCB	1232.99	1.19946	0.33528	3.5775	0.000346901	0.00364426	up
ASIC1	331.371	1.30629	0.365181	3.5771	0.000347422	0.00364554	up
SKP2	1150.78	1.25682	0.351344	3.57717	0.000347336	0.00364554	up
CD93	2.77263	5.98627	1.67434	3.5753	0.000349831	0.00366029	up
TROAP	994.323	1.17797	0.329467	3.57537	0.000349739	0.00366029	up
ZFAND2A-DT	76.2579	1.73416	0.485127	3.57465	0.000350698	0.00366517	up
EMILIN3	179.923	1.31149	0.367043	3.57312	0.000352753	0.00368454	up
CACYBP	1884.42	1.18923	0.332894	3.57239	0.000353742	0.00369275	up
SLC66A3	64.3782	1.60311	0.448945	3.57083	0.000355846	0.00370624	up
ZNF860	29.1896	2.22669	0.6241	3.56785	0.000359923	0.0037423	up
UNC45A	967.308	1.23079	0.34536	3.56378	0.000365546	0.00378782	up
STK25	3121.72	1.20241	0.337388	3.56389	0.000365403	0.00378782	up
ING2	154.984	1.38696	0.389674	3.55928	0.00037187	0.0038468	up
SPACA6	23.37	2.39497	0.67324	3.55738	0.000374567	0.00386376	up
PPP2R5D	1347.07	1.17936	0.331832	3.55408	0.000379307	0.00391044	up
PCDHGA12	5.83803	3.83815	1.08074	3.55142	0.000383155	0.00394566	up
ACAA2	1327.09	1.29146	0.363848	3.54945	0.000386037	0.00396862	up
GNAI2	4022.04	1.1788	0.332259	3.54784	0.000388406	0.00399073	up
TMEM150C	77.7192	1.46172	0.412054	3.5474	0.000389049	0.00399284	up
MLF1	580.079	1.27168	0.358474	3.54747	0.000388946	0.00399284	up
ANPEP	6096.05	1.1439	0.322477	3.54724	0.00038929	0.00399306	up
ARMC9	501.652	1.27358	0.359083	3.54677	0.000389991	0.00399577	up
GRAMD1A	1131.87	1.171	0.330152	3.54684	0.000389877	0.00399577	up
CYTH2	924.174	1.32375	0.37336	3.54551	0.00039185	0.00401031	up
ZNF692	469.766	1.26756	0.357732	3.54331	0.000395141	0.00403946	up
SLC18B1	105.593	1.49917	0.423647	3.53873	0.000402057	0.00410059	up
ANO10	769.76	1.19477	0.337652	3.53846	0.000402468	0.00410059	up
MRPS27	2842.6	1.17507	0.332075	3.53857	0.000402294	0.00410059	up
EFR3B	74.8655	1.63797	0.463082	3.53711	0.000404526	0.00411697	up
LINC01694	26.0684	2.01045	0.568588	3.53586	0.00040645	0.00413425	up
IQGAP2	179.544	1.66765	0.471794	3.5347	0.000408239	0.00415013	up
NTHL1	244.357	1.53101	0.433545	3.53137	0.000413415	0.00419341	up
CHMP2A	795.136	1.39874	0.396291	3.52958	0.000416213	0.00421711	up
ND5	17289.8	1.31372	0.372223	3.52939	0.00041652	0.00421787	up
SHKBP1	1154	1.30035	0.368482	3.52894	0.000417226	0.00422034	up
MAPKBP1	1179.39	1.26702	0.359035	3.52895	0.000417206	0.00422034	up
NOL12	89.3921	1.50683	0.427098	3.52806	0.000418611	0.00422896	up
SH3GLB2	855.695	1.22273	0.34663	3.52749	0.000419524	0.00423186	up
REXO5	242.596	1.34469	0.381279	3.5268	0.000420622	0.00424059	up
SRRT	2864.43	1.18619	0.336422	3.5259	0.000422043	0.00425023	up
PODXL2	15.6022	2.39484	0.679513	3.52434	0.000424535	0.00426826	up
ALDOA	22329.4	1.23608	0.35088	3.5228	0.00042702	0.0042887	up
TNS3	5505.97	1.22805	0.348603	3.52279	0.000427037	0.0042887	up
MAPK3	540.943	1.27222	0.361174	3.52247	0.00042755	0.00429148	up
DMAP1	767.85	1.22054	0.346821	3.51923	0.000432808	0.00433711	up
EMC10	183.431	1.6158	0.459393	3.51725	0.000436036	0.00436359	up
CDC20	4585.89	1.18841	0.338001	3.51599	0.00043812	0.00437758	up
EPHA4	689.755	1.21146	0.344881	3.5127	0.000443581	0.00442562	up
NKD2	59.7729	1.9989	0.56929	3.51121	0.000446066	0.00444313	up
SLC14A1	8.55687	3.7634	1.0723	3.50965	0.0004487	0.00446207	up
VOPP1	2903.76	1.25334	0.357128	3.50949	0.000448967	0.0044623	up
HDGF	6847.91	1.21257	0.3459	3.50556	0.00045565	0.00452307	up
PLBD1	297.296	1.30653	0.373069	3.50212	0.00046157	0.00457759	up
FCSK	192.108	1.28983	0.368348	3.50166	0.000462361	0.00458059	up
FAM81A	428.944	1.30458	0.372608	3.5012	0.000463164	0.00458593	up
SAMM50	839.509	1.20743	0.345093	3.49885	0.000467264	0.00461651	up
ALAS1	1603.25	1.17654	0.33642	3.49724	0.000470101	0.004637	up
RPL18	11791.5	1.41681	0.405212	3.49647	0.000471455	0.00464785	up
NDUFB7	944.708	1.59155	0.455223	3.49621	0.000471914	0.00464987	up
BCL10	751.681	1.1981	0.342844	3.49459	0.000474797	0.00467071	up
CXCL14	3.52643	5.82769	1.66785	3.49413	0.000475603	0.0046736	up
TRIM16	166.734	1.37942	0.394777	3.49419	0.00047551	0.0046736	up
ALKBH7	413.297	1.6282	0.466039	3.49371	0.000476362	0.00467603	up
PDZD7	15.14	2.18327	0.625127	3.49253	0.000478473	0.00469423	up
TMEM163	23.0412	2.23823	0.641045	3.49153	0.000480258	0.00470921	up
GLMP	74.6585	1.64702	0.471794	3.49098	0.000481259	0.00471649	up
NRP2	4359.66	1.17487	0.336602	3.49038	0.000482337	0.00472452	up
APLP2	11560.3	1.11329	0.319146	3.48834	0.000486025	0.00475554	up
PSME3IP1	1306.81	1.15711	0.331779	3.48757	0.000487424	0.00476412	up
ABI3	6.77307	5.75858	1.65162	3.48662	0.000489171	0.00477864	up
CAPN2	6587.32	1.16676	0.334747	3.48551	0.000491204	0.00479594	up
PDGFB	124.246	1.81606	0.521101	3.48505	0.000492052	0.00480165	up
SERPINE1	4425.24	1.20192	0.344948	3.48435	0.000493331	0.00481156	up
F11R	114.483	1.58645	0.455371	3.48386	0.000494244	0.00481316	up
IFT81	308.099	1.29035	0.370353	3.48412	0.00049376	0.00481316	up
WDR61	468.316	1.22771	0.352416	3.48369	0.00049455	0.00481316	up
LINC01119	8.20657	4.50564	1.29402	3.4819	0.000497869	0.0048403	up
HNRNPDL	5225.86	1.13936	0.327223	3.48192	0.000497834	0.0048403	up
SLC22A31	6.04377	5.57385	1.60095	3.48159	0.000498455	0.00484186	up
ACTC1	6.14461	5.65444	1.62425	3.48125	0.000499075	0.00484429	up
RPL7P9	1280.84	1.39564	0.400993	3.48047	0.000500541	0.00485216	up
ACTR1A	1919.03	1.22229	0.351368	3.47865	0.000503944	0.00487752	up
MED22	923.298	1.16052	0.333619	3.47857	0.000504101	0.00487752	up
TRIM6	147.064	1.4401	0.414264	3.47628	0.000508414	0.00490625	up
MYEOV	662.511	1.25313	0.361027	3.47102	0.000518494	0.00499296	up
MED25	423.73	1.18429	0.341187	3.47108	0.000518364	0.00499296	up
GPX7	227.681	1.39582	0.402438	3.46842	0.000523523	0.00503343	up
PLIN3	1897.49	1.14065	0.329088	3.46609	0.000528096	0.00507206	up
TBC1D17	335.233	1.25284	0.361619	3.46454	0.000531149	0.00508646	up
PTX3	1167.46	1.19562	0.345281	3.46273	0.00053472	0.00511148	up
HDAC11	118.119	1.55981	0.450486	3.4625	0.000535189	0.00511329	up
SLC27A1	251.668	1.25309	0.362075	3.46084	0.000538486	0.00514078	up
ZFYVE21	476.311	1.22748	0.354684	3.46077	0.00053863	0.00514078	up
TXN2	1101.56	1.2146	0.351093	3.45947	0.000541234	0.00515754	up
TMEM129	398.217	1.27421	0.368514	3.4577	0.000544807	0.00518347	up
PLEKHD1	11.5678	2.45636	0.711279	3.45345	0.000553474	0.00525499	up
PDLIM2	192.959	1.51409	0.438528	3.45267	0.000555076	0.00526148	up
SUFU	330.491	1.23118	0.356601	3.45255	0.000555311	0.00526148	up
WNT5B	523.044	1.18028	0.341855	3.45257	0.000555276	0.00526148	up
TMEM255A	34.3955	1.85635	0.537994	3.4505	0.000559555	0.00529345	up
TRPA1	383.696	1.28302	0.371994	3.44905	0.000562569	0.0053192	up
GMIP	235.704	1.33235	0.38641	3.44802	0.000564721	0.00533403	up
MRPL14	624.982	1.23879	0.359297	3.44782	0.000565127	0.0053351	up
TERT	130.28	1.58589	0.460015	3.44748	0.000565835	0.00533903	up
CDK18	118.997	1.63331	0.474548	3.44183	0.000577796	0.00543223	up
LOXL2	2447.26	1.18645	0.345014	3.43884	0.000584207	0.00548685	up
MZF1	300.536	1.32339	0.384877	3.43848	0.000584983	0.00548913	up
RPL6	21267.8	1.31294	0.382104	3.43609	0.00059018	0.00553441	up
SH2B3	3188.37	1.22001	0.355114	3.43555	0.000591353	0.0055398	up
SART1	3245.27	1.20847	0.351765	3.43543	0.000591611	0.0055398	up
ADAM33	5.21184	3.79933	1.10625	3.43443	0.0005938	0.0055541	up
PDE4B	1851.42	1.21555	0.353926	3.43448	0.000593697	0.0055541	up
ENTPD8	7.9984	4.07567	1.18724	3.4329	0.000597157	0.00557978	up
CDC25C	344.818	1.27368	0.371108	3.43211	0.000598907	0.00559041	up
SNORD101	18.6146	2.41572	0.70389	3.43196	0.00059923	0.00559057	up
RAB11FIP4	57.4965	1.59701	0.465414	3.43137	0.000600546	0.00559624	up
NRAV	177.486	1.44506	0.421118	3.43148	0.000600302	0.00559624	up
TMEM223	248.838	1.49543	0.435847	3.43108	0.000601172	0.00559725	up
RPS9P2	36.1741	1.76922	0.515881	3.42952	0.000604653	0.00562106	up
BCHE	134.37	1.58583	0.462579	3.42823	0.000607529	0.00563917	up
TMEM198B	149.297	1.2956	0.377975	3.42774	0.000608627	0.00564363	up
RPS14	14635	1.57909	0.46084	3.42656	0.000611282	0.00566363	up
MPST	931.063	1.26681	0.369709	3.4265	0.000611404	0.00566363	up
UGT3A2	7.35237	3.67583	1.07383	3.42309	0.000619127	0.00572646	up
LMTK3	9.41654	2.53995	0.742725	3.41977	0.000626732	0.00579093	up
CDH15	10.4069	2.95435	0.86429	3.41824	0.000630271	0.00582068	up
HAPLN3	95.6048	1.45643	0.426107	3.418	0.000630835	0.00582295	up
DUSP5	2592.64	1.22625	0.358778	3.41785	0.000631173	0.00582312	up
ACTN4	2860.79	1.16872	0.342109	3.41623	0.00063494	0.00585492	up
PSMD3	2690.17	1.11368	0.326165	3.41449	0.000639027	0.00588665	up
GOLGA7B	54.9621	1.60577	0.470375	3.4138	0.000640634	0.00589849	up
FBXO36	107.681	1.58461	0.464329	3.41268	0.000643267	0.00591974	up
CCNF	833.811	1.21589	0.356328	3.41228	0.000644211	0.00592246	up
BCL7C	242.892	1.4324	0.420004	3.41046	0.000648544	0.0059593	up
ZC3H12A	252.624	1.31792	0.386468	3.41018	0.000649211	0.00596242	up
MPND	69.7037	1.62766	0.477742	3.40699	0.00065684	0.00601433	up
MAOB	3.20134	5.76128	1.69178	3.40545	0.000660556	0.00604203	up
HLA-DRB1	8.8229	3.77394	1.10871	3.4039	0.000664301	0.00606137	up
WNT7A	20.6992	2.09408	0.615506	3.40221	0.00066844	0.00609297	up
RNF208	37.9793	1.65975	0.487846	3.4022	0.000668457	0.00609297	up
AHCY	6968.69	1.14034	0.335408	3.39987	0.000674172	0.00613917	up
MAP2K2	1825.15	1.22387	0.360034	3.39933	0.00067551	0.00614537	up
RPL14P4	38.4627	1.82334	0.536445	3.39893	0.000676489	0.00615038	up
TGFB1	1516.76	1.22171	0.359463	3.39869	0.000677088	0.00615038	up
MAPKAP1	2487.12	1.10583	0.325367	3.3987	0.000677066	0.00615038	up
PLEKHG4B	938.696	1.15397	0.339677	3.39728	0.000680604	0.00617717	up
IFITM3	1532.08	1.50679	0.443592	3.39679	0.000681813	0.00618408	up
ADAMTS14	18.8174	2.19691	0.647012	3.39547	0.00068512	0.00620482	up
HOXB6	437.286	1.28843	0.379483	3.39521	0.000685751	0.00620746	up
PLAUR	2660.23	1.17379	0.345914	3.39331	0.000690529	0.00624452	up
ITGA5	3509.61	1.10005	0.324359	3.39146	0.000695213	0.00627755	up
FOS	1001.44	1.17443	0.346308	3.39128	0.000695666	0.00627853	up
DARS2	1741.66	1.14848	0.338743	3.39042	0.000697852	0.00629515	up
SPG21	1388.72	1.19825	0.353542	3.38927	0.0007008	0.0063155	up
EEF1A2	6269.41	1.19206	0.351775	3.38871	0.000702225	0.00632522	up
RPL19	16531.7	1.40141	0.413885	3.38598	0.000709242	0.00638213	up
TNFRSF1A	1404.81	1.2048	0.35601	3.38418	0.000713903	0.00641775	up
CCNB2	1323	1.2545	0.371131	3.3802	0.000724331	0.00650828	up
ADAMTS7	166.832	1.24887	0.369491	3.37998	0.000724899	0.00651019	up
COL4A2	7555.9	1.10754	0.328093	3.37568	0.000736322	0.00660303	up
PKP3	848.862	1.17141	0.347035	3.37549	0.000736843	0.00660446	up
OXA1L	3312.6	1.1076	0.328249	3.37427	0.000740125	0.00662736	up
PHEX	17.7948	2.29999	0.681674	3.37403	0.000740756	0.00662976	up
ATP6	22129.9	1.60826	0.476721	3.37359	0.000741961	0.00663114	up
MSX1	1349.03	1.14384	0.339039	3.37378	0.000741444	0.00663114	up
CPNE1	3970.39	1.23951	0.367594	3.37195	0.000746378	0.00666375	up
LAPTM5	8.31276	2.87815	0.853644	3.3716	0.000747331	0.00666574	up
PLD2	408.862	1.15659	0.343066	3.37132	0.000748095	0.00666925	up
RPS28	2099.74	1.89429	0.562218	3.36932	0.000753537	0.00670471	up
PSMD1	4913.98	1.07508	0.319066	3.36945	0.000753188	0.00670471	up
ANAPC4	549.524	1.25706	0.373129	3.36896	0.000754519	0.00671018	up
SAMD15	29.3856	2.36495	0.702787	3.3651	0.000765146	0.00679477	up
SERTAD1	182.088	1.30007	0.387139	3.35814	0.000784694	0.00695145	up
GFOD2	390.568	1.21142	0.360987	3.35586	0.000791188	0.00699541	up
NTSR1	1590.99	1.12271	0.334758	3.35378	0.000797153	0.00704133	up
HMGN1	4912.22	1.18481	0.35347	3.35192	0.000802519	0.00707161	up
CLSTN3	471.786	1.15368	0.344329	3.35052	0.000806596	0.00710412	up
GBE1	1543.36	1.1171	0.333554	3.3491	0.00081075	0.00712352	up
LIPA	1232.09	1.11563	0.333193	3.34831	0.000813067	0.00714044	up
ZC3H12A-DT	20.0748	2.36796	0.707631	3.34632	0.000818906	0.00718136	up
DUSP15	52.8242	1.58407	0.473538	3.34519	0.000822263	0.00720597	up
OLFML2B	61.2737	1.60284	0.479256	3.34443	0.000824513	0.00721666	up
ZFP36L1	2897.32	1.07636	0.322161	3.34106	0.000834583	0.00728037	up
FGFR4	376.033	1.27148	0.380659	3.34021	0.000837147	0.00729577	up
MLF2	2607.54	1.15436	0.34563	3.33988	0.000838148	0.00730101	up
MFSD10	1056.73	1.22251	0.366119	3.3391	0.000840488	0.0073179	up
DNAAF5	1604.73	1.17322	0.351466	3.33807	0.000843635	0.0073383	up
JUP	161.23	1.34963	0.404332	3.33792	0.000844077	0.00733865	up
KLHDC9	5.80128	3.53395	1.05932	3.33606	0.000849757	0.00737749	up
C1QTNF6	571.41	1.13969	0.341806	3.33433	0.000855052	0.00741289	up
FHOD3	544.567	1.15769	0.34726	3.33379	0.000856704	0.00742368	up
SRSF4	1252.79	1.14234	0.342731	3.33306	0.000858965	0.00743974	up
CPQ	46.1021	1.51474	0.455065	3.32862	0.000872788	0.00753089	up
MILR1	24.3396	2.2856	0.686934	3.32725	0.00087708	0.00755721	up
PHB2	5209.54	1.17185	0.352254	3.32673	0.000878724	0.00756781	up
DEF6	38.4786	1.75907	0.528854	3.32619	0.000880411	0.00757876	up
PPP1R16A	271.019	1.27281	0.382843	3.32462	0.000885384	0.00760722	up
NDUFV1	5359.3	1.1363	0.341776	3.3247	0.000885144	0.00760722	up
PYCR3	69.1807	2.47017	0.743377	3.32291	0.00089084	0.0076469	up
CCDC191	98.1038	1.37702	0.414424	3.32274	0.000891386	0.00764799	up
RPL17	805.381	1.18523	0.356732	3.32246	0.000892273	0.00765201	up
USF2	927.202	1.11874	0.336861	3.32107	0.000896723	0.00768408	up
CASP6	98.209	1.62508	0.489478	3.32003	0.000900065	0.00770484	up
GAS8	74.4493	1.5098	0.454757	3.32001	0.000900131	0.00770484	up
SPC24	359.543	1.18437	0.35675	3.31989	0.000900543	0.00770484	up
TMEM37	12.66	2.61647	0.7886	3.31786	0.000907094	0.00774274	up
DNAH11	62.4149	1.48873	0.448983	3.3158	0.000913821	0.00778924	up
MYL6B	1007.1	1.24622	0.376002	3.31439	0.000918446	0.00782136	up
GPRIN3	11.3737	2.53563	0.765202	3.31368	0.000920774	0.00783404	up
WDR13	362.433	1.18793	0.358494	3.31367	0.000920793	0.00783404	up
PTRHD1	145.933	1.46415	0.441896	3.31334	0.000921894	0.00783625	up
CORO2A	323.904	1.21811	0.367639	3.31333	0.000921911	0.00783625	up
RPL15P3	632.83	1.63597	0.493811	3.31295	0.00092319	0.00784347	up
SLC2A4RG	1464.93	1.1506	0.347381	3.3122	0.000925646	0.00786067	up
TRAF3IP2	436.061	1.12748	0.340492	3.31132	0.000928561	0.00788176	up
IDH2	898.624	1.17975	0.356298	3.31113	0.000929185	0.00788339	up
SNORA3B	5.56543	5.46837	1.65195	3.31025	0.000932137	0.00789217	up
RPS7P1	745.505	1.29378	0.39099	3.30898	0.00093636	0.00791485	up
C8orf58	178.828	1.30868	0.395513	3.30881	0.000936941	0.00791609	up
SRD5A3	230.273	1.23255	0.37258	3.30814	0.000939172	0.00793127	up
VASP	1825.14	1.11301	0.3365	3.3076	0.000940995	0.00794299	up
SOX4	1657.8	1.34105	0.405555	3.30671	0.000943987	0.00795721	up
CUL4B	1617.68	1.0906	0.3298	3.30685	0.000943523	0.00795721	up
QTRT1	516.315	1.174	0.355118	3.30594	0.000946568	0.00797529	up
NETO2	2364.64	1.08786	0.329097	3.30559	0.00094776	0.00797568	up
MLLT11	209.463	1.44289	0.436543	3.30527	0.000948842	0.00797604	up
SEPTIN4	14.8259	2.32129	0.702425	3.30469	0.000950822	0.00798166	up
LAYN	502.505	1.13761	0.344424	3.30294	0.000956767	0.00802787	up
SLC45A3	334.641	1.15101	0.348535	3.30243	0.000958517	0.00803517	up
GAA	1389.79	1.09079	0.330335	3.30206	0.000959774	0.00804201	up
DGKG	27.9091	1.89946	0.57534	3.30145	0.000961854	0.00805205	up
CNGA1	11.4528	2.52237	0.76458	3.29903	0.0009702	0.00810705	up
TOP2B	4055.09	1.1065	0.335428	3.29877	0.00097111	0.00811094	up
FPGT	99.3773	1.32484	0.40173	3.29783	0.000974334	0.00813044	up
ABHD11	411.11	1.16406	0.353116	3.29653	0.00097887	0.0081571	up
TMC1	2.45201	5.46839	1.65921	3.29579	0.000981462	0.00817124	up
USP5	1659.33	1.09819	0.333209	3.29581	0.000981377	0.00817124	up
STX10	985.584	1.1581	0.35146	3.29512	0.000983814	0.00818709	up
SLIRP	820.837	1.85335	0.562597	3.29428	0.00098674	0.00820396	up
SCG2	10.8966	3.48731	1.05888	3.2934	0.000989818	0.00821617	up
EXOC3	1335.79	1.08375	0.329073	3.29335	0.000990008	0.00821617	up
HAS3	143.017	1.29335	0.392732	3.2932	0.00099053	0.00821676	up
GLB1L	93.6043	1.45633	0.442333	3.29238	0.000993437	0.00823101	up
HEATR3	497.583	1.12258	0.341021	3.29182	0.000995428	0.00824241	up
TMEM98	370.975	1.19193	0.362323	3.28968	0.001003	0.00829384	up
P2RX6	10.6241	2.56472	0.78016	3.28743	0.00101105	0.00835283	up
MARCHF4	709.187	1.17485	0.357448	3.28678	0.0010134	0.00836469	up
FEV	27.6435	2.34648	0.714059	3.28612	0.00101578	0.00838053	up
PTH1R	12.4027	2.33364	0.71034	3.28524	0.00101894	0.00840283	up
SERGEF	149.85	1.3432	0.408948	3.28452	0.00102158	0.00841697	up
PLS3	6646.63	1.05856	0.322283	3.28456	0.00102141	0.00841697	up
C19orf81	12.6801	3.036	0.925249	3.28128	0.00103336	0.00848726	up
PIDD1	524.669	1.13818	0.346942	3.28059	0.0010359	0.00850039	up
CPAMD8	20.6927	1.96201	0.598275	3.27945	0.0010401	0.00852598	up
RHOF	47.0504	1.61576	0.492706	3.27936	0.00104041	0.00852598	up
UNC119	159.367	1.36223	0.415707	3.2769	0.00104954	0.00858714	up
DNMT3B	451.125	1.21034	0.369361	3.27684	0.00104976	0.00858714	up
MPP4	205.124	1.53696	0.469103	3.27639	0.00105143	0.00859696	up
SPAG4	229.502	1.24877	0.381336	3.27473	0.00105762	0.00863212	up
TRAM1L1	23.7467	1.91893	0.5861	3.27407	0.00106009	0.00864457	up
DSCC1	647.968	1.12099	0.342383	3.27409	0.00106003	0.00864457	up
GPI	4731.36	1.15054	0.35145	3.27368	0.00106157	0.00864505	up
EPB41L1	858.015	1.09513	0.334525	3.27368	0.00106156	0.00864505	up
FBXO24	11.1428	2.80117	0.85644	3.27072	0.00107276	0.00872244	up
MTG1	211.744	1.2684	0.387813	3.27066	0.00107299	0.00872244	up
ZBBX	3.03082	5.64928	1.72811	3.26905	0.00107908	0.00876025	up
C3orf18	154.975	1.24458	0.380745	3.2688	0.00108005	0.00876423	up
SLC25A10	97.3599	1.6129	0.494092	3.26437	0.00109706	0.0088747	up
ZNF32	208.848	1.32181	0.405209	3.26205	0.00110609	0.00893587	up
TNNT1	767.464	1.2856	0.394574	3.25819	0.00112126	0.0090376	up
ATP13A2	890.232	1.10668	0.339926	3.25565	0.00113134	0.0090997	up
GALNT12	39.4063	1.95698	0.601175	3.25525	0.00113293	0.00910831	up
MMP2	378.78	1.14791	0.35281	3.25361	0.00113949	0.00914903	up
XPNPEP1	1940.37	1.09437	0.336396	3.25322	0.00114105	0.00915753	up
FAAP100	573.172	1.1836	0.363961	3.25199	0.00114599	0.00918909	up
FES	23.9732	1.81403	0.558432	3.24843	0.00116044	0.00929674	up
SLC12A7	105.73	1.42111	0.437535	3.24799	0.00116223	0.00930703	up
ARF5	910.004	1.12765	0.34723	3.24755	0.00116405	0.00931748	up
POLL	402.867	1.24195	0.38252	3.24676	0.00116728	0.00933516	up
ULK4	205.745	1.20896	0.37238	3.24658	0.00116802	0.00933698	up
TMEM145	41.8474	1.58613	0.488989	3.24369	0.00117992	0.00941149	up
PRSS12	429.294	1.1386	0.351017	3.2437	0.00117987	0.00941149	up
UNC93B1	460.498	1.16308	0.358797	3.24161	0.00118855	0.00947211	up
SDC1	2257.16	1.06697	0.329289	3.24021	0.0011944	0.00950628	up
CPA4	30.0509	2.01163	0.620907	3.23983	0.00119603	0.00951094	up
SNRNP70	3678.81	1.15491	0.356565	3.23898	0.00119956	0.00953486	up
GTF2E2	744.004	1.22406	0.37795	3.23869	0.00120081	0.00954067	up
FBXO2	17.3382	2.428	0.749876	3.23787	0.00120427	0.00955981	up
COQ3	215.823	1.41027	0.435679	3.23695	0.00120813	0.00958209	up
ACACB	126.464	1.38914	0.429209	3.23651	0.00120999	0.00959274	up
NARF	622.581	1.13116	0.349598	3.2356	0.00121387	0.00961926	up
MEAK7	737.468	1.07365	0.331841	3.23543	0.00121461	0.00962098	up
NIT1	270.599	1.14712	0.35469	3.23416	0.00122003	0.00965133	up
SHPK	42.9287	2.14993	0.664949	3.23322	0.00122402	0.00967038	up
DBI	984.424	1.7437	0.539492	3.23212	0.00122875	0.00969932	up
ISYNA1	580.213	1.08763	0.336622	3.23103	0.00123346	0.00973177	up
SHF	85.7397	1.60903	0.498479	3.22788	0.0012471	0.00981873	up
SORD	1161.39	1.10211	0.341507	3.22718	0.00125016	0.00983565	up
SNORA33	21.1517	2.18202	0.676634	3.22481	0.00126056	0.00989834	up
HEYL	46.9535	1.56004	0.483766	3.22477	0.00126074	0.00989834	up
LINC02677	91.4161	1.44458	0.447988	3.22459	0.00126155	0.00989834	up
LASTR	91.4161	1.44458	0.447988	3.22459	0.00126155	0.00989834	up
LOXL3	249.46	1.17745	0.365206	3.22409	0.00126376	0.00990711	up
ARHGEF3	265.319	1.16303	0.360902	3.22256	0.00127052	0.00995159	up
SLC1A7	1.97591	5.47262	1.69892	3.22122	0.00127644	0.00998514	up
MVP	2226.3	1.06786	0.331551	3.22079	0.00127837	0.00999169	up

## Sheet: Venny
517 in "Cis_KO_up"	325 in "Cis_KO_up" and "Cis_WT_up":	896 in "Cis_WT_up"		927 in "Cis_KO_down":	421 in "Cis_KO_down" and "Cis_WT_down":	694 in "Cis_WT_down":
TENM2	SMARCA1	ANGPTL4		IL1A	CYP1B1	FLRT2
KCNK10	HSPA8	SCUBE1		IL1B	DNER	AOC2
ANKRD36C	APLN	NDRG1		TFPI2	IL24	FCGBP
KCNJ2	DHCR24	ADAM19		CEMIP	MMP3	AATBC
SHISA3	NTRK2	KRT15		CXCL8	DLX2	LINC02709
SLITRK2	INSIG1	TIMP3		ARHGAP4	HKDC1	SLC1A3
EZH2	ALDOC	MMP9		THBD	IL11	PROK2
FREM2	CCN2	SNX21		PTPRN	ALPK2	PLCXD2
HMCN2	ODAD2	MMP14		LOC100288175	H2BC21	ZNF367
ZNF486	ANGPT2	APOBEC3G		IL32	DHRS2	TRMT9B
MANEA	FLRT3	ECM1		CXCL1	KIF1A	SLC7A11
NCAPG2	MNS1	MFAP2		SHISA2	RHOB	OVGP1
PIK3CG	KIF20A	PFKFB4		TSPYL5	MBNL3	USP49
CEP162	JAKMIP2	PPFIA4		NPAS1	EPAS1	ZDHHC11
TCAF1	ASTN1	SPOCD1		SLC16A6	RUNX2	MGAT4A
ATP6V0E2	SQOR	KRT8		NNMT	SMAD7	DKK2
CELF2	KLHL4	AEBP1		IRAK2	HRK	ASS1
ADGRL3	RHOJ	BTBD11		PBDC1	TXNIP	GUCY1A2
PDE3A	SCUBE3	SH3BP1		FOSB	ALOXE3	AOC3
ESYT2	SHROOM2	SNCB		CTSS	KLF10	ST6GALNAC3
SLC24A1	EMC10	MIR210HG		HES7	BIRC3	PLXDC2
MKI67	MAP1A	ATG16L2		NPTX1	NTN4	SLC7A2
ARMH4	RASSF4	DUSP6		COL5A1	ANKRD29	ZNF460
IGSF10	B4GAT1	ADGRG1		CD70	GEM	DLL4
PDIA4	PDZD4	EFHD2		GNG11	SOCS3	STX3
MAGEL2	HSP90AA1	HMG20B		OPLAH	IL6R	ALCAM
ARMCX2	DHCR7	KCNN4		SLC17A9	VLDLR-AS1	UHRF1BP1
TCAF1P1	GASK1A	ATP8B3		CYTH4	SPX	FAT4
ITGBL1	PDE7B	MAP4K2		CSF1	CYP1A1	CASS4
ATP8B1	MAPKBP1	GNG2		FOS	CDK15	C1orf109
GPR176	OLFML3	DCPS		TBX3	HEY2	C3orf20
KIF24	QARS1	CD82		DRAXIN	GDF15	HIVEP1
MYH15	TCTN2	SFXN3		LBX2-AS1	ZFYVE28	HHIP
POTEF	IFT122	GSTM1		CA8	IGDCC4	SLC39A14
NEK4	RPL4	DEPP1		UCN2	ABTB2	C13orf46
ZNF420	OLMALINC	LRFN5		SCIRT	TNFRSF9	ONECUT2
LDLR	SRRT	ITGB3		INHBA	VDR	INSYN2B
TP53BP1	MAP4K4	VIPR1		YPEL5	INHBE	SLC7A1
FOXM1	TMEM171	ITGB4		HES4	NR1D1	MCTP1
COL8A1	PRR11	WDR54		CREB3L1	H2AC11	PWAR5
NUP205	ALPL	IFI44		SELENOM	MKX	XYLT1
SMURF2	SPP1	TRPM4		ICAM1	ABCG1	RPAP2
PTPRB	GM2A	NKILA		BHLHE40	H4C8	RASEF
CAND2	SH3BP5L	CCL2		LOC101927727	CPEB2	KDM7A
CLUHP3	GATM	CTNNBIP1		HID1	ADPRHL1	CEP120
LXN	ANXA6	SH3TC1		SMIM3	SAMD11	ADGRV1
AMH	ADCK2	MYADM		SH2D2A	WNT9A	USP37
CLN6	NCAPD2	OASL		BMP2	KRT79	PKD1
LMNB1	HNRNPA1	ANGPTL2		DMKN	PAPPA2	JMY
MTMR4	STC1	ART3		FBXO27	H2BC5	ZEB2
CNTN1	CCDC9B	BAALC		ARC	MYPN	KCNC1
DDX5	SCD	ASB9		LPXN	H2AC6	GVINP1
USP18	TUBB6	PLA2R1		LINC02593	GABARAPL1	POTEF
HOXB-AS3	ALDH1L1	RAC2		SHH	LINC00622	FAM126B
CGREF1	MVD	SEMA7A		FOXF1	CYP1B1-AS1	KBTBD8
SEMA4D	CCNB1	SEMA4B		KCNN3	VEGFA	ZBTB43
TCF19	PSMD1	TM4SF18		FOXQ1	H2BC15	SETD7
PLXNA2	STARD4	BCKDK		GPRC5C	GALNT3	LOC105377622
HSPH1	FDFT1	SCARA3		SP140	FLJ22447	NCR3LG1
TTLL5	TNFRSF11B	PGK1		AKR1C3	LZTS1	COL20A1
SAMD12	EEF2	CDK5R2		CXCL2	AP3B2	DNHD1
TUBGCP4	LCTL	COL9A3		RND3	MAFB	SLC38A1
SPTLC2	BRINP2	HIVEP3		SECTM1	ABCG2	CHAC1
ADPGK	SPTB	IKBKE		NFKB2	MYO15B	LINC01397
GOLIM4	DYNC2I1	CACNG7		ALDH1A3	ABCA10	ABL2
SPRED1	IQGAP2	STRA6		LIF	ELFN2	TET3
ZNF441	FEV	COL6A2		CALB2	BMPER	FAM169A
CSNK1G2-AS1	PCOLCE	FHOD1		RGS20	ADAM12	CPEB3
NCAPH	EIF4B	ITGA11		LYPLAL1	TGFA	ZNF551
PCTP	PLEKHH2	FUT8		SEC14L2	LURAP1L	LGR5
EIF2AK4	PHTF1	PLOD1		SPOCK1	CCDC68	DIAPH2
LMNB2	CIB2	TPST1		ABCC3	HHIPL2	LPAR1
NCOR1	HNRNPA1P10	HHEX		BAMBI	SQSTM1	LINC00452
ERCC6L	XKR8	PGF		LGALS3	AHR	HCFC2
MMS22L	MVK	INO80C		SLCO2A1	CGB8	PCLO
CSMD2	HMGCS1	ISG20		CYP27C1	CHRM4	KLHL15
CCDC198	IDH1	SEMA3A		ADAM8	SLC4A4	ZCCHC8
TLE5	KIF18B	PLLP		SLC6A8	SNAI2	PTER
ABCB8	SUOX	TMEM191A		SLC37A2	FGF2	RELN
TSPAN1	SKP2	SCRN2		PLA2G4C	PGR	NR3C1
CRYBG1	NF2	NDRG4		CRISPLD2	CALCB	ZNF616
CYFIP2	VDAC1	ITPKB		ZNF876P	TM6SF1	ALMS1P1
CASP2	CES2	FANK1		PPP1R14B-AS1	ECM2	ZNF770
ADAMTS3	ZNF775	MYL9		FENDRR	H4C14	DPY19L2
ENPP1	FDXR	CAMK2B		IL1RAPL2	ERFE	INTS7
HCAR1	DARS2	FSCN1		EDNRA	STXBP5-AS1	FNIP1
GSTK1	ARHGAP24	SRGN		IER3	SRGAP3	RFXAP
LMBR1	FAM81A	LIPG		MEDAG	DLK2	UBN2
LNP1	UBXN8	GBGT1		IL15RA	SLC41A2	SLC30A1
LIMCH1	CTDSPL	RTN2		TUBAL3	H2BC4	TAS2R4
PGAP2	PTPRA	MICAL1		NTNG2	ADGRG4	GPR35
PDSS1	BCAR1	TMEM53		UPP1	C6orf141	GLT8D2
KPNB1	MOK	ARHGEF25		ISLR2	RAB27B	LNX2
KNL1	ABHD17A	P4HA2		C1QTNF1	KLF5	BRPF3
FUT10	EPHB1	RIN1		XKRX	DUSP1	SYDE2
NUSAP1	FAM83D	ACSS2		CCDC71L	KRT81	CNTN4
CENPI	FAM166C	ZNF467		GDNF	APOLD1	TAS2R5
PABIR2	PIF1	TBXAS1		RBP4	USP53	SYPL2
WDR76	SPATA7	DBNDD1		PLPP4	KCTD16	CD101
STXBP6	MBTPS1	CMTM7		KRT7	HDAC9	HCN4
MIR17HG	CCDC106	SEMA3F		ANPEP	SLC7A3	NKPD1
RPL32P3	TECR	ITGB5		SERPINB1	PID1	LINC02693
CROCCP2	RAB11FIP4	RTKN		IGFBP7	KLF4	ZBTB1
CHD4	KIAA1755	MMAB		NAP1L3	MYBL1	PM20D2
CENPF	TBCD	SLC25A1		C11orf87	ZNF718	XRCC2
PRDM10	RPL4P4	BCL2L12		HEY1	SDK2	SEZ6L
CALR	PSMC1	SRSF7		DUSP10	CTH	DOCK3
TMEM97	SCPEP1	ITGB8		VAMP5	PHF24	CAPN13
CYRIA	MYO10	ADORA1		TM4SF18	NATD1	LINC00476
SORCS3	SH3TC2	APEH		RGS16	HMOX1	MIER3
PABPC4	FDPS	KIF3C		SLC16A2	NAMPT	ELOVL2
FOXD1	HNRNPA1P48	EHD2		NPTXR	PYCR1	TMEM268
HSP90AB1	TNFAIP8L1	PAEPP1		PTPN22	AMIGO2	POLR2A
ALDH3A2	TNFRSF11A	TMEM8B		MTURN	PRKCE	TRPS1
HS3ST5	CCNI	ARHGEF39		BOLA2	ZNF461	H2BC17
LRIG3	ARHGDIB	TUBA1A		BOLA2B	ALDH1L2	GRHL1
FBN2	FADS2	SLC20A1		GLMP	EXPH5	MFAP4
STK33	ARMC2	MFSD3		MOCOS	IL6	LIN54
C2CD4A	TUBB4A	TMEM121		CISD2	PAX5	ZFP69B
LOC100288123	WWTR1	TMEM158		ACHE	ANGPT4	UCKL1-AS1
TEX2	SALL2	COLEC12		GATA5	H4C15	RNF169
AMOT	RPL14P3	IFIT2		SERPINE2	IGFBP1	FAM83B
CALD1	ITGA10	PRR7		L1CAM	CYP4V2	ZC3H12B
DFFB	PRDM1	SULF2		TIMP4	SEMA5A	CASZ1
FXR1	ACTG1	COL6A1		NHS	ZIC2	ZNF521
REPIN1	NSDHL	ABTB1		DTX4	SLC22A15	MGME1
BMP3	FBLN5	FBXL19		NPR2	HCG11	REL
AGK	MGC12916	GIPC3		SMOX	AVPI1	MITF
SMARCD2	CDK5	PAEP		NAV2	ARRDC4	ZNF264
VEPH1	BPGM	FBXO32		PKIB	ZBTB8A	TBX4
WWC1	TTC30A	NRN1		SLC16A3	XBP1	ZBTB21
PGM5	SOX9	IGFBP5		PRSS3	DNAJB9	PCF11
KCNQ1OT1	PDZD2	ADD3-AS1		SLC39A4	PAIP2B	ZNF35
XRCC2	HARS1	SUCLG2		EBF4	SLC1A4	LYSMD3
NFE2L1	DNAH11	NIBAN2		DNAJB2	TMEM47	CYP2E1
NIPA2	DYNC2I2	ZP1		TFAP2C	GRM4	PEX5L
FAXDC2	CXCR4	PLTP		PKP3	LOC644135	ZXDB
HOXB4	LRRC45	B3GNT7		C1RL	PPP1R15A	NEB
NELL2	RGCC	PPARG		TRAPPC6A	PDE4D	PPM1L
PCDH18	HOPX	EGR3		H1-2	LURAP1L-AS1	RAB39B
SDHAP4	NFE2L3	NOVA2		CLCF1	FSTL3	CDC25A
ITPRID2	EIF3L	PECAM1		MSC	TIPARP	CYP4F26P
FBXL7	HNRNPA3	APOBEC3D		CSF3	ADM2	FZD5
SLC37A3	GYG2	GLYCTK		ICAM5	ATXN1	ZNF721
ABALON	SNRPA	EHBP1L1		ZFAND2A	CEBPB	TMEM269
KHK	PECR	PRSS23		PDP1	VIP	PCDH9
NXPE3	ND5	LGALS3BP		MAP3K10	GCNT4	KCNB1
OAZ2	SLC37A4	POU2F2		MTSS1	SOD2	LINC01128
DUBR	PPP2R5D	SLC16A13		KLF9	MBP	H2BC20P
CGNL1	CCNB2	CAVIN3		FAM20C	H2BC18	FOXP1
MDM1	CENPBD2P	TRPT1		MNX1-AS1	ID2	ERN1
UBE3C	RPL23AP79	TOR4A		ARL9	SHISAL1	TMEM217
ZIC4	TP73-AS1	DLG4		ANGPTL4	MMP24	HERPUD1
AKT1	CAPN2	HAUS4		CD163L1	CREBRF	KLHL28
LMO7	OGDHL	SFRP1		SHISAL2B	TEF	ILDR2
LOC105370941	TM4SF1	CACNG6		ZKSCAN7	H2BC8	ADAMTS1
TMEM109	VASH1	NRGN		AGTR1	SLC6A9	UBIAD1
CCDC80	SNX33	DYNC2LI1		CARD10	CHMP4C	BRAP
CHSY3	FLT4	STING1		PDPN	KCNK15	FGF9
KCND3	SRSF4	CA12		MAOA	GTPBP10	DGKE
TRDMT1	FOXA2	LARGE2		RHOU	LOC101927446	ACP4
SLC12A6	EI24	EGFL7		ABCB4	GFI1	GAL3ST1
ZNF767P	GABRD	FZD1		PGM2L1	MAP1LC3B	USP31
RTF1	DGLUCY	VWA1		C15orf48	NANOS1	FBXL3
EME1	TRAC	TSPAN15		CEBPD	GREM1	ZNF776
BTD	CRTAP	COL4A1		CSRNP1	TMEM267	GBX2-AS1
AQR	FRMD5	SMTN		COL4A6	SERPINB2	S1PR1
CENPJ	HOXB13	TCIRG1		QPCT	ZHX2	PTCHD1
STAG3L5P	AP4M1	APOBEC3C		TOX2	LOC100128398	LOX
HSP90AB3P	B3GALT5	PFKL		PLIN2	SLCO5A1	KMT2C
SLC25A23	PTX3	INHBA		KCNK6	LINC00174	TSSK5P
HSPA14	VASH2	HIC1		ALOX12B	TINCR	PLAC8L1
ZNF799	LRRIQ1	ADA		RBM24	MBNL2	ZCCHC14
PDGFD	NUAK2	RUFY4		LUCAT1	GSTO2	ANKRD12
LARGE1	RFX8	A2M		MANCR	VGLL3	SLC38A2
KIF23	STAC2	TGFB1I1		CYTH1	C19orf38	SNCAIP
ADGRL2	CDCA2	IGFBP3		LINC01816	CEACAM19	ZNF425
PTPRZ1	TRIM16L	OBSL1		LOC105371967	FOSL2	EIF2AK3
ZNF700	ACAT2	DACT1		GCAWKR	NCOA7	KIF17
LANCL1	RNF26	PLAC8		FIBCD1	RASSF1	FAR1
IVD	VANGL2	TNFRSF25		GADD45G	BTK	NBEA
CSK	PRKCSH	SH3PXD2A-AS1		SNX16	SOX30	LEAP2
RAD54L	BCHE	CAPN5		MYH13	TGFB2	EPB41L5
INCENP	CCNA1	KIRREL2		ZNF569	GAS2	C5AR1
ANKRD40	STK36	TMEM256		COL22A1	NPC1	ELF1
ALDH1A2	RBM14	UCP2		GRINA	LGR6	KLHL11
ITGA9	CHST14	SH3KBP1		LY6E	PHF21B	GZMM
CPED1	CYTL1	COQ8B		H3C6	ELAPOR1	CLK1
CDAN1	HAS2	NLGN2		COL5A2	FGFR3	MED12L
HCFC1	C15orf62	MIR3142HG		PSMG3-AS1	CCDC169	LIN28B
THOP1	WDR90	LCP1		HRH1	BDNF	ASH2LP3
SREBF2	COL17A1	CETN2		ENPEP	MFNG	INSM2
PKM	HSD17B2	TBXA2R		CXCL3	PLPP3	ZNF845
MAP2K6	HSD17B7	ADAMTS15		FAIM2	ULBP1	ZNF295-AS1
AGR2	FDXACB1	SLC29A4		ZNF772	SCN3B	ZNF549
BUB1	IFT22	MANSC1		ZNF320	LINC01239	TMEM236
CACTIN	LPIN1	GRB14		HLA-B	ARHGAP9	PPM1E
DNAJA1	PRSS12	NMB		H2AC18	HIF1A-AS3	SLC31A1
ALYREF	NREP	C9orf116		DHRS3	OLIG2	CILP2
MPP7	HDGFL2	PAFAH1B3		MAFF	MTHFD2	MBLAC2
TBCCD1	METTL9	SLC26A6		CCBE1	GNAI1	ZNF136
SLC4A2	NOL12	RTN4IP1		PXDC1	NIPAL2	LIN52
SERPINI1	PHEX	BEND5		PLEKHN1	CADPS	TRIM23
CTR9	PHLDB1	PRKCG		CD55	TBC1D12	QRICH2
MIR3176	BRD3OS	TIE1		MACROD1	ZBTB10	SIGLEC1
CNOT6	LRFN3	MOB3A		SPHK1	OSER1-DT	KIT
CAMK4	COQ3	STK16		DAAM1	SMIM14	ANKRD33B
KLHL13	STN1	PKIG		PTPRE	PLD6	UFM1
EIF4A2	MGST2	TMC6		PRKAR1B	SP8	REEP1
FRMD4A	NPAS2	RGS14		OSCAR	ASNS	CNKSR3
UBR7	HFE	HDAC5		CERS1	LONRF3	PPP1R15B
FABP4	ACLY	RAB38		PDGFB	MAFK	EPB41
WDR55	FCHO1	BNIP3		GTF2IRD2	EIF5A2	NEXN
GALNT11	LOXL1	TP53I11		MRPS24	SLC1A5	SLC1A2
AREL1	PLS3	CLIP2		TFEB	LRP11	ZNF736
PLAC4	PIR	TNFRSF21		H2BC12	ATP6V1B2	ZNF791
NEIL1	MAGED1	ENG		TNFAIP3	H3C10	RGPD8
PHACTR2	PLXNB2	SYTL2		PAPPA	FOXO3	SPIRE1
PTPN9	RASL12	PLXNB3		TIE1	RASGRP3	ZNF704
SCAMP2	WNK4	COL13A1		SLC22A23	IL17D	HOXD10
PRRG4	TNFRSF19	NUDT22		H2AC19	IRS2	SLC33A1
CNTNAP3B	CAT	RABEP2		SPAG4	PTPRO	NCOA1
TEN1-CDK3	SEPTIN4	ANO1		COL6A3	GFPT1	TRIM25
STARD4-AS1	DLGAP5	PMEPA1		EMX2	TAPT1	LINC00323
CLTC	CEP131	SIGIRR		P2RX4	H2AC13	NBEAL1
DOCK4	SLC7A8	IQCD		HAGHL	LHFPL2	SOCS4
CEP128	TRAF7	FBXO44		HACD1	CEBPG	LOC652276
RPL24P2	R3HCC1	SIPA1		CNTNAP1	BSN	BCL2L11
E2F8	DPYSL4	TAL1		CHST15	KCNG3	HS3ST3B1
BUB1B	LPCAT4	NGEF		SCAMP1	AQP3	ZNF280C
ADAM10	EFTUD2	TLE6		WDR45	ID4	PLAG1
ST8SIA5	PRXL2A	BTN2A2		STEAP2	SLC3A2	SH3BP5-AS1
MYEF2	PSMD3	NPC2		OCLN	NUPR1	FOXO3B
ICE1	TTC12	AHSA2P		ZNF469	CGAS	KIF21A
NOM1	SNORD101	ZDHHC1		ACOT4	NFXL1	SPAG9
MAGI1	SORD	GJA1		PDE2A	RIPK2-DT	FNDC3B
SLITRK3	TRMT2B	PLAU		ADARB2	MOSPD1	ASB18
PCDHGC5	CYB5R2	TSC22D4		GIHCG	EPHB2	ZNF749
PHF3	SAMD15	CYP11A1		LZTS3	PLXNC1	PRNP
NFYA	SNAPIN	FKBP10		HPCAL4	IL6ST	RYR3
MAP2K5	SURF2	SLC29A2		RTN4	TSLP	KSR2
RABGGTB	RPL14P4	LDHA		SORCS2	GTF2IRD2B	DDR2
ZC3H4	FSIP1	PLEKHG5		TRNP1	GAN	TLR6
ABRAXAS1	LIG1	HOXB8		ETFRF1	ATF3	HDAC4
RTN1	RRP36	PAOX		CEBPZOS	SERTAD2	MSX2
CAVIN1	SHC1	PHYHIP		EMC9	MXD1	PGM5P2
KAT14	SPC24	PPM1J		SOX7	DNAI4	GALNT13
STAG1	NEURL1B	NET1		LIMS1	ZNF711	STXBP5L
LOC643630	DMAP1	EML3		TMEM86A	PIPOX	ZNF644
ZNF618	SRSF3	SNRK		MAF	SINHCAF	RSPO2
MAGEE1	KIF9	ECI2		ACAP1	CACNA1C	PAN2
ZNF433-AS1	TOP2B	FBXL8		BET1	CACNA1C-IT2	HTR7
TCF12	MSMO1	TRADD		MDGA1	PCK2	TMEM140
PEG10	BAIAP2-DT	TFB1M		CERCAM	BMPR1B	CAPN7
TMEM237	REEP2	PRAG1		KSR1	NGFR	VXN
WDR72	GSTM4	SHANK1		DMC1	CITED1	NIPAL3
DNMBP	TENM4	PDLIM4		NLRP3	ATE1-AS1	S100P
JRK	CLPB	CXCL11		LIMS4	ZNNT1	FILIP1L
PIP5K1B	IDI1	NME4		PLXNA4	CCND2	ZBTB6
DHX29	SNPH	CCDC40		FLNB	PARM1	GABPB2
PIK3R3	PTDSS1	EMILIN1		SSPN	EMX1	DCP1A
HSD17B4	TRIM16	IL10RA		NECAB1	KLHL29	LCOR
IFT172	SNRNP70	DDX60		NBL1	PXK	PHC3
UBAP1L	FPGT	COL9A2		MICOS10-NBL1	SIRT1	RGMB-AS1
BCAM	GNPAT	RHPN1		AMTN	NKX3-1	NFAT5
MAPK6	SLC25A5	PRKD2		WNT11	PSPH	ATAD2
ATP5F1C	MSN	NOP53		GPRC5A	SNAPC1	ZBED9
OPA1	GPR162	GRHPR		NMNAT2	IER5	CD74
STARD9	CSNK1G2	EFEMP1		SCNN1D	UTP23	ATXN7
PHB	NIPSNAP1	SERINC2		CTBS	PIM1	VPS13B
CIAO2A	PYM1	ACTB		METTL27	TNC	SLC10A5
TEX9	PAK4	ARFRP1		S100A11	SARNP	EGFR
ARHGEF5	FAM110A	ERG		UBE2W	SGMS2	TUBE1
LINC00926	SART1	CDC42EP2		RPLP0P2	ZNF566	CDKL3
CEP192	ERG28	SSH3		SDSL	UGDH-AS1	RPRM
SIN3A	EPHA4	GPR132		TMEM158	ZNF567	PELI2
HMGCR	SASH1	PRSS3		ZC3H6	LINC00886	AKAP5
ICE2	XDH	LFNG		EEF1AKMT3	MAFG	SIK2
EPB41L3	DUSP18	IL1B		SERPINB6	ZNF419	CCDC183-AS1
SRP68P3	JPH2	IL7R		BHLHA15	SOX21-AS1	KLHL30
PSD2	NT5DC1	DNTTIP1		CRABP2	IRF1	KRBOX5
PAXIP1	LDB2	SLC4A3		GFUS	PGPEP1	KCNH1
NOG	ABLIM3	PDHB		ZFAS1	SLC9C1	RBL1
NCAPG	CAMK2G	TINAGL1		MDK	OGFOD1	COBLL1
ESPL1	TMEM37	RPL7P1		BCAS4	ZNF274	LINC00662
UBE2QL1	ACACB	STMN3		CYBRD1	MAB21L3	NAP1L2
MAST1	ACTN4	PHETA1		ZMAT1	OR2B6	MSANTD1
TRAF3IP1	RUSC1-AS1	FUZ		PHLDA3	KRT80	CENPQ
CLUH	CTSC	CTHRC1		C1orf56	SGPP1	TMPPE
DAG1	ESS2	TNS2		HEPHL1	GOLT1B	ZNF804A
OSBPL11	TERT	DPCD		FOXP4-AS1	PAX8-AS1	GRIP1
SNORA55	NUCB1	SERPIND1		MEGF6	LPL	ANKFN1
WDR73	TPGS1	HK1		FAM241A	ADAMTS17	GNG13
RGMB-AS1	MRPS15	LINC02119		H2AJ	PSAT1	SCN11A
ANGPT1	TMEM191B	LINC02107		FAM214B	KCNQ3	BRAF
HNRNPD	ZNF414	PLEKHA4		DDX60L	TNRC6C	PYGO1
CCDC69	HSPG2	C15orf48		USP36	SARS1	HS6ST3
ACADSB	SERTM1	RNF207		SAT1	PRDM16	PDIK1L
CMIP	GAS2L1	OSCP1		ICA1	SLC16A1-AS1	TMEM154
KIAA0100	TACC3	STK11IP		EGR2	TMTC1	PDPK2P
KIF14	CFAP46	CENPA		ROR1	TUFT1	FAM13B
TIPIN	MPND	MAPKAPK3		PLA2G7	KCNJ14	OSBP
RNF149	SNRPA1	CRYZ		HECW2	SGK3	MGA
USF3	PCYT2	TMEM107		OR7E38P	TRIM36	WDR36
RPA1	HIRA	ACOX2		RFLNB	LINC02288	SLC10A7
ALDH16A1	SPINT1	ANKZF1		STAP2	OSTM1	TBC1D23
PCSK5	ITGAX	ITGA3		MEX3B	FRAS1	YJEFN3
PCDHAC1	PCIF1	TAGLN3		PI4K2B	LOC441907	DGCR5
UNC13B	MZF1	RABGGTA		ACE	FST	KLK14
ABCF2	MAP3K11	SPATA20		ARFGAP3	LINC00304	OVOL2
NRDE2	HJURP	NKAP		CACNA1A	TMEM71	SLC7A5P1
LINC01529	MIR589	DOK1		CLIC6	PROX1	RBFADN
LEPR	SEMA4G	BTN3A2		STX11	RASGRF2	RPS6KA5
FAM172A	BCL2L1	RPL3		MYH2	CABLES1	PLSCR4
DHX9	CCDC74A	MYO18A		FOXC2-AS1	LINC00629	SLC6A19
APH1B	SRPX	TMEM101		MYH1	EXOC6B	CELSR3
MAT2A	NUDT2	SH2D2A		FBXL16	NEDD4L	TLE1
INO80	SH3PXD2A	TBX6		TSPAN13	HEATR4	ZNF331
KBTBD4	EHD3	CSGALNACT1		CADM1	CSGALNACT2	NPIPB6
CHP1	VIM	EGR1		ELMOD1	INTS6-AS1	MYCBP2
GALNT16	GPR55	ARHGEF1		TMEM150A	NKX1-2	SCML2
DACH1	HOXB6	LOC100505585		F3	TXNL4B	KHDC4
PASK	GPRIN3	SUSD4		MYO5B	LOC101929237	SCN8A
GPRIN1	ACAD9	KANK3		KRCC1	CREB5	ASXL2
USP15	LRATD1	KLF14		PTGS2	KLF15	UNC5CL
RNPEP		FAM43A		TTLL2	SLC7A5	MTARC1
ADGRG2		TMEM74B		BCL3	GFOD1	PPTC7
CTTNBP2		BIN1		BPHL	PCDH1	ZKSCAN7-AS1
MKRN1		CDKN3		ZNF570	GLIS1	ZBTB40
NDC1		WIPI2		CDKN1A	TMCO3	KMT2A
METTL16		SLCO2A1		TMEM198	COL19A1	CLDN15
L3MBTL4		STEAP3		POU2F2-AS1	ZNF529	ZNF337-AS1
IL11RA		CNIH2		WHRN	ZNF134	E2F2
CYREN		KRT75		RRAS	FAM200A	ESPNL
KIF3B		PREX1		YRDC	PEA15	ZBTB11
HNRNPF		PIANP		JUP	SAMD4A	KLHL23
PIK3AP1		LRP10		SLC2A3	ARID5B	PHOSPHO2-KLHL23
RGS2		SNHG6		PIP5KL1	WT1-AS	LRP2
SNORA11F		APOBEC3B		PERM1	AJUBA	FIGN
CDK12		RPS6		TP53INP1	LOC442041	ISL1-DT
ASPM		ARL4C		TSPY26P	UBL4B	LEMD3
TTC26		EPHB6		TRIM7	NOTCH1	FOXO1
S100A1		F2RL2		LAMA3	SEMA3C	MIR99AHG
ITPKA		SEPTIN5		CLDN3	RAD1	BRCA2
CYB5RL		CFAP20DC		MT1M	THRB	GLRB
ARHGEF12		MRC2		GS1-124K5.4	SLC44A5	ZBED3-AS1
CAND1		PYCARD		TPD52	NR1D2	MFAP3
ALDH7A1		CCDC74B		TMEM30A-DT	SIX1	PSG4
SAPCD2		IFI6		VAT1	SOX21	DUSP26
SPAG5		MAP3K6		APOE	C5orf34	SLC13A3
ETFDH		SORBS2		COL7A1	DNAH12	ARMCX3
ACIN1		RPL14		RAMP1	MYC	UTP25
C1QTNF2		CAPNS1		DYSF	WDSUB1	ARHGAP20
TMEM19		PIK3R6		SERPIND1	TMEM38B	ASH1L
NONO		ENO2		ARL4D	C3orf80	LINC02035
CCKBR		ZBED5-AS1		BDKRB2	RUNX1T1	SLFN12L
ADGRV1		NTRK1		HMGCL	GATA6	DRGX
MYRIP		CDK10		CCZ1P1	SPOCK2	ORC6
MYLK		RPL13AP26		MPLKIP	GLI1	AK9
DDX23		SKAP1		HNRNPA1P27	DDIT3	DCUN1D2
NRIP2		BEX3		CGB5	ZNF620	BTAF1
PRMT5-DT		TGM2		ARID5A	FAM24B	CCNE2
CLCC1		PGAM1		SEMA3B	LOC101927480	ARAP2
KCTD12		KCNAB3		LTBP3	EFCAB12	LINC02057
RPUSD4		MARCHF2		SNCA	NAMPTP1	DENND5B
NNAT		B4GALNT4		BLVRB	ZNF536	WNK3
SMC1A		CPNE5		CYP26B1	PCGF5	BBS10
IQCG		ND2		CHGB	LMO4	SBF2-AS1
SNORD116-1		NUDT8		MROH1	CNKSR1	STON2
FAT2		FAM20C		NPPC	INKA2	DGKH
IPO7		NACAD		PCDH7	SLC35A3	ZNF124
CYB5A		SLC16A5		H3-5	EPHA5	DUSP16
CD34		AKAP12		TGFBI	VLDLR	LNCARSR
COMMD9		SLC16A3		PSD4	PCSK6	GPR63
ZNF214		SLC44A2		SYT6	RNF125	SELENOI
SORL1		RGS10		UCN	DIRAS1	ZDBF2
LYRM2		DNAAF11		NDUFB8	CDC42EP1	COL4A4
KIRREL3		CIB1		NUP50-DT	SIX4	STRIP2
C11orf42		BTBD19		LOC100506178	POLR1H	ZKSCAN8
BNC2		TTC30B		PIK3IP1	GJA3	STRC
NRXN3		PGGHG		SPATA41	TSC22D3	CREBBP
EXOC4		PFN1		TDH-AS1	EDIL3	EDEM3
HNRNPA1L2		CFAP36		LINC02299	ZNF286B	AHNAK
DHX40		ANAPC15		VGF	TMED5	MID1
CPS1		TMSB4X		CDRT4	ZNF485	REPS2
ILF3		FERMT1		TNFRSF10C	LINC00237	ABCC2
KPNA2		MCRS1		SLC5A10	SMPD3	MKLN1
C1orf21		GDPD5		SLC39A8	ASIC4	H2BC11
DDX3X		RTL8C		OSGIN1	LINC00638	VCPIP1
ZSCAN20		NFS1		IDNK	LOC101927040	SMG1P3
SMG1P7		CCDC61		COLGALT2	ZNF548	ALG11
DNA2		THBS1		LINC02677	ZNF773	ATL3
RBFA		PSRC1		LASTR	CLIC4	MRPS25
SACS		DHX32		IL6ST-DT	LGI4	GLI3
HSPD1		GSAP		NECAB2	GCH1	TULP4
CS		MDH1B		TRIOBP	MEGF11	ZNF852
FBXO38		DDX54		LOC101927661	LTO1	ST8SIA6
GFM1		COQ2		SYP	LMBRD2	CPT1A
SH3TC2-DT		NPR2		RELB	SUSD6	KLF7
LMF1		ANKRD13D		FAM225B	TRIM67	FICD
FABP5		GPR160		HRAS	ABCB1	CNBP
SF3B3		UBASH3B		MESP1	ADM	POMK
PPP1CC		CACNB3		SMIM30	REELD1	PTGFR
PPP2R2B		FBLIM1		RPS17	SHBG	PLIN4
LRRC28		SGSM2		LGALS3BP	ZC3H8	UBAP2
BPTF		PORCN		RAET1E	EYA4	TAF4B
GRM8		PLCB3		CDR2L	MYB	CEP350
PTPN14		EPS8L2		TMEM64	THAP5	KITLG
TM9SF4		CCDC184		FSHR	NFKBIB	ZBTB20
COX5A		PODN		APLF	ZC3H12C	LTN1
ZNF101		CAPN12		TRAF1	CDC14A	DLC1
MFAP1		ASAP3		ADTRP	FOXN2	HSPA13
NPTN-IT1		IFIT1		ECEL1P2	PTPRM	ZBTB41
SLC35B4		D2HGDH		LYPD1	IQCN	PPARA
CPSF1P1		PAPLN		ASPHD1	PER2	ARL14EP
SNORA71C		GALK1		PWWP2B	POLR2J4	LOC100289518
C11orf49		FBXL2		CYP27B1	RBM20	NAT8
EDA		BTF3		ESM1	STC2	CLSTN2
CHAF1A		GSTA4		SP9	ZNF670	MED13L
INTS14		HSPA2		NFKBIE	ZNF550	MFSD6
THRAP3		LPP-AS2		EFNB1	OGFRL1	ANO9
MPPE1		XRCC1		KIAA0895		N4BP2
ROBO2		IDH3G		NEURL1		DNAH1
DCLK1		KRT19		RALGPS2		B3GALNT2
FGF14		BZW2		FER1L4		LNPEP
FUS		TKFC		C17orf107		MYLK-AS1
SDHAP1		DAPK2		OPTN		MIS12
MCM10		RPL15		H2AC20		CHRM3
BCO2		SRI		NQO2		SATB2
TUBGCP3		SMPD2		PMAIP1		LMTK2
CCDC47		UBXN11		KIF21B		SHOC2
PFAS		NQO1		LHX8		ADAMTSL1
ETNPPL		MCF2L		PRSS3P4		BRF2
KCNN2		CFAP45		ADPRH		NDUFA4L2
RFX7		MOSPD3		KRT34		EEA1
GVQW3		DBN1		LINC01460		SYNE1
INTS4		CLU		LIMK1		PRKAA2
TFDP2		MZT2A		ZNF385D		FBXO38-DT
TIMM10B		MAP1S		RPL9P8		ZNF281
POP5		VPS51		FAM200B		CPO
BUD13		TYMP		TM4SF19		PDE3B
SLC27A2		SQLE		IGFBP5		ZHX1
EMP1		EFEMP2		TIGD7		FAM209A
SSRP1		TCTN1		JUNB		SOX15
RBM17		RPL14P1		RAB40A		VWA5B2
SLITRK5		USB1		NRG1		RCN1
SNORA71A		TUBB2B		HOXC13-AS		CCDC174
NPHP1		TBC1D8		EID3		PTPN13
ZSCAN23		ARVCF		PRRX2		TRIO
NFIC		PLAT		TRAPPC2B		HERC1
RANBP3		PWWP3A		HOMER3		C1QTNF9B
CHPF2		ANTXR2		PLAC8		HARBI1
KBTBD7		DNASE1L1		PFDN2		RASAL2
UBE3A		PBXIP1		SHC2		ITPRIP
PILRB		TUBB4B		NACAD		NPAT
MSRB3		CCDC102A		RABGEF1		TRPC3
SLC25A15		PCSK4		FZD7		SRFBP1
GABRQ		ZDHHC12		TIMM9		ATP6V0A2
GANC		VARS1		RNF128		EBLN3P
TRA2B		SLC22A18		POLE4		SLF2
ZYX		FN1		TGFBR3L		ARID4B
OAS3		FXYD6		LINC00184		MAN2A2
TUB		ARPC1B		NFKBIA		DENND4C
SNX32		CREG2		ESPN		TBX18
CLCN5		CCDC34		OSR2		MET
RAVER1		HR		LIMA1		DDX21
ZC3HAV1L		ENKD1		TRIM47		CCDC163
DNAJC14		TNS1		SCAND1		BCAT1
LINC02701		DEPDC1B		KCNN4		SLC9A2
KIF4A		WFDC3		PTHLH		RPL7AP63
SLIT3		MRPS28		NOL4L		GRIN2C
KRI1		TOP1MT		TWF2-DT		IQCH-AS1
FMN2		POLG		LRRC2		RUVBL1-AS1
DNMT1		KRT6B		NOTUM		XPO4
DZIP1		TMEM141		ANKRD55		JMJD1C
BRCC3		MXD4		LINC01291		FLNC
ZNF253		DDX41		PCBP3		ARHGAP26
TSTD2		CAPN1		SNTB1		VSX1
TIMELESS		CRLF1		WDR81		RFWD3
CTNND2		SNX14		TLX1		PHLPP2
N6AMT1		TEDC1		PDE4B		ATOH8
BACE2		KCNJ4		TMEM132A		ZNF841
PLCL2		DIPK1B		AKAP17A		TMEM38A
SLX9		PLEK2		KIF26B		HIF1A
CHEK2		TSKU		TSC22D1		LINC01409
EML5		RHBDF2		SGK1		QKI
ZC3H14		TEAD2		FTL		TAF3
PCDHAC2		RPL23A		HSD11B1L		HUNK
DMBX1		EML2		FADS3		AGO3
HNRNPH1		GPER1		CHAC2		RUNDC3B
CIT		ARHGEF40		LOC100128770		ERCC4
IK		HSPB1		ARHGEF2		SMCHD1
RNF145		EBP		CCDC122		KICS2
PBX1		RASSF2		NFIL3		PRKAB2
MIR10B		RNASET2		TGFB2-AS1		ATP2B1
CLCN3		CFAP54		CCDC91		ARFGEF2
CLDN11		CRIP2		C3		PYY2
BAG5		CD99L2		MAGED4		MIOX
CROT		PRICKLE2		MATN1		LRP1B
CSNK1G1		FAM50B		ADRA1D		REST
RBM23		GHDC		NKAIN3		ADGRG6
ARHGAP31		DEPTOR		EMX2OS		ZNF483
USP6NL		BAD		APOC1		FOXN3
VPS26B		C2CD4C		BFAR		CLIP1
FCHSD1		SPATC1L		GAL		UBR3
RNU6-1098P		LZTS2		MCEE		SMIM13
SV2A		CORO1B		MED10		FAAH
FUBP1		NUDT18		PRR9		TBX20
TTK		CHRD		SEPTIN9		ZNF14
GTDC1		NPTX1		NAT16		ZDHHC21
FAM72B		ATP5F1A		BTG2		ACTA2-AS1
CEP152		AMPD2		RP9		ZNF622
PRMT7		RPS9		ZNF836		SEMA6D
MIEF1		PLK1		RBM26-AS1		GZF1
ANKRD9		LRRC8A		SMKR1		SLFNL1
ADGRB3		NSMCE1		FAM216A		LINC02204
TESC		KATNB1		LEF1-AS1		URB2
		DLG3		SNAI1		PSG5
		PLCD1		VPS37A		USP44
		SFN		BHLHE40-AS1		FOXJ2
		NOTCH3		WIF1		HSPA4L
		INTS1		FHDC1		ODC1
		ROGDI		RAB29		ZNF486
		PSKH1		TMEM240		LOC100422687
		EFCAB13-DT		SHARPIN		ALG1L
		RAP1GAP		SOCS2-AS1		KCNT2
		ACBD4		SCAMP1-AS1		RO60
		NDRG2		NKILA		FAM76B
		PNKP		TGIF1		TMPRSS9
		CCDC24		CCM2L		SLU7
		KCTD17		TAFA5		SERPINE3
		TP53		ELFN1		CEP152
		ZMYM3		CAV2		RAB8B
		TRMT2A		SYNGR2		NPM2
		APOBEC3F		GGACT		ZFHX4
		SNAI3-AS1		DDAH2		SYNJ1
		RPL7		HSD17B14		PLRG1
		PIP4P2		VSIR		P2RX2
		LDOC1		JAM2		GNMT
		KIAA0895L		HOTAIRM1		CNPY3-GNMT
		CCDC167		CGB2		IGLV1-50
		SNX17		CLDN1		CLSPN
		SPATA2L		XKR4		FUT3
		GPS1		FAM89B		INSC
		RAP2B		CSRP1-AS1		RMC1
		NECTIN2		SPTSSA		ZDHHC22
		DENND2A		NIPAL1		TOP3A
		NPHP4		CSF2RA		EDARADD
		POMGNT1		CITED2		BEND7
		SIGLEC15		GPR155		ADH6
		RARG		SRPX2		MTDH
		AURKAIP1		LACC1		PRMT3
		PAMR1		ZNF222		TLCD4
		NAP1L1		CARMIL2		PHLDB2
		MICAL2		SYTL1		TF
		RTEL1		SVIP		UTRN
		GYS1		AREG		PGLS-DT
		SYT17		MYH8		ADCY9
		SLC2A6		TMEM242		NPC1L1
		CCDC87		LOC107985075		PCDH11X
		SSBP3		POLR2K		AHCYL2
		HYAL2		GPAA1		DUXAP10
		PEX7		LINC02610		TTI2
		SEMA4F		IGF2-AS		CFAP251
		WFDC10B		DEF6		NOCT
		CYTH4		LOC102724428		SVEP1
		SLC12A8		RGPD5		ZMYND11
		SLC8B1		SP110		LINC00707
		NES		FOXD3-AS1		FANCM
		TCF25		SRP14-DT		WFIKKN1
		NELFB		MYO16		IGSF9B
		KCNH3		EIF6		TYRP1
		RGS9		FAIM		PSG9
		IER2		LINC01023		CCDC50
		PHKB		RIOK3		ZNF780B
		SMARCAL1		C9orf72		PSMD6-AS2
		IFT88		H2AW		PNRC2
		RCAN3		NELFE		SLIT2
		IMP3		MXI1		ZNF619
		BGN		LRCH2		ZNF417
		CASC8		LIPE-AS1		HLX-AS1
		TMEM120A		LOC101930071		PKDREJ
		TMEM45A		SIRT4		FOXD3
		HDAC7		SLC25A24P2		STKLD1
		MMP10		SRCIN1		TPH1
		RGS4		DLX2-DT		PHOSPHO2
		MAP3K9-DT		LINC01733		QSER1
		ASGR1		SMIM45		ZNF468
		CITED4		SYT12		CHD1
		RPL27A		RUFY4		PRKDC
		THBS4		ALPK1		ZNF141
		SCP2		ZSWIM8		TMEM9B-AS1
		IQCE		B4GALNT2		BEST1
		SDHB		RTL8A		EIF1B
		PIMREG		TPMT		SH3GL2
		NOL3		YAF2		TYW5
		LINC01089		PPP1R3B		SPTY2D1
		PLD1		HLA-C		HAUS2
		GLT8D1		H4C12		CHROMR
		MATK		GPR37		THSD7A
		THAP4		LEKR1		POLR3D
		LOC107986898		PSMG4		AFF2
		TRIB2		H3C14		SMCR8
		ITM2C		CHM		SBSN
		DALRD3		PER1		SDE2
		LRRC27		SDCBP		IL16
		C2orf16		NSMCE1-DT		LOC400553
		ACADS		TMEM63C		UTP14C
		CSF3		DAGLB		SPNS2
		SDCCAG8		IFI16		RASGRP1
		TGFBI		PLA2G4A		EPM2A-DT
		LINC01711		VSTM2L		NEGR1
		VMP1		TMEM14C		CRYBG3
		NFATC4		TTC33		SLFN5
		GNAS-AS1		MIB2		SMAD9
		LRRC4B		LOC102606465		EP300
		PRX		ZNF428		TOPORS
		ERF		CCDC113		SP4
		CNTROB		DMRTA1		SAP30L
		GAMT		H4C9		CHIC1
		NUBPL		EMID1		GPX8
		OXTR		MT1F		RAE1
		VAT1L		PTPRR		ZBTB7C
		SARS2		SLCO4A1		ITPR3
		TMEM161A		NTRK1		ADAMTS5
		RPL7A		FKBP9		MRPL23-AS1
		PROCR		RASL10B		ARHGAP42
		MMP1		SOCS3-DT		SERAC1
		SNCA		LTBP1		ZNF354B
		COX2		NGLY1		GARRE1
		HNRNPA2B1		HOXA10		SYT14
		RHNO1		ACYP2		LDB3
		PEX11B		DBX1		LOC101929439
		GALNT10		NEDD9		FOXA1
		RPL27AP6		GPAT3		NXPH2
		PCCB		UCHL3		KRT8P39
		ASIC1		FBXO4		C5orf24
		CD93		ZNF75A		TBC1D10C
		TROAP		LMLN		DST
		ZFAND2A-DT		SEPSECS		FBXL19-AS1
		EMILIN3		ZNF217		SPEN
		CACYBP		SPRR2D		CCDC65
		SLC66A3		LINC01583		TOLLIP
		ZNF860		CDKN1C		MR1
		UNC45A		YIPF4		TTBK2
		STK25		BSN-DT		ZFAND3
		ING2		TOM1		TMEM245
		SPACA6		RPL9P7		DMXL1
		PCDHGA12		ZNF529-AS1		RAD50
		ACAA2		MIR3682		TAS2R6P
		GNAI2		NOX1		KIAA1614
		TMEM150C		OR7E14P		S100PBP
		MLF1		ALS2CL		GOLGA2P5
		ANPEP		VAX1		ZNF143
		ARMC9		ELOC		SNX30
		GRAMD1A		WNT5A		NR2C2
		CYTH2		RPP30		GPT2
		ZNF692		LIMD2		LOC101927708
		SLC18B1		SIPA1L2		DUXAP8
		ANO10		ANAPC16		MRGPRD
		MRPS27		CHKA-DT		TRIM33
		EFR3B		CERS5		DHX33
		LINC01694		TIGIT		AMMECR1
		NTHL1		TRPV3		NSUN3
		CHMP2A		ABCA7		MYOCD
		SHKBP1		DAXX		MAP3K1
		SH3GLB2		SMIM40		PPP1R14C
		REXO5		HLA-E		MTSS2
		PODXL2		LINC01215		RIF1
		ALDOA		ACSM4		DNAAF1
		TNS3		DUSP8		TMCC1-DT
		MAPK3		CCDC126		CFAP100
		CDC20		MMP17		UHRF1
		NKD2		SLC4A5		GDAP1L1
		SLC14A1		IRF7		BACE1
		VOPP1		LINC00943		PTCH1
		HDGF		TTC7A		KCNG2
		PLBD1		RRAD		ANKRD1
		FCSK		H3C15		RPA2
		SAMM50		LBX2		CDC42BPA
		ALAS1		FAM225A		ZNF778
		RPL18		C11orf96		MED28P3
		NDUFB7		CD24		SPON1
		BCL10		LIN7B		WRN
		CXCL14		PHF1		PUM1
		ALKBH7		C4orf3		ESRP1
		PDZD7		SNED1		PPP2R5A
		TMEM163		RBKS		RC3H2
		GLMP		ECE2		HIVEP2
		NRP2		TMEM255B		OPHN1
		APLP2		ARSD		TMEM170A
		PSME3IP1		CD274		ZBED6
		ABI3		VIM-AS1		ZNF484
		PDGFB		GADD45A		AKAP9
		SERPINE1		GRIA3
		F11R		LINC01352
		IFT81		LOC101928446
		WDR61		NKX6-1
		LINC01119		GDPD1
		HNRNPDL		DMRT2
		SLC22A31		ZCCHC24
		ACTC1		GRIN3B
		RPL7P9		PDE4DIPP6
		ACTR1A		WIPF3
		MED22		LOC100505588
		TRIM6		CARNS1
		MYEOV		SLC22A4
		MED25		EFNB2
		GPX7		CYP2B7P
		PLIN3		KRT4
		TBC1D17		LINC-PINT
		HDAC11		LINC01426
		SLC27A1		IKZF3
		ZFYVE21		VKORC1
		TXN2		HSCB
		TMEM129		SCX
		PLEKHD1		ZBTB46
		PDLIM2		BRSK1
		SUFU		EGFLAM
		WNT5B		LOC101929759
		TMEM255A		UNC5A
		TRPA1		NFATC4
		GMIP		ZNF660
		MRPL14		ATP10D
		CDK18		NADK2
		LOXL2		OBSCN-AS1
		RPL6		KRT86
		SH2B3		THAP7-AS1
		ADAM33		BTG1
		PDE4B		TPBG
		ENTPD8		MRPL53
		CDC25C		ARF4
		NRAV		PRR18
		TMEM223		GPNMB
		RPS9P2		INHBA-AS1
		TMEM198B		TRPC1
		RPS14		ZC3H12A
		MPST		FAM136A
		UGT3A2		BICDL1
		LMTK3		MSI1
		CDH15		SNHG15
		HAPLN3		EPSTI1
		DUSP5		LRRC71
		GOLGA7B		IRX5
		FBXO36		TEX30
		CCNF		PROX1-AS1
		BCL7C		DDIT4
		ZC3H12A		MALT1
		MAOB		DNAJC12
		HLA-DRB1		CATSPERD
		WNT7A		ACSL5
		RNF208		CLDN4
		AHCY		LRRC66
		MAP2K2		GIPR
		TGFB1		ADAMTS13
		MAPKAP1		HERPUD2-AS1
		PLEKHG4B		POLD4
		IFITM3		RUNDC3A
		ADAMTS14		CSPG4
		PLAUR		CSGALNACT2P1
		ITGA5		PGBD5
		FOS		TMEM182
		SPG21		ZNF426-DT
		EEF1A2		HHLA3
		RPL19		DDX19A-DT
		TNFRSF1A		PIM3
		ADAMTS7		ZSWIM4
		COL4A2		DEK
		PKP3		KCNG1
		OXA1L		DACT1
		ATP6		RGPD6
		MSX1		PDGFA
		CPNE1		SDC4
		LAPTM5		IER3IP1
		PLD2		TDRD6
		RPS28		CGB7
		ANAPC4		TMEM229B
		SERTAD1		SLC35D3
		GFOD2		GLIPR2
		NTSR1		C16orf87
		HMGN1		ADORA2B
		CLSTN3		NCAN
		GBE1		UNC5B
		LIPA		NAGS
		ZC3H12A-DT		ELOVL7
		DUSP15		H1-0
		OLFML2B		SNHG26
		ZFP36L1		RLN2
		FGFR4		TVP23C
		MLF2		PDE4C
		MFSD10		CACNA1D
		DNAAF5		ZNF80
		JUP		LINC01561
		KLHDC9		CNR1
		C1QTNF6		FES
		FHOD3		C1D
		CPQ		DNAJC9-AS1
		MILR1		ITGB2
		PHB2		ESX1
		DEF6		HES6
		PPP1R16A		ZNF268
		NDUFV1		RIMS2
		PYCR3		ZCWPW2
		CCDC191		PLEK2
		RPL17		HIGD1A
		USF2		KLHDC1
		CASP6		CARD6
		GAS8		TAF13
		MYL6B		TMEM156
		WDR13		POC1B
		PTRHD1		ERLEC1
		CORO2A		VAX2
		RPL15P3		PDK1
		SLC2A4RG		PLK3
		TRAF3IP2		NPR3
		IDH2		DACT3
		SNORA3B		CALHM2
		RPS7P1		OSMR
		C8orf58		MOB1B
		SRD5A3		NOXA1
		VASP		KDM7A-DT
		SOX4		CCR10
		CUL4B		TCP11L2
		QTRT1		AKNAD1
		NETO2		PVT1
		MLLT11		HOXA9
		LAYN		FKBP9P1
		SLC45A3		MSRA
		GAA		KCTD5
		DGKG		CCL28
		CNGA1		FHL3
		ABHD11		RIPK1
		TMC1		YWHAZ
		USP5		TLL2
		STX10		CDC42BPG
		SLIRP		CHRNA9
		SCG2		RUNX1
		EXOC3		LOC100506403
		HAS3		SLC25A32
		GLB1L		FOXC1
		HEATR3		DCAF10
		TMEM98		LOC107985216
		P2RX6		FBXO32
		MARCHF4		CD82
		PTH1R		PDE10A
		SERGEF		LINC00473
		C19orf81		H2BU1
		PIDD1		ARTN
		CPAMD8		SLC34A3
		RHOF		NOX3
		UNC119		SYNC
		DNMT3B		ANKRD31
		MPP4		PRKCD
		SPAG4		PCAT6
		TRAM1L1		RAMP2
		DSCC1		DUSP4
		GPI		ST8SIA2
		EPB41L1		RHCE
		FBXO24		EBI3
		MTG1		TNFSF13
		ZBBX		KCTD19
		C3orf18		SLC25A37
		SLC25A10		RIPK2
		ZNF32		FOXRED2
		TNNT1		C14orf28
		ATP13A2		RAB3IL1
		GALNT12		AGAP11
		MMP2		PYY
		XPNPEP1		PPP1R7
		FAAP100		PPP2R5B
		FES		COSMOC
		SLC12A7		ACVRL1
		ARF5		DTX3
		POLL		ZNF112
		ULK4		RHBDF1
		TMEM145		ATP8A2
		UNC93B1		PRORSD1P
		SDC1		NR4A3
		CPA4		SGTB
		GTF2E2		GULP1
		FBXO2		MATN3
		NARF		LRIF1
		MEAK7		ZFHX4-AS1
		NIT1		C5orf38
		SHPK		TNFRSF12A
		DBI		KAZALD1
		ISYNA1		H2AC8
		SHF		WASIR2
		SNORA33		BIK
		HEYL		PIWIL4
		LINC02677		FERMT1
		LASTR		JAG2
		LOXL3		MPPED2-AS1
		ARHGEF3		SLC25A27
		SLC1A7		LYPLA1
		MVP		CAPZA2
				PDZRN4
				ATP2C2
				LINC01356
				CRY2
				NPW
				DNAAF10
				HNRNPLL
				PPP3R1
				CEBPA
				PIK3CD
				ISG15
				VNN1
				HOXA3
				MRPS9-AS2
				ARHGAP29-AS1
				GRIN2D
				OVOL1
				TAGLN2
				SYNPO2
				MEIS3
				DENND1B
				WAS
				PJVK
				ANKRD24
				DTX3L
				BCYRN1
				DYNLT3
				EPOR
				NAGK
				TRIB1
				COL1A2
