# Supplementary material for: ITGB3 promotes cisplatin resistance in osteosarcoma tumors
Source: Cancer Med. 2023 Feb 11;12(7):8452–63. doi: 10.1002/cam4.5585 (PMC10134362; doi:10.1002/cam4.5585)
Supplement: Supplementary file 3 — Table S3. [file CAM4-12-8452-s002.xlsx]

## Sheet: KO_down_string enrichment
Supplementary Table S2
# background genes	# genes	category	description	FDR value	genes	network.SUID	nodes.SUID	p-value	PMID	term name	transferred FDR value	year
144	20	KEGG Pathways	Alcoholism	0.0001	GRIN3B|HIST1H4F|FOSB|GNG11|GRIN2D|SHC2|HIST1H2AE|ADORA2B|HIST2H2AC|HIST2H3D|H3F3C|MAOA|HIST1H2BK|HIST1H3J|HIST3H2A|HIST2H2AA|HRAS|H2AFJ|HIST3H2BB|CREB3L1	12165	321|2286|1329|402|2055|2559|1458|1164|1302|1332|1197|870|528|612|1143|492|1473|2178|2259|1512	3.12e-07		hsa05034	0.4	0
102	16	KEGG Pathways	C-type lectin receptor signaling pathway	0.00019	BCL3|NFKBIA|RELB|PPP3R1|EGR2|RRAS|MALT1|NLRP3|PTGS2|NFKB2|PLK3|PIK3CD|PRKCD|KSR1|NFATC4|HRAS	12165	1761|567|2304|600|1065|651|2193|1509|2163|966|1530|1221|2598|1287|1818|1473	1.14e-06		hsa04625	0.372125	0
137	17	KEGG Pathways	Cell adhesion molecules	0.001	CNTNAP1|ICAM1|CLDN1|OCLN|L1CAM|SDC4|HLA-C|HLA-E|CD274|NTNG2|C10orf54|CLDN3|ITGB2|JAM2|HLA-B|CLDN4|TIGIT	12165	1188|471|525|1659|366|2064|1563|1872|2616|1827|2388|1362|579|855|2637|1668|753	9.28e-06		hsa04514	0.3	0
177	18	KEGG Pathways	Axon guidance	0.0049	EFNB1|PPP3R1|EFNB2|RRAS|WNT5A|SHH|FES|UNC5A|UNC5B|LIMK1|L1CAM|PIK3CD|PDK1|NTNG2|NFATC4|HRAS|TRPC1|SEMA3B	12165	849|600|1860|651|1173|2289|813|1875|1422|921|366|1221|1158|1827|1818|1473|1485|1245	5.84e-05		hsa04360	0.23098	0
182	18	KEGG Pathways	Viral carcinogenesis	0.0055	NFKBIA|EGR2|HIST1H4F|C3|PMAIP1|HIST1H2BK|NFKB2|TRAF1|HLA-C|HLA-E|PIK3CD|YWHAZ|IRF7|CDKN1A|HLA-B|HRAS|HIST3H2BB|CREB3L1	12165	567|1065|2286|1356|435|528|966|1779|1563|1872|1221|1113|900|1068|2637|1473|2259|1512	8.11e-05		hsa05203	0.225964	0
66	10	KEGG Pathways	Amphetamine addiction	0.0067	PPP3R1|GRIN3B|FOSB|GRIN2D|CACNA1D|FOS|MAOA|ARC|GRIA3|CREB3L1	12165	600|321|1329|2055|714|1710|870|858|1791|1512	0.00015		hsa05031	0.217393	0
171	17	KEGG Pathways	Transcriptional misregulation in cancer	0.0067	HOXA10|RUNX1|MAF|HIST2H3D|H3F3C|HOXA9|PDGFA|HIST1H3J|TLX1|GADD45A|TRAF1|JUP|CDKN1A|CEBPA|NTRK1|GRIA3|NR4A3	12165	723|1020|672|1332|1197|1911|1026|612|1149|819|1779|429|1068|912|1644|1791|2652	0.00012		hsa05202	0.217393	0
93	12	KEGG Pathways	Systemic lupus erythematosus	0.0067	HIST1H4F|C3|HIST1H2AE|HIST2H2AC|HIST2H3D|H3F3C|HIST1H2BK|HIST1H3J|HIST3H2A|HIST2H2AA|H2AFJ|HIST3H2BB	12165	2286|1356|1458|1302|1332|1197|528|612|1143|492|2178|2259	0.00013		hsa05322	0.217393	0
112	13	KEGG Pathways	TNF signaling pathway	0.007	BCL3|NFKBIA|LIF|RIPK1|ICAM1|JUNB|FOS|CSF1|PTGS2|TRAF1|PIK3CD|TNFAIP3|CREB3L1	12165	1761|567|939|2202|471|1638|1710|2415|2163|1779|1221|2361|1512	0.00019		hsa04668	0.21549	0
57	9	KEGG Pathways	VEGF signaling pathway	0.0081	PPP3R1|SHC2|SPHK1|PLA2G4A|PTGS2|PIK3CD|SH2D2A|HRAS|PLA2G4C	12165	600|2559|1269|2166|2163|1221|1200|1473|1005	0.00024		hsa04370	0.209151	0
288	22	KEGG Pathways	MAPK signaling pathway	0.0136	RELB|PPP3R1|DUSP4|RRAS|PTPRR|CACNA1D|FOS|CSF1|PDGFB|PDGFA|CACNA1A|DUSP10|PLA2G4A|NFKB2|GADD45A|DAXX|AREG|DUSP8|HRAS|FLNB|NTRK1|PLA2G4C	12165	2304|600|2574|651|1641|714|1710|2415|1131|1026|2328|1824|2166|966|819|1992|696|2529|1473|378|1644|1005	0.00045		hsa04010	0.186646	0
101	11	KEGG Pathways	NF-kappa B signaling pathway	0.0242	NFKBIA|RELB|RIPK1|ICAM1|MALT1|PTGS2|NFKB2|GADD45A|TRAF1|CARD10|TNFAIP3	12165	567|2304|2202|471|2193|2163|966|819|1779|1929|2361	0.00093		hsa04064	0.161618	0
187	16	KEGG Pathways	Kaposi sarcoma-associated herpesvirus infection	0.0242	NFKBIA|PPP3R1|C3|GNG11|ICAM1|FOS|PDGFB|PTGS2|HLA-C|HLA-E|PIK3CD|IRF7|CDKN1A|NFATC4|HLA-B|HRAS	12165	567|600|1356|402|471|1710|1131|2163|1563|1872|1221|900|1068|1818|2637|1473	0.00086		hsa05167	0.161618	0
517	31	KEGG Pathways	Pathways in cancer	0.0401	NFKBIA|EPOR|GNG11|WNT5A|FZD7|SHH|RUNX1|FOS|EDNRA|LAMA3|WNT11|PMAIP1|JAG2|PDGFB|HEY1|PDGFA|PTGS2|NFKB2|GADD45A|TRAF1|PIK3CD|BMP2|JUP|COL4A6|CDKN1A|HRAS|AGTR1|CEBPA|NTRK1|BDKRB2|TCEB1	12165	567|837|402|1173|1404|2289|1020|1710|375|1389|2595|435|633|1131|1932|1026|2163|966|819|1779|1221|942|429|1338|1068|1473|384|912|1644|2418|1812	0.0017		hsa05200	0.139686	0
111	11	KEGG Pathways	Glutamatergic synapse	0.042	PPP3R1|GRIN3B|GNG11|GRIN2D|CACNA1D|CACNA1A|PLA2G4A|TRPC1|HOMER3|PLA2G4C|GRIA3	12165	600|321|402|2055|714|2328|2166|1485|1095|1005|1791	0.0019		hsa04724	0.137675	0
96	10	KEGG Pathways	Choline metabolism in cancer	0.0447	SLC22A4|FOS|LYPLA1|PDGFB|PDGFA|PLA2G4A|WAS|PIK3CD|HRAS|PLA2G4C	12165	1707|1710|2094|1131|1026|2166|1566|1221|1473|1005	0.0021		hsa05231	0.134969	0
132	12	KEGG Pathways	Apoptosis	0.0459	NFKBIA|RIPK1|FOS|PMAIP1|CTSS|GADD45A|TRAF1|DAXX|PIK3CD|TUBAL3|HRAS|NTRK1	12165	567|2202|1710|435|2250|819|1779|1992|1221|2052|1473|1644	0.0023		hsa04210	0.133819	0
98	10	KEGG Pathways	AGE-RAGE signaling pathway in diabetic complications	0.0459	ICAM1|COL1A2|F3|NOX1|THBD|PIK3CD|PRKCD|COL4A6|HRAS|AGTR1	12165	471|2301|1272|552|1167|1221|2598|1338|1473|384	0.0024		hsa04933	0.133819	0
211	16	KEGG Pathways	Human T-cell leukemia virus 1 infection	0.0484	NFKBIA|RELB|PPP3R1|EGR2|ICAM1|FOS|NFKB2|HLA-C|HLA-E|PIK3CD|ITGB2|CDKN1A|NFATC4|HLA-B|HRAS|CREB3L1	12165	567|2304|600|1065|471|1710|966|1563|1872|1221|579|1068|1818|2637|1473|1512	0.0027		hsa05166	0.131515	0
193	15	KEGG Pathways	Epstein-Barr virus infection	0.0496	NFKBIA|RELB|RIPK1|ICAM1|NFKBIE|NFKB2|GADD45A|HLA-C|HLA-E|PIK3CD|ISG15|IRF7|CDKN1A|HLA-B|TNFAIP3	12165	567|2304|2202|471|2043|966|819|1563|1872|1221|2097|900|1068|2637|2361	0.003		hsa05169	0.130452	0
72	13	InterPro Domains	Histone-fold	0.0198	HIST1H4F|HIST1H2AE|HIST2H2AC|HIST2H3D|H3F3C|HIST1H2BK|HIST1H3J|TAF13|HIST3H2A|HIST2H2AA|POLE4|H2AFJ|HIST3H2BB	12165	2286|1458|1302|1332|1197|528|612|1317|1143|492|1785|2178|2259	2.92e-06		IPR009072	0.170333	0
43	10	InterPro Domains	Histone H2A/H2B/H3	0.0201	HIST1H2AE|HIST2H2AC|HIST2H3D|H3F3C|HIST1H2BK|HIST1H3J|HIST3H2A|HIST2H2AA|H2AFJ|HIST3H2BB	12165	1458|1302|1332|1197|528|612|1143|492|2178|2259	5.93e-06		IPR007125	0.16968	0
7026	317	GO Molecular Function	Protein binding	4.73e-08	RGPD5|BCL3|ERLEC1|SLC22A4|EFNB1|PIK3IP1|DMC1|HSCB|NFKBIA|FERMT1|RIPK2|RELB|LIN7B|ICAM5|EPOR|CAV2|CSF3|MYH1|IGFBP5|PPP3R1|TTLL2|DUSP4|WIPF3|EGR2|SNAI1|HIST1H4F|EFNB2|MYH2|PSD4|CD70|C3|FOSB|GNG11|CYTH4|LIF|VGF|APOE|MAP3K10|LGALS3|IRAK2|BHLHE40|MSI1|TBX3|RIPK1|SDCBP|BFAR|RIMS2|RHBDF1|KCNN4|SYP|HSD17B14|SHC2|WNT5A|CNTNAP1|ICAM1|NPR3|GAL|SECTM1|S100A11|HES6|OSMR|PTPRR|HOXA10|MYO5B|FZD7|WIF1|TIMP4|CACN…	12165	882|1761|1953|1707|849|1782|2604|2607|567|1008|2628|2304|2358|1419|837|1755|447|1647|2544|600|2466|2574|2334|1065|1950|2286|1860|1098|1743|1350|1356|1329|402|2238|939|1674|1002|681|2187|1722|2013|1737|1959|2202|2469|1518|1407|2490|582|2586|2112|2559|1173|1188|471|816|2562|1488|1962|1767|930|1641|723|2157|1404|2589|1671|714|1032|1848|2148|411|525|1455|630|972|2235|2289|2301|1212|1623|2583|1020|137…	1.46e-11		GO:0005515	0.732514	0
12516	487	GO Molecular Function	Binding	1.38e-06	CYP26B1|RGPD5|SLC2A3|ACAP1|BCL3|ERLEC1|SLC22A4|TFAP2C|SIRT4|EFNB1|SERPIND1|PIK3IP1|DMC1|HSCB|PLEK2|NFKBIA|FERMT1|RIPK2|RELB|LIN7B|ICAM5|EPOR|CAV2|CSF3|MYH1|DTX4|CYP27B1|IGFBP5|PPP3R1|GRIN3B|VAX2|TTLL2|DUSP4|WIPF3|EGR2|SNAI1|MCEE|HIST1H4F|EFNB2|MYH2|PSD4|CD70|C3|FOSB|RRAS|GNG11|CYTH4|LIF|VGF|APOE|NCAN|GATA5|MAP3K10|SLC6A8|LGALS3|ZSWIM4|RNF128|IRAK2|BHLHE40|MSI1|TBX3|SP110|RIPK1|SDCBP|MOCOS|BFAR|RI…	12165	831|882|2649|354|1761|1953|1707|483|618|849|1971|1782|2604|2607|2382|567|1008|2628|2304|2358|1419|837|1755|447|1647|1239|1524|2544|600|321|330|2466|2574|2334|1065|1950|1794|2286|1860|1098|1743|1350|1356|1329|651|402|2238|939|1674|1002|2541|2454|681|1119|2187|2088|624|1722|2013|1737|1959|543|2202|2469|486|1518|1407|2490|513|519|582|666|2586|2154|2112|2559|1173|1188|471|1296|816|1839|2562|1170|309|…	8.54e-10		GO:0005488	0.586012	0
3422	168	GO Molecular Function	Molecular function regulator	8.46e-05	ACAP1|PPP2R5B|BCL3|TFAP2C|SERPIND1|HSCB|RELB|CSF3|PPP1R7|VAX2|EGR2|SNAI1|PSD4|CD70|C3|FOSB|CYTH4|LIF|VGF|APOE|GATA5|MAP3K10|LGALS3|MED10|BHLHE40|TBX3|SP110|TSPAN13|FOXF1|ARFGAP3|WNT5A|GAL|ELMOD1|SECTM1|HES6|CSRNP1|ZKSCAN7|HOXA10|TIMP4|NBL1|BTG2|LHX8|COL6A3|NKX6-1|UCN|DTX3L|FOXQ1|SHH|RGS20|NFIL3|RRAD|MESP1|RUNX1|ANGPTL4|SOX7|JUNB|ARF4|FOS|PPP1R3B|CLCF1|TRIB1|ALS2CL|DMRTA1|MSC|WNT11|MAF|CSF1|TGIF1|…	12165	354|654|1761|483|1971|2607|2304|447|1560|330|1065|1950|1743|1350|1356|1329|2238|939|1674|1002|2454|681|2187|894|2013|1959|543|945|519|2154|1173|2562|2391|1488|1767|1311|1278|723|1671|1032|1089|663|339|1650|972|2235|462|2289|1428|2376|1212|1623|1020|1377|678|1638|1842|1710|702|1101|534|1365|795|1077|2595|672|2415|2457|1920|633|1131|2169|960|1371|2022|1932|393|348|1911|1071|2445|1026|510|606|1935|5…	7.84e-08		GO:0098772	0.407263	0
1581	88	GO Molecular Function	Signaling receptor binding	0.0017	EFNB1|FERMT1|RIPK2|ICAM5|CAV2|CSF3|EFNB2|CD70|C3|LIF|VGF|APOE|LGALS3|RIPK1|SDCBP|SHC2|WNT5A|ICAM1|GAL|SECTM1|FZD7|WIF1|NBL1|CLIC6|ACE|PDPN|UCN|SHH|ANGPTL4|ARF4|NECAB2|SNED1|CLCF1|MTSS1|LAMA3|WNT11|CSF1|JAG2|CADM1|NPW|PDGFB|FES|PDGFA|C1D|RAET1E|ARID5A|P2RX4|PYY|CCL28|OSGIN1|COL5A1|ADAMTS13|TRAF1|DAXX|BAMBI|HLA-E|BMP2|CHGB|ISG15|ESM1|RLN2|GPNMB|JUP|AREG|LYPD1|ITGB2|JAM2|MDK|NPPC|ARTN|NFATC4|HLA-B|G…	12165	849|1008|2628|1419|1755|447|1860|1350|1356|939|1674|1002|2187|2202|2469|2559|1173|471|2562|1488|1404|2589|1032|1848|2148|411|972|2289|1377|1842|621|1776|1101|774|1389|2595|2415|633|2004|2046|1131|813|1026|510|2619|606|1038|2040|684|2037|1047|2181|1779|1992|432|1872|942|2190|2097|1227|1956|2283|429|696|1209|579|855|1974|2580|1620|1818|2637|603|1107|2379|753|1485|384|1644|759|1095|1116|2412|2418|14…	2.15e-06		GO:0005102	0.276955	0
1022	63	GO Molecular Function	DNA-binding transcription factor activity, RNA polymerase II-specific	0.0023	TFAP2C|RELB|VAX2|EGR2|SNAI1|FOSB|GATA5|BHLHE40|TBX3|SP110|FOXF1|HES6|CSRNP1|HOXA10|BTG2|LHX8|NKX6-1|FOXQ1|NFIL3|MESP1|RUNX1|SOX7|JUNB|FOS|DMRTA1|MSC|MAF|TGIF1|MXI1|OVOL1|HEY1|HOXA9|IKZF3|MAFF|ARID5A|TFEB|IFI16|VAX1|NFKB2|TLX1|ZNF217|PRRX2|ESX1|KLF9|EBF4|FOXC1|SP9|ZBTB46|IRF7|PCBP3|CEBPD|NFATC4|HES4|CEBPA|DBX1|HES7|EMX2|NPAS1|BHLHA15|SCX|CREB3L1|NR4A3|HOXA3	12165	483|2304|330|1065|1950|1329|2454|2013|1959|543|519|1767|1311|723|1089|663|1650|462|2376|1623|1020|678|1638|1710|795|1077|672|2457|2169|1371|1932|1911|1071|2445|606|540|2535|2523|966|1149|2196|615|1752|1263|687|648|2430|1236|900|312|1179|1818|363|912|669|657|1056|1023|1596|1968|1512|2652|2073	3.56e-06		GO:0000981	0.263827	0
260	25	GO Molecular Function	DNA-binding transcription repressor activity, RNA polymerase II-specific	0.003	TFAP2C|VAX2|SNAI1|BHLHE40|TBX3|HES6|BTG2|NKX6-1|FOXQ1|NFIL3|MSC|TGIF1|OVOL1|HEY1|ARID5A|IFI16|VAX1|ZNF217|ESX1|PCBP3|NFATC4|HES4|HES7|EMX2|CREB3L1	12165	483|330|1950|2013|1959|1767|1089|1650|462|2376|1077|2457|1371|1932|606|2535|2523|2196|1752|312|1818|363|657|1056|1512	5.65e-06		GO:0001227	0.252288	0
1238	69	GO Molecular Function	DNA-binding transcription factor activity	0.0117	BCL3|TFAP2C|RELB|VAX2|EGR2|SNAI1|FOSB|GATA5|BHLHE40|TBX3|SP110|FOXF1|WNT5A|HES6|CSRNP1|ZKSCAN7|HOXA10|BTG2|LHX8|NKX6-1|FOXQ1|NFIL3|MESP1|RUNX1|SOX7|JUNB|FOS|DMRTA1|MSC|MAF|TGIF1|MXI1|OVOL1|HEY1|HOXA9|IKZF3|MAFF|ARID5A|TFEB|TAF13|IFI16|VAX1|NFKB2|TLX1|ZNF217|PRRX2|ESX1|SCAND1|KLF9|EBF4|FOXC1|SP9|ZBTB46|IRF7|PCBP3|CEBPD|NFATC4|HES4|CEBPA|DBX1|HES7|EMX2|ZNF75A|NPAS1|BHLHA15|SCX|CREB3L1|NR4A3|HOXA3	12165	1761|483|2304|330|1065|1950|1329|2454|2013|1959|543|519|1173|1767|1311|1278|723|1089|663|1650|462|2376|1623|1020|678|1638|1710|795|1077|672|2457|2169|1371|1932|1911|1071|2445|606|540|1317|2535|2523|966|1149|2196|615|1752|414|1263|687|648|2430|1236|900|312|1179|1818|363|912|669|657|1056|1122|1023|1596|1968|1512|2652|2073	2.88e-05		GO:0003700	0.193181	0
1028	59	GO Molecular Function	Transcription regulatory region sequence-specific dna binding	0.0188	BCL3|TFAP2C|RELB|VAX2|EGR2|SNAI1|FOSB|GATA5|BHLHE40|TBX3|FOXF1|WNT5A|HES6|HOXA10|LHX8|NKX6-1|FOXQ1|NFIL3|MESP1|RUNX1|SOX7|JUNB|FOS|PER1|MSC|WNT11|MAF|TGIF1|OVOL1|HEY1|SNCA|HOXA9|IKZF3|MAFF|ARID5A|TFEB|IFI16|VAX1|NFKB2|TLX1|ZNF217|ESX1|KLF9|FOXC1|SP9|IRF7|CEBPD|NFATC4|HES4|OSR2|CEBPA|HES7|EMX2|BHLHA15|SCX|CRY2|CREB3L1|NR4A3|HOXA3	12165	1761|483|2304|330|1065|1950|1329|2454|2013|1959|519|1173|1767|723|663|1650|462|2376|1623|1020|678|1638|1710|2526|1077|2595|672|2457|1371|1932|393|1911|1071|2445|606|540|2535|2523|966|1149|2196|1752|1263|648|2430|900|1179|1818|363|957|912|657|1056|1596|1968|2208|1512|2652|2073	5.24e-05		GO:0000976	0.172584	0
1037	59	GO Molecular Function	Protein dimerization activity	0.0194	RIPK2|CAV2|HIST1H4F|APOE|MAP3K10|IRAK2|BHLHE40|RIPK1|SDCBP|NPR3|S100A11|HES6|MESP1|RUNX1|ACHE|HIST1H2AE|MSC|CSF1|CADM1|PDGFB|MXI1|HIST2H2AC|ALDH1A3|HIST2H3D|PDE2A|RTN4|HEY1|H3F3C|IKZF3|PDGFA|HIST1H2BK|TFEB|HIST1H3J|TAF13|HIST3H2A|PTGS2|HIST2H2AA|GADD45A|DAXX|NQO2|EBF4|NADK2|JUP|TIMM9|HES4|GDNF|AGTR1|POLE4|CEBPA|NTRK1|H2AFJ|HES7|BDKRB2|NPAS1|BHLHA15|SCX|SYT6|HIST3H2BB|NR4A3	12165	2628|1755|2286|1002|681|1722|2013|2202|2469|816|1962|1767|1623|1020|465|1458|1077|2415|2004|1131|2169|1302|2031|1332|1866|1425|1932|1197|1071|1026|528|540|612|1317|1143|2163|492|819|1992|1218|687|726|429|1410|363|603|384|1785|912|1644|2178|657|2418|1023|1596|1968|360|2259|2652	6.59e-05		GO:0046983	0.17122	0
490	34	GO Molecular Function	Receptor ligand activity	0.0227	CSF3|CD70|LIF|VGF|LGALS3|WNT5A|GAL|SECTM1|NBL1|UCN|SHH|CLCF1|WNT11|CSF1|JAG2|PDGFB|PDGFA|PYY|CCL28|OSGIN1|BMP2|CHGB|RLN2|GPNMB|AREG|MDK|NPPC|ARTN|GDNF|IL32|PTHLH|CGB7|SEMA3B|CERS1	12165	447|1350|939|1674|2187|1173|2562|1488|1032|972|2289|1101|2595|2415|633|1131|1026|2040|684|2037|942|2190|1956|2283|696|1974|2580|1620|603|759|2412|1446|1245|2493	8.41e-05		GO:0048018	0.164397	0
536	36	GO Molecular Function	Receptor regulator activity	0.0241	CSF3|CD70|LIF|VGF|LGALS3|WNT5A|GAL|SECTM1|NBL1|UCN|SHH|CLCF1|WNT11|CSF1|JAG2|PDGFB|PDGFA|PYY|CCL28|OSGIN1|BMP2|CHGB|RLN2|GPNMB|AREG|LYPD1|MDK|NPPC|ARTN|GDNF|LY6E|IL32|PTHLH|CGB7|SEMA3B|CERS1	12165	447|1350|939|1674|2187|1173|2562|1488|1032|972|2289|1101|2595|2415|633|1131|1026|2040|684|2037|942|2190|1956|2283|696|1209|1974|2580|1620|603|2436|759|2412|1446|1245|2493	9.7e-05		GO:0030545	0.161798	0
1156	63	GO Molecular Function	Double-stranded dna binding	0.0258	BCL3|TFAP2C|DMC1|RELB|VAX2|EGR2|SNAI1|FOSB|GATA5|BHLHE40|TBX3|FOXF1|WNT5A|HES6|HOXA10|LHX8|NKX6-1|FOXQ1|NFIL3|MESP1|RUNX1|SOX7|JUNB|FOS|PER1|MSC|WNT11|MAF|TGIF1|OVOL1|HEY1|SNCA|HIST1H1C|HOXA9|H1F0|IKZF3|MAFF|ARID5A|TFEB|IFI16|VAX1|NFKB2|TLX1|ZNF217|ESX1|KLF9|FOXC1|SP9|IRF7|PCBP3|CEBPD|NFATC4|HES4|OSR2|CEBPA|HES7|EMX2|BHLHA15|SCX|CRY2|CREB3L1|NR4A3|HOXA3	12165	1761|483|2604|2304|330|1065|1950|1329|2454|2013|1959|519|1173|1767|723|663|1650|462|2376|1623|1020|678|1638|1710|2526|1077|2595|672|2457|1371|1932|393|1515|1911|1764|1071|2445|606|540|2535|2523|966|1149|2196|1752|1263|648|2430|900|312|1179|1818|363|957|912|657|1056|1596|1968|2208|1512|2652|2073	0.00012		GO:0003690	0.158838	0
878	50	GO Molecular Function	RNA polymerase II transcription regulatory region sequence-specific DNA binding	0.0413	BCL3|TFAP2C|RELB|VAX2|EGR2|SNAI1|FOSB|GATA5|BHLHE40|TBX3|FOXF1|HES6|HOXA10|LHX8|NKX6-1|FOXQ1|NFIL3|MESP1|RUNX1|JUNB|FOS|PER1|MSC|MAF|TGIF1|OVOL1|HEY1|HOXA9|IKZF3|MAFF|IFI16|VAX1|NFKB2|TLX1|ZNF217|ESX1|FOXC1|IRF7|CEBPD|NFATC4|HES4|OSR2|CEBPA|HES7|EMX2|BHLHA15|SCX|CREB3L1|NR4A3|HOXA3	12165	1761|483|2304|330|1065|1950|1329|2454|2013|1959|519|1767|723|663|1650|462|2376|1623|1020|1638|1710|2526|1077|672|2457|1371|1932|1911|1071|2445|2535|2523|966|1149|2196|1752|648|900|1179|1818|363|957|912|657|1056|1596|1968|1512|2652|2073	0.00023		GO:0000977	0.138405	0
672	41	GO Molecular Function	RNA polymerase II cis-regulatory region sequence-specific DNA binding	0.0413	BCL3|TFAP2C|RELB|VAX2|EGR2|SNAI1|FOSB|GATA5|BHLHE40|TBX3|FOXF1|HOXA10|NKX6-1|FOXQ1|NFIL3|MESP1|RUNX1|JUNB|FOS|PER1|MSC|MAF|TGIF1|OVOL1|HOXA9|MAFF|IFI16|VAX1|NFKB2|TLX1|ZNF217|IRF7|CEBPD|NFATC4|HES4|CEBPA|EMX2|SCX|CREB3L1|NR4A3|HOXA3	12165	1761|483|2304|330|1065|1950|1329|2454|2013|1959|519|723|1650|462|2376|1623|1020|1638|1710|2526|1077|672|2457|1371|1911|2445|2535|2523|966|1149|2196|900|1179|1818|363|912|1056|1968|1512|2652|2073	0.00023		GO:0000978	0.138405	0
2239	105	GO Molecular Function	Enzyme binding	0.0413	RGPD5|PIK3IP1|NFKBIA|RIPK2|RELB|CAV2|CSF3|PPP3R1|DUSP4|EGR2|SNAI1|PSD4|CD70|CYTH4|LGALS3|RIPK1|BFAR|RIMS2|KCNN4|SHC2|PTPRR|HOXA10|MYO5B|TIMP4|ACE|PTPRN|DTX3L|COL1A2|ARF4|GPR37|PPP1R3B|TRIB1|CSPG4|SPHK1|PER1|MALT1|RGPD6|PKP3|F3|DACT1|RTN4|DNAJB2|RIOK3|NOXA1|HOXA9|IKZF3|WDR45|CHM|TFEB|CYTH1|ARHGEF2|PTPLA|RHOU|DUSP10|RAB29|PTGS2|RALGPS2|ARHGAP4|GADD45A|SDC4|NOX1|TRAF1|DAXX|WAS|OPTN|ISG15|NEDD9|RABGE…	12165	882|1782|567|2628|2304|1755|447|600|2574|1065|1950|1743|1350|2238|2187|2202|1518|1407|582|2559|1641|723|2157|1671|2148|630|2235|2301|1842|1869|702|534|969|1269|2526|2193|396|1758|1272|546|1425|2022|1491|348|1911|1071|2640|1935|540|927|327|2313|1713|1824|1440|2163|639|834|819|2064|552|1779|1992|1566|2277|2097|1284|1053|846|372|429|2598|1305|2388|1299|1113|1416|2529|888|579|1287|1815|1068|591|1620|…	0.00022		GO:0019899	0.138405	0
1048	66	GO Cellular Component	Nuclear chromatin	0.00089	TFAP2C|RELB|VAX2|EGR2|HIST1H4F|FOSB|GATA5|BHLHE40|TBX3|FOXF1|HES6|CSRNP1|HOXA10|LHX8|NKX6-1|FOXQ1|NFIL3|MESP1|RUNX1|SOX7|JUNB|HIST1H2AE|FOS|DMRTA1|MSC|MAF|TGIF1|MXI1|HIST2H2AC|HEY1|HIST1H1C|H3F3C|HOXA9|H1F0|MAFF|TFEB|HIST1H3J|HIST3H2A|HIST2H2AA|VAX1|NFKB2|TLX1|PRRX2|ESX1|KLF9|EBF4|FOXC1|SP9|ZBTB46|IRF7|CEBPD|NFATC4|HES4|CEBPA|TRNP1|DBX1|H2AFJ|CITED2|HES7|EMX2|NPAS1|BHLHA15|SCX|CREB3L1|NR4A3|HOXA3	12165	483|2304|330|1065|2286|1329|2454|2013|1959|519|1767|1311|723|663|1650|462|2376|1623|1020|678|1638|1458|1710|795|1077|672|2457|2169|1302|1932|1515|1197|1911|1764|2445|540|612|1143|492|2523|966|1149|615|1752|1263|687|648|2430|1236|900|1179|1818|363|912|474|669|2178|2325|657|1056|1023|1596|1968|1512|2652|2073	1.03e-06		GO:0000790	0.305061	0
308	30	GO Cellular Component	Endoplasmic reticulum lumen	0.00089	TMEM132A|ERLEC1|SERPIND1|IGFBP5|C3|VGF|APOE|WNT5A|COL6A3|IGFBP7|SHH|COL1A2|COL22A1|FAM20C|CSF1|PDGFB|COL7A1|PDGFA|COLGALT2|PTGS2|COL5A1|ADAMTS13|CERCAM|COL5A2|CHGB|COL4A6|FOXRED2|MATN3|LTBP1|NOTUM	12165	1545|1953|1971|2544|1356|1674|1002|1173|339|1455|2289|2301|1533|906|2415|1131|960|1026|2025|2163|1047|2181|1437|576|2190|1338|1347|2331|2394|390	5.21e-07		GO:0005788	0.305061	0
5314	232	GO Cellular Component	Plasma membrane	0.00089	SLC2A3|NOX3|BCL3|SLC22A4|EFNB1|PIK3IP1|PLEK2|NFKBIA|SLCO4A1|FERMT1|LIN7B|ICAM5|EPOR|CAV2|CD82|ADTRP|PPP3R1|GRIN3B|SSPN|EFNB2|PSD4|CD70|C3|RRAS|GNG11|CYTH4|SLC4A5|APOE|SLC6A8|LGALS3|PTPRE|IRAK2|RIPK1|SDCBP|CALHM2|BFAR|TSPAN13|RIMS2|KCNN4|ABCA7|SYP|GRIN2D|BLVRB|KCNK6|SHC2|WNT5A|CNTNAP1|ICAM1|PI4K2B|NPR3|ENPEP|ABCB4|SECTM1|ATP10D|OSMR|PLIN2|PTPRR|ABCC3|FZD7|CACNA1D|CLIC6|ACE|PDPN|CLDN1|COL6A3|PTPRN|…	12165	2649|2133|1761|1707|849|1782|2382|567|2145|1008|2358|1419|837|1755|2646|2622|600|321|2403|1860|1743|1350|1356|651|402|2238|468|1002|1119|2187|1014|1722|2202|2469|2019|1518|945|1407|582|666|2586|2055|987|984|2559|1173|1188|471|1296|816|1839|1170|1488|1527|930|1683|1641|2613|1404|714|1848|2148|411|525|339|630|2076|2289|1428|2292|1212|1578|2568|2505|465|1164|537|1842|1869|2241|621|1539|1983|1224|969…	1.21e-06		GO:0005886	0.305061	0
527	41	GO Cellular Component	Extracellular matrix	0.00089	APOE|NCAN|LGALS3|CRISPLD2|LGALS3BP|WNT5A|ICAM1|TIMP4|COL6A3|IGFBP7|SHH|COL1A2|ANGPTL4|LTBP3|COL22A1|ACHE|CSPG4|LAMA3|WNT11|PDGFB|COL7A1|F3|EGFLAM|MMP17|CTSS|L1CAM|KAZALD1|COL5A1|ADAMTS13|MATN1|COL5A2|COL4A6|NAV2|MATN3|LTBP1|CCBE1|SERPINE2|TGFBI|ELFN1|SEMA3B|SERPINB6	12165	1002|2541|2187|513|1602|1173|471|1671|339|1455|2289|2301|1377|891|1533|465|969|1389|2595|1131|960|1272|1080|843|2250|366|588|1047|2181|627|576|1338|2256|2331|2394|1230|1107|2379|1896|1245|1368	1.19e-06		GO:0031012	0.305061	0
5432	236	GO Cellular Component	Cell periphery	0.00089	SLC2A3|NOX3|BCL3|SLC22A4|EFNB1|PIK3IP1|PLEK2|NFKBIA|SLCO4A1|FERMT1|LIN7B|ICAM5|EPOR|CAV2|CD82|ADTRP|PPP3R1|GRIN3B|SSPN|EFNB2|PSD4|CD70|C3|RRAS|GNG11|CYTH4|SLC4A5|APOE|SLC6A8|LGALS3|PTPRE|IRAK2|RIPK1|SDCBP|CALHM2|BFAR|TSPAN13|RIMS2|KCNN4|ABCA7|SYP|GRIN2D|BLVRB|KCNK6|SHC2|WNT5A|CNTNAP1|ICAM1|PI4K2B|NPR3|ENPEP|ABCB4|SECTM1|ATP10D|OSMR|PLIN2|PTPRR|MYO5B|ABCC3|FZD7|CACNA1D|CLIC6|ACE|PDPN|CLDN1|COL6A3|…	12165	2649|2133|1761|1707|849|1782|2382|567|2145|1008|2358|1419|837|1755|2646|2622|600|321|2403|1860|1743|1350|1356|651|402|2238|468|1002|1119|2187|1014|1722|2202|2469|2019|1518|945|1407|582|666|2586|2055|987|984|2559|1173|1188|471|1296|816|1839|1170|1488|1527|930|1683|1641|2157|2613|1404|714|1848|2148|411|525|339|630|2076|2289|1428|2292|1212|1578|2568|2505|465|1164|537|1842|1869|2241|621|1539|1983|122…	1.33e-06		GO:0071944	0.305061	0
11428	434	GO Cellular Component	Cytoplasm	0.0012	CYP26B1|TMEM132A|TRAPPC6A|RGPD5|FAM136A|SLC2A3|ACAP1|NOX3|PPP2R5B|BCL3|ERLEC1|SLC22A4|TFAP2C|SIRT4|EFNB1|SERPIND1|HSCB|BIK|PLEK2|NFKBIA|FERMT1|CCDC113|RIPK2|RELB|BET1|CAV2|DNAJC12|SYNGR2|MYH1|DTX4|CYP27B1|IGFBP5|PPP1R7|PPP3R1|VAX2|DUSP4|WIPF3|EGR2|SSPN|SNAI1|MCEE|MYH2|C3|GNG11|CYTH4|LIF|VGF|APOE|NCAN|MAP3K10|LGALS3|PTPRE|RNF128|IRAK2|BHLHE40|MSI1|MRPL53|RIPK1|IER3|SDCBP|HECW2|MOCOS|BFAR|RIMS2|RHB…	12165	831|1545|1335|882|963|2649|354|2133|654|1761|1953|1707|483|618|849|1971|2607|1290|2382|567|1008|1806|2628|2304|2355|1755|2448|2028|1647|1239|1524|2544|1560|600|330|2574|2334|1065|2403|1950|1794|1098|1356|402|2238|939|1674|1002|2541|681|2187|1014|624|1722|2013|1737|417|2202|828|2469|2010|486|1518|1407|2490|513|1602|666|2586|2154|2112|987|2559|1173|1296|1839|2562|1170|309|1488|1962|1527|2502|2409|2…	4.99e-06		GO:0005737	0.292082	0
2075	107	GO Cellular Component	Cell junction	0.0012	EFNB1|FERMT1|LIN7B|CAV2|SYNGR2|MYH1|GRIN3B|SSPN|EFNB2|MYH2|RRAS|APOE|SDCBP|RIMS2|ABCA7|SYP|GRIN2D|BLVRB|WNT5A|CNTNAP1|ICAM1|ABCB4|S100A11|PTPRR|NMNAT2|CACNA1D|PDPN|CLDN1|PTPRN|UCN|DAGLB|ACHE|ADORA2B|VAMP5|ARF4|CALB2|NPTX1|CSPG4|SPHK1|FAIM2|NPTXR|CADM1|FES|PKP3|PDE2A|LIMK1|DACT1|RTN4|SNCA|RPS17|EGFLAM|OCLN|ARC|P2RX4|CACNA1A|LZTS3|CYTH1|DFNB31|ARHGEF2|RHOU|STX11|CNR1|NEURL1|L1CAM|ROR1|RAB40A|SDC4|N…	12165	849|1008|2358|1755|2028|1647|321|2403|1860|1098|651|1002|2469|1407|666|2586|2055|987|1173|1188|471|1170|1962|1641|477|714|411|525|630|972|2076|465|1164|537|1842|1539|1983|969|1269|762|1581|2004|813|1758|1866|921|546|1425|393|1656|1080|1659|858|1038|2328|1104|927|798|327|1713|1041|924|1341|366|1893|981|2064|552|1449|324|1566|2211|1284|1827|429|444|2598|549|1362|1611|1113|1074|1209|579|2262|855|181…	4.37e-06		GO:0030054	0.292082	0
1220	70	GO Cellular Component	Chromatin	0.0022	TFAP2C|RELB|VAX2|EGR2|SNAI1|HIST1H4F|FOSB|GATA5|BHLHE40|TBX3|FOXF1|HES6|CSRNP1|HOXA10|LHX8|NKX6-1|FOXQ1|NFIL3|MESP1|RUNX1|SOX7|JUNB|HIST1H2AE|FOS|DMRTA1|MSC|MAF|TGIF1|MXI1|HIST2H2AC|HIST2H3D|HEY1|HIST1H1C|H3F3C|HOXA9|H1F0|MAFF|HIST1H2BK|TFEB|HIST1H3J|HIST3H2A|HIST2H2AA|VAX1|NFKB2|TLX1|PRRX2|ESX1|KLF9|EBF4|FOXC1|SP9|ZBTB46|IRF7|CEBPD|NFATC4|HES4|CEBPA|TRNP1|DBX1|H2AFJ|CITED2|HES7|EMX2|NPAS1|BHLHA1…	12165	483|2304|330|1065|1950|2286|1329|2454|2013|1959|519|1767|1311|723|663|1650|462|2376|1623|1020|678|1638|1458|1710|795|1077|672|2457|2169|1302|1332|1932|1515|1197|1911|1764|2445|528|540|612|1143|492|2523|966|1149|615|1752|1263|687|648|2430|1236|900|1179|1818|363|912|474|669|2178|2325|657|1056|1023|1596|1968|2259|1512|2652|2073	1.02e-05		GO:0000785	0.265758	0
3195	148	GO Cellular Component	Extracellular space	0.0027	TMEM132A|SLC2A3|NOX3|EFNB1|SERPIND1|CSF3|SYNGR2|CD82|IGFBP5|PPP1R7|HIST1H4F|CD70|C3|RRAS|LIF|VGF|APOE|LGALS3|SDCBP|RIMS2|CRISPLD2|LGALS3BP|BLVRB|WNT5A|ICAM1|NPR3|ENPEP|GAL|ABCB4|C1RL|SECTM1|S100A11|PLA2G7|PTPRR|MYO5B|TIMP4|NBL1|CLIC6|BTG2|ACE|COL6A3|IGFBP7|NKX6-1|SHH|COL1A2|ANPEP|ANGPTL4|LTBP3|COL22A1|ACHE|HIST1H2AE|VAMP5|ARF4|CLCF1|CSPG4|MSRA|CYBRD1|LYPLA1|FAM20C|LAMA3|WNT11|CSF1|KRT7|PDGFB|PAPP…	12165	1545|2649|2133|849|1971|447|2028|2646|2544|1560|2286|1350|1356|651|939|1674|1002|2187|2469|1407|513|1602|987|1173|471|816|1839|2562|1170|2115|1488|1962|2409|1641|2157|1671|1032|1848|1089|2148|339|1455|1650|2289|2301|1578|1377|891|1533|465|1458|537|1842|1101|969|2337|990|2094|906|1389|2595|2415|594|1131|873|1302|2031|960|1332|1272|393|501|1026|1266|528|2619|612|1038|2040|843|684|1506|1143|2499|144…	1.44e-05		GO:0005615	0.256864	0
17788	617	GO Cellular Component	Cellular anatomical entity	0.0028	CYP26B1|TMEM132A|TRAPPC6A|RGPD5|FAM136A|SLC2A3|ACAP1|NOX3|PPP2R5B|BCL3|ERLEC1|SLC22A4|TFAP2C|SIRT4|EFNB1|SERPIND1|PIK3IP1|DMC1|HSCB|BIK|PLEK2|NFKBIA|SLCO4A1|FERMT1|CCDC113|RIPK2|RELB|LIN7B|ICAM5|EPOR|BET1|CAV2|DNAJC12|CSF3|SYNGR2|MYH1|CD82|DTX4|CYP27B1|ADTRP|IGFBP5|PPP1R7|PPP3R1|GRIN3B|VAX2|TTLL2|DUSP4|WIPF3|EGR2|SSPN|SNAI1|MCEE|HIST1H4F|EFNB2|MYH2|PSD4|CD70|C3|FOSB|RRAS|GNG11|CYTH4|LIF|VGF|SLC4A…	12165	831|1545|1335|882|963|2649|354|2133|654|1761|1953|1707|483|618|849|1971|1782|2604|2607|1290|2382|567|2145|1008|1806|2628|2304|2358|1419|837|2355|1755|2448|447|2028|1647|2646|1239|1524|2622|2544|1560|600|321|330|2466|2574|2334|1065|2403|1950|1794|2286|1860|1098|1743|1350|1356|1329|651|402|2238|939|1674|468|1002|2541|2454|681|1119|2187|1014|624|2352|894|1722|2013|1737|1959|417|543|2202|828|2469|201…	1.66e-05		GO:0110165	0.255284	0
396	31	GO Cellular Component	Collagen-containing extracellular matrix	0.0033	APOE|LGALS3|LGALS3BP|ICAM1|COL6A3|IGFBP7|SHH|COL1A2|ANGPTL4|LTBP3|ACHE|CSPG4|LAMA3|PDGFB|COL7A1|F3|EGFLAM|CTSS|L1CAM|KAZALD1|COL5A1|MATN1|COL5A2|COL4A6|NAV2|MATN3|LTBP1|SERPINE2|TGFBI|SEMA3B|SERPINB6	12165	1002|2187|1602|471|339|1455|2289|2301|1377|891|465|969|1389|1131|960|1272|1080|2250|366|588|1047|627|576|1338|2256|2331|2394|1107|2379|1245|1368	2.14e-05		GO:0062023	0.248149	0
1256	69	GO Cellular Component	Nuclear chromosome	0.0063	TFAP2C|DMC1|RELB|VAX2|EGR2|HIST1H4F|FOSB|GATA5|BHLHE40|TBX3|FOXF1|HES6|CSRNP1|HOXA10|LHX8|NKX6-1|FOXQ1|NFIL3|MESP1|RUNX1|SOX7|JUNB|HIST1H2AE|FOS|POLD4|DMRTA1|MSC|MAF|TGIF1|MXI1|HIST2H2AC|HEY1|HIST1H1C|H3F3C|HOXA9|H1F0|MAFF|TFEB|HIST1H3J|HIST3H2A|HIST2H2AA|VAX1|NFKB2|TLX1|PRRX2|ESX1|KLF9|EBF4|FOXC1|SP9|ZBTB46|IRF7|CEBPD|NFATC4|HES4|POLE4|CEBPA|TRNP1|DBX1|H2AFJ|CITED2|HES7|EMX2|NPAS1|BHLHA15|SCX|CR…	12165	483|2604|2304|330|1065|2286|1329|2454|2013|1959|519|1767|1311|723|663|1650|462|2376|1623|1020|678|1638|1458|1710|2577|795|1077|672|2457|2169|1302|1932|1515|1197|1911|1764|2445|540|612|1143|492|2523|966|1149|615|1752|1263|687|648|2430|1236|900|1179|1818|363|1785|912|474|669|2178|2325|657|1056|1023|1596|1968|1512|2652|2073	4.42e-05		GO:0000228	0.220066	0
477	34	GO Cellular Component	Actin cytoskeleton	0.0067	MYH1|WIPF3|MYH2|ABCB4|MYO5B|CALB2|MSRA|MTSS1|RLTPR|SNCA|H1F0|ARC|DFNB31|ARHGEF2|CAPZA2|RHOU|CNR1|ROR1|FHL3|WAS|ESPN|SCNN1D|JUP|LIMA1|DAAM1|TRIOBP|MYH8|SEPT9|MYO16|MYH13|FLNB|LPXN|ADAM8|SRCIN1	12165	1647|2334|1098|1170|2157|1539|2337|774|1716|393|1764|858|798|327|1506|1713|924|1893|1449|1566|1086|2556|429|549|1299|1815|1878|2175|1719|2478|378|2001|507|1125	5.14e-05		GO:0015629	0.217393	0
106	13	GO Cellular Component	Nucleosome	0.0139	HIST1H4F|HIST1H2AE|HIST2H2AC|HIST2H3D|HIST1H1C|H3F3C|H1F0|HIST1H2BK|HIST1H3J|HIST3H2A|HIST2H2AA|H2AFJ|HIST3H2BB	12165	2286|1458|1302|1332|1515|1197|1764|528|612|1143|492|2178|2259	0.00011		GO:0000786	0.185699	0
4542	192	GO Cellular Component	Endomembrane system	0.0139	CYP26B1|TMEM132A|TRAPPC6A|RGPD5|SLC2A3|ACAP1|ERLEC1|SERPIND1|BIK|BET1|CAV2|SYNGR2|IGFBP5|SSPN|C3|CYTH4|VGF|APOE|NCAN|LGALS3|RNF128|IRAK2|RIPK1|SDCBP|BFAR|RHBDF1|CRISPLD2|LGALS3BP|ABCA7|SYP|ARFGAP3|WNT5A|PI4K2B|GAL|ST8SIA2|SECTM1|S100A11|ATP10D|NFKBIE|PLIN2|FADS3|GDPD1|FZD7|NMNAT2|ACE|COL6A3|IGFBP7|PTPRN|DTX3L|SHH|COL1A2|RGS20|SPTSSA|NDUFB8|ANPEP|B4GALNT2|SLC39A4|COL22A1|ACHE|MPLKIP|VAMP5|ARF4|FOS…	12165	831|1545|1335|882|2649|354|1953|1971|1290|2355|1755|2028|2544|2403|1356|2238|1674|1002|2541|2187|624|1722|2202|2469|1518|2490|513|1602|666|2586|2154|1173|1296|2562|309|1488|1962|1527|2043|1683|1383|2427|1404|477|2148|339|1455|630|2235|2289|2301|1428|2373|1944|1578|2100|2568|1533|465|561|537|1842|1710|1869|1983|1308|969|369|1269|426|1452|2094|762|906|1389|2625|453|2415|1131|396|813|960|1833|1866|1…	0.00012		GO:0012505	0.185699	0
4166	178	GO Cellular Component	Extracellular region	0.0144	TMEM132A|SLC2A3|NOX3|EFNB1|SERPIND1|EPOR|CSF3|SYNGR2|CD82|IGFBP5|PPP1R7|HIST1H4F|CD70|C3|RRAS|LIF|VGF|APOE|NCAN|LGALS3|SDCBP|RIMS2|CRISPLD2|LGALS3BP|BLVRB|WNT5A|ICAM1|NPR3|ENPEP|GAL|ABCB4|C1RL|SECTM1|S100A11|PLA2G7|PLIN2|PTPRR|MYO5B|WIF1|TIMP4|NBL1|CLIC6|BTG2|ACE|DRAXIN|COL6A3|IGFBP7|NKX6-1|UCN|SHH|COL1A2|ANPEP|ANGPTL4|LTBP3|COL22A1|ACHE|HIST1H2AE|CCDC126|VAMP5|ARF4|SNED1|CLCF1|CSPG4|MSRA|CYBRD1|…	12165	1545|2649|2133|849|1971|837|447|2028|2646|2544|1560|2286|1350|1356|651|939|1674|1002|2541|2187|2469|1407|513|1602|987|1173|471|816|1839|2562|1170|2115|1488|1962|2409|1683|1641|2157|2589|1671|1032|1848|1089|2148|405|339|1455|1650|972|2289|2301|1578|1377|891|1533|465|1458|420|537|1842|1776|1101|969|2337|990|2094|906|1389|2595|2415|594|2046|1131|873|1302|2031|960|1332|1272|1509|393|501|1026|1080|126…	0.00014		GO:0005576	0.184164	0
14276	513	GO Cellular Component	Intracellular	0.0144	CYP26B1|TMEM132A|TRAPPC6A|RGPD5|FAM136A|SLC2A3|ACAP1|NOX3|PPP2R5B|BCL3|ERLEC1|SLC22A4|TFAP2C|SIRT4|EFNB1|SERPIND1|DMC1|HSCB|BIK|PLEK2|NFKBIA|FERMT1|CCDC113|RIPK2|RELB|EPOR|BET1|CAV2|DNAJC12|SYNGR2|MYH1|DTX4|CYP27B1|IGFBP5|PPP1R7|PPP3R1|VAX2|DUSP4|WIPF3|EGR2|SSPN|SNAI1|MCEE|HIST1H4F|MYH2|C3|FOSB|GNG11|CYTH4|LIF|VGF|APOE|NCAN|GATA5|MAP3K10|LGALS3|ZSWIM4|PTPRE|RNF128|MACROD1|MED10|IRAK2|BHLHE40|MSI1…	12165	831|1545|1335|882|963|2649|354|2133|654|1761|1953|1707|483|618|849|1971|2604|2607|1290|2382|567|1008|1806|2628|2304|837|2355|1755|2448|2028|1647|1239|1524|2544|1560|600|330|2574|2334|1065|2403|1950|1794|2286|1098|1356|1329|402|2238|939|1674|1002|2541|2454|681|2187|2088|1014|624|2352|894|1722|2013|1737|1959|417|543|2202|828|2469|2010|486|1518|1407|2490|513|519|1602|666|2586|2154|2112|987|2559|1173…	0.00015		GO:0005622	0.184164	0
1703	85	GO Cellular Component	Intrinsic component of plasma membrane	0.0144	SLC2A3|NOX3|SLC22A4|EFNB1|SLCO4A1|ICAM5|EPOR|CAV2|CD82|GRIN3B|SSPN|EFNB2|CD70|SLC6A8|SDCBP|CALHM2|BFAR|TSPAN13|KCNN4|GRIN2D|KCNK6|CNTNAP1|ICAM1|NPR3|ENPEP|ABCB4|OSMR|CACNA1D|PDPN|CLDN1|SLC39A4|TRPV3|ADORA2B|VAMP5|GPR37|APLF|SLCO2A1|CSPG4|EDNRA|JAG2|CCR10|UNC5A|F3|C1QTNF1|NPR2|NOXA1|P2RX4|CNR1|TPBG|ROR1|KCNG1|TIE1|SDC4|NOX1|HLA-C|THBD|BMP2|ADRA1D|GPNMB|ACVRL1|NTNG2|SLC39A8|CLDN3|HRH1|ITGB2|JAM2|FS…	12165	2649|2133|1707|849|2145|1419|837|1755|2646|321|2403|1860|1350|1119|2469|2019|1518|945|582|2055|984|1188|471|816|1839|1170|930|714|411|525|2568|2505|1164|537|1869|2241|1224|969|375|633|1833|1875|1272|501|948|348|1038|924|876|1893|978|675|2064|552|1563|1167|942|1320|2283|846|1827|1254|1362|1074|579|855|2184|1326|732|2637|2346|1668|1485|384|2070|1644|936|2418|507|2085|2496|360|1791|2319|1245	0.00014		GO:0031226	0.184164	0
405	29	GO Cellular Component	Focal adhesion	0.015	FERMT1|CAV2|EFNB2|RRAS|SDCBP|ICAM1|ABCB4|CSPG4|FES|LIMK1|RPS17|ARHGEF2|RHOU|L1CAM|SDC4|FHL3|RND3|NEDD9|JUP|LIMA1|SNTB1|YWHAZ|ITGB2|TRIOBP|RPL9|LMLN|FLNB|LPXN|LIMS1	12165	1008|1755|1860|651|2469|471|1170|969|813|921|1656|327|1713|366|2064|1449|324|1284|429|549|1611|1113|579|1815|750|1395|378|2001|2364	0.00017		GO:0005925	0.182391	0
824	48	GO Cellular Component	Cell surface	0.0162	ADTRP|C3|LGALS3|ABCA7|WNT5A|ICAM1|ENPEP|OSMR|WIF1|ACE|SHH|ANPEP|ACHE|VAMP5|GPR37|CSPG4|TNFRSF12A|PDGFB|CCR10|F3|PDGFA|TNFRSF10C|RAET1E|ISLR2|CD55|TPBG|L1CAM|ROR1|ADAMTS13|SDC4|HLA-C|HLA-E|THBD|BMP2|CD274|ACVRL1|AREG|IL15RA|ITGB2|JAM2|CSF2RA|HLA-B|SERPINE2|TIGIT|NTRK1|KRT4|ADAM8|CD24	12165	2622|1356|2187|666|1173|471|1839|930|2589|2148|2289|1578|465|537|1869|969|1359|1131|1833|1272|1026|1626|2619|1746|2499|876|366|1893|2181|2064|1563|1872|1167|942|2616|846|696|1416|579|855|732|2637|1107|753|1644|1017|507|2319	0.00019		GO:0009986	0.179048	0
84	11	GO Cellular Component	Recycling endosome membrane	0.0178	ACAP1|FZD7|SLC39A4|HLA-C|HLA-E|OPTN|CD274|HLA-B|SORCS2|NTRK1|SCAMP1	12165	354|1404|2568|1563|1872|2277|2616|2637|2070|1644|915	0.00023		GO:0055038	0.174958	0
1438	73	GO Cellular Component	Endoplasmic reticulum	0.0191	TMEM132A|TRAPPC6A|ERLEC1|SERPIND1|IGFBP5|C3|VGF|APOE|RNF128|BFAR|ABCA7|WNT5A|ATP10D|PLIN2|COL6A3|IGFBP7|SHH|COL1A2|SPTSSA|NDUFB8|COL22A1|FOS|GPR37|SHISA2|GRINA|LYPLA1|FAIM2|FAM20C|LAMA3|CERS5|CSF1|PDGFB|COL7A1|CCR10|PDE2A|NLRP3|RTN4|DNAJB2|PDGFA|GPAA1|ACSL5|COLGALT2|PTPLA|PLA2G4A|PTGS2|TPBG|COL5A1|ADAMTS13|CERCAM|ZC3H12A|COL5A2|HLA-C|CHGB|PRKCD|COL4A6|VKORC1|FOXRED2|KSR1|MATN3|LTBP1|NOTUM|LACC1|A…	12165	1545|1335|1953|1971|2544|1356|1674|1002|624|1518|666|1173|1527|1683|339|1455|2289|2301|2373|1944|1533|1710|1869|369|426|2094|762|906|1389|453|2415|1131|960|1833|1866|1509|1425|2022|1026|1260|2421|2025|2313|2166|2163|876|1047|2181|1437|1680|576|1563|2190|2598|1338|2475|1347|1287|2331|2394|390|1185|1062|2637|2082|2058|342|360|1512|996|1938|1245|2493	0.00027		GO:0005783	0.171897	0
7	4	GO Cellular Component	I-kappaB/NF-kappaB complex	0.0195	BCL3|NFKBIA|RELB|NFKB2	12165	1761|567|2304|966	0.00029		GO:0033256	0.170997	0
1623	80	GO Cellular Component	Integral component of plasma membrane	0.0213	SLC2A3|NOX3|SLC22A4|EFNB1|SLCO4A1|ICAM5|EPOR|CAV2|CD82|GRIN3B|SSPN|EFNB2|CD70|SLC6A8|SDCBP|CALHM2|BFAR|TSPAN13|KCNN4|GRIN2D|KCNK6|CNTNAP1|ICAM1|NPR3|ENPEP|ABCB4|OSMR|CACNA1D|PDPN|CLDN1|SLC39A4|TRPV3|ADORA2B|VAMP5|GPR37|APLF|SLCO2A1|CSPG4|EDNRA|JAG2|CCR10|C1QTNF1|NPR2|NOXA1|P2RX4|CNR1|TPBG|ROR1|KCNG1|TIE1|SDC4|NOX1|HLA-C|THBD|BMP2|ADRA1D|GPNMB|ACVRL1|SLC39A8|CLDN3|HRH1|ITGB2|JAM2|FSHR|TMEM150A|CSF…	12165	2649|2133|1707|849|2145|1419|837|1755|2646|321|2403|1860|1350|1119|2469|2019|1518|945|582|2055|984|1188|471|816|1839|1170|930|714|411|525|2568|2505|1164|537|1869|2241|1224|969|375|633|1833|501|948|348|1038|924|876|1893|978|675|2064|552|1563|1167|942|1320|2283|846|1254|1362|1074|579|855|2184|1326|732|2637|1668|1485|384|2070|1644|936|2418|507|2085|2496|360|1791|1245	0.00033		GO:0005887	0.167162	0
3879	165	GO Cellular Component	Vesicle	0.0213	TMEM132A|SLC2A3|ACAP1|NOX3|EFNB1|SERPIND1|RIPK2|BET1|CAV2|SYNGR2|CD82|PPP1R7|SSPN|HIST1H4F|CD70|C3|RRAS|VGF|APOE|LGALS3|RNF128|IRAK2|RIPK1|SDCBP|RIMS2|CRISPLD2|LGALS3BP|KCNN4|ABCA7|SYP|BLVRB|WNT5A|ICAM1|PI4K2B|NPR3|ENPEP|GAL|ABCB4|C1RL|ST8SIA2|SECTM1|S100A11|MYO5B|FZD7|NMNAT2|CLIC6|BTG2|ACE|PDPN|COL6A3|IGFBP7|PTPRN|NKX6-1|DTX3L|COL1A2|ANPEP|SLC39A4|LTBP3|HIST1H2AE|VAMP5|ARF4|NPTX1|CSPG4|SPHK1|MSR…	12165	1545|2649|354|2133|849|1971|2628|2355|1755|2028|2646|1560|2403|2286|1350|1356|651|1674|1002|2187|624|1722|2202|2469|1407|513|1602|582|666|2586|987|1173|471|1296|816|1839|2562|1170|2115|309|1488|1962|2157|1404|477|1848|1089|2148|411|339|1455|630|1650|2235|2301|1578|2568|891|1458|537|1842|1983|969|1269|2337|1452|990|2094|906|774|1389|594|1131|813|1302|2031|960|1332|1716|2142|1026|1659|858|612|1038|…	0.00033		GO:0031982	0.167162	0
820	46	GO Cellular Component	Anchoring junction	0.0341	FERMT1|LIN7B|CAV2|MYH1|EFNB2|MYH2|RRAS|SDCBP|CNTNAP1|ICAM1|ABCB4|S100A11|CLDN1|VAMP5|CALB2|CSPG4|CADM1|FES|PKP3|LIMK1|RPS17|OCLN|CYTH1|ARHGEF2|RHOU|L1CAM|SDC4|FHL3|RND3|WAS|NEDD9|JUP|PRKCD|LIMA1|CLDN3|SNTB1|YWHAZ|ITGB2|JAM2|TRIOBP|RPL9|CLDN4|LMLN|FLNB|LPXN|LIMS1	12165	1008|2358|1755|1647|1860|1098|651|2469|1188|471|1170|1962|525|537|1539|969|2004|813|1758|921|1656|1659|927|327|1713|366|2064|1449|324|1566|1284|429|2598|549|1362|1611|1113|579|855|1815|750|1668|1395|378|2001|2364	0.00056		GO:0070161	0.146725	0
19	5	GO Cellular Component	Apicolateral plasma membrane	0.0497	OCLN|THBD|JUP|CLDN3|CLDN4	12165	1659|1167|429|1362|1668	0.00085		GO:0016327	0.130364	0
1351	67	GO Cellular Component	Synapse	0.0497	EFNB1|LIN7B|SYNGR2|GRIN3B|SSPN|EFNB2|APOE|SDCBP|RIMS2|SYP|GRIN2D|BLVRB|WNT5A|CNTNAP1|NMNAT2|CACNA1D|PTPRN|UCN|DAGLB|ACHE|ADORA2B|ARF4|CALB2|NPTX1|SPHK1|FAIM2|NPTXR|CADM1|PDE2A|DACT1|RTN4|SNCA|RPS17|EGFLAM|ARC|P2RX4|CACNA1A|LZTS3|DFNB31|ARHGEF2|STX11|CNR1|NEURL1|ROR1|RAB40A|TMEM240|NTNG2|SYT12|SNTB1|YWHAZ|HRH1|LYPD1|SHARPIN|ICA1|PRKAR1B|SYNC|MDGA1|HRAS|SERPINE2|SORCS2|HOMER3|ELFN1|SLC16A3|SYT6|SCA…	12165	849|2358|2028|321|2403|1860|1002|2469|1407|2586|2055|987|1173|1188|477|714|630|972|2076|465|1164|1842|1539|1983|1269|762|1581|2004|1866|546|1425|393|1656|1080|858|1038|2328|1104|798|327|1041|924|1341|1893|981|2211|1827|444|1611|1113|1074|1209|2262|825|591|306|2346|1473|1107|2070|1095|1896|2085|360|915|1791|1125	0.00087		GO:0045202	0.130364	0
4114	227	GO Biological Process	Regulation of response to stimulus	5.5e-12	CYP26B1|PPP2R5B|BCL3|ERLEC1|PIK3IP1|BIK|NFKBIA|FERMT1|RIPK2|RELB|ICAM5|EPOR|CAV2|CSF3|CYP27B1|ADTRP|IGFBP5|PPP3R1|DUSP4|WIPF3|SNAI1|EFNB2|MYH2|PSD4|C3|RRAS|CYTH4|LIF|APOE|GATA5|MAP3K10|LGALS3|ZSWIM4|PTPRE|IRAK2|RIPK1|IER3|SDCBP|BFAR|RIMS2|RHBDF1|FOXF1|KCNN4|ABCA7|SYP|SHC2|WNT5A|ICAM1|C1RL|SECTM1|OSMR|PLA2G7|PTPRR|FZD7|WIF1|NBL1|DRAXIN|PDPN|CLDN1|UCN|DTX3L|DAGLB|SHH|COL1A2|RGS20|MESP1|RUNX1|SOX7|A…	12165	831|654|1761|1953|1782|1290|567|1008|2628|2304|1419|837|1755|447|1524|2622|2544|600|2574|2334|1950|1860|1098|1743|1356|651|2238|939|1002|2454|681|2187|2088|1014|1722|2202|828|2469|1518|1407|2490|519|582|666|2586|2559|1173|471|2115|1488|930|2409|1641|1404|2589|1032|405|411|525|972|2235|2076|2289|2301|1428|1623|1020|678|1164|1710|1869|2241|1980|621|1983|1101|534|969|369|1269|426|2526|1905|2193|762|…	4.28e-16		GO:0048583	1.12596	0
3227	188	GO Biological Process	Regulation of multicellular organismal process	2.6e-11	CYP26B1|PPP2R5B|BCL3|NFKBIA|FERMT1|RIPK2|RELB|CSF3|DTX4|CYP27B1|ADTRP|IGFBP5|EGR2|SNAI1|HIST1H4F|EFNB2|C3|RRAS|LIF|APOE|GATA5|LGALS3|ZSWIM4|RNF128|BHLHE40|TBX3|RIPK1|SDCBP|HECW2|RIMS2|ABCA7|GRIN2D|KCNK6|WNT5A|ICAM1|NPR3|GAL|HES6|PTPRR|FZD7|CACNA1D|NBL1|ACE|DRAXIN|PDPN|NKX6-1|UCN|SHH|MESP1|RUNX1|TRPV3|ANGPTL4|LTBP3|ACHE|ADORA2B|FOS|APLF|NPTX1|CLCF1|TRIB1|SPHK1|PER1|ALOX12B|MALT1|FAM20C|MTURN|LAMA3…	12165	831|654|1761|567|1008|2628|2304|447|1239|1524|2622|2544|1065|1950|2286|1860|1356|651|939|1002|2454|2187|2088|624|2013|1959|2202|2469|2010|1407|666|2055|984|1173|471|816|2562|1767|1641|1404|714|1032|2148|405|411|1650|972|2289|1623|1020|2505|1377|891|465|1164|1710|2241|1983|1101|534|1269|2526|1905|2193|906|2463|1389|2595|1359|672|2415|1581|2004|1131|813|1332|1272|921|1509|546|1425|1932|393|501|948|…	4.04e-15		GO:0051239	1.0585	0
3514	199	GO Biological Process	Regulation of cell communication	2.89e-11	CYP26B1|PPP2R5B|BCL3|SIRT4|PIK3IP1|BIK|NFKBIA|FERMT1|RIPK2|EPOR|CAV2|CSF3|CYP27B1|IGFBP5|PPP3R1|GRIN3B|DUSP4|EGR2|SNAI1|PSD4|C3|RRAS|CYTH4|LIF|VGF|APOE|GATA5|MAP3K10|LGALS3|PTPRE|IRAK2|RIPK1|IER3|SDCBP|BFAR|RIMS2|RHBDF1|KCNN4|ABCA7|SYP|GRIN2D|SHC2|WNT5A|ICAM1|GAL|SECTM1|PTPRR|FZD7|WIF1|CACNA1D|NBL1|DRAXIN|NKX6-1|UCN|SHH|RGS20|MESP1|RUNX1|SOX7|ACHE|ADORA2B|GPR37|DDIT4|NECAB2|CALB2|NPTX1|CLCF1|TRIB…	12165	831|654|1761|618|1782|1290|567|1008|2628|837|1755|447|1524|2544|600|321|2574|1065|1950|1743|1356|651|2238|939|1674|1002|2454|681|2187|1014|1722|2202|828|2469|1518|1407|2490|582|666|2586|2055|2559|1173|471|2562|1488|1641|1404|2589|714|1032|405|1650|972|2289|1428|1623|1020|678|465|1164|1869|1980|621|1539|1983|1101|534|969|369|1269|426|2526|1905|2193|762|906|765|2463|2595|435|1359|2415|1581|633|2004…	6.75e-15		GO:0010646	1.05391	0
3553	200	GO Biological Process	Regulation of signaling	3.22e-11	CYP26B1|PPP2R5B|BCL3|SIRT4|PIK3IP1|BIK|NFKBIA|FERMT1|RIPK2|EPOR|CAV2|CSF3|CYP27B1|IGFBP5|PPP3R1|GRIN3B|DUSP4|EGR2|SNAI1|PSD4|C3|RRAS|CYTH4|LIF|VGF|APOE|GATA5|MAP3K10|LGALS3|PTPRE|IRAK2|RIPK1|IER3|SDCBP|BFAR|RIMS2|RHBDF1|KCNN4|ABCA7|SYP|GRIN2D|SHC2|WNT5A|ICAM1|GAL|SECTM1|PTPRR|FZD7|WIF1|CACNA1D|NBL1|DRAXIN|NKX6-1|UCN|SHH|RGS20|MESP1|RUNX1|SOX7|ACHE|ADORA2B|GPR37|DDIT4|NECAB2|CALB2|NPTX1|CLCF1|TRIB…	12165	831|654|1761|618|1782|1290|567|1008|2628|837|1755|447|1524|2544|600|321|2574|1065|1950|1743|1356|651|2238|939|1674|1002|2454|681|2187|1014|1722|2202|828|2469|1518|1407|2490|582|666|2586|2055|2559|1173|471|2562|1488|1641|1404|2589|714|1032|405|1650|972|2289|1428|1623|1020|678|465|1164|1869|1980|621|1539|1983|1101|534|969|369|1269|426|2526|1905|2193|762|906|765|2463|2595|435|1359|2415|1581|633|2004…	1e-14		GO:0023051	1.04921	0
12171	494	GO Biological Process	Biological regulation	6.77e-11	CYP26B1|TRAPPC6A|RGPD5|ACAP1|NOX3|PPP2R5B|BCL3|ERLEC1|SLC22A4|TFAP2C|SIRT4|EFNB1|SERPIND1|PIK3IP1|HSCB|BIK|PLEK2|NFKBIA|SLCO4A1|FERMT1|RIPK2|RELB|LIN7B|ICAM5|EPOR|CAV2|CSF3|DTX4|CYP27B1|ADTRP|IGFBP5|PPP1R7|PPP3R1|GRIN3B|VAX2|DUSP4|WIPF3|EGR2|SNAI1|HIST1H4F|EFNB2|MYH2|PSD4|CD70|C3|FOSB|RRAS|GNG11|CYTH4|LIF|VGF|SLC4A5|APOE|GATA5|MAP3K10|LGALS3|ZSWIM4|PTPRE|CARD6|RNF128|MED10|IRAK2|BHLHE40|MSI1|TBX3…	12165	831|1335|882|354|2133|654|1761|1953|1707|483|618|849|1971|1782|2607|1290|2382|567|2145|1008|2628|2304|2358|1419|837|1755|447|1239|1524|2622|2544|1560|600|321|330|2574|2334|1065|1950|2286|1860|1098|1743|1350|1356|1329|651|402|2238|939|1674|468|1002|2454|681|2187|2088|1014|951|624|894|1722|2013|1737|1959|543|2202|828|2469|2019|2010|1518|945|1407|2490|519|1602|582|666|2586|2154|2055|2112|984|2559|11…	2.85e-14		GO:0065007	1.01694	0
2096	137	GO Biological Process	Regulation of multicellular organismal development	6.77e-11	CYP26B1|PPP2R5B|NFKBIA|FERMT1|RIPK2|CSF3|CYP27B1|EGR2|SNAI1|HIST1H4F|EFNB2|C3|RRAS|LIF|APOE|GATA5|LGALS3|ZSWIM4|BHLHE40|TBX3|RIPK1|SDCBP|HECW2|RIMS2|WNT5A|GAL|HES6|FZD7|NBL1|ACE|DRAXIN|PDPN|NKX6-1|SHH|MESP1|RUNX1|ANGPTL4|LTBP3|FOS|APLF|CLCF1|TRIB1|SPHK1|MALT1|FAM20C|MTURN|LAMA3|WNT11|TNFRSF12A|MAF|CSF1|PDGFB|FES|HIST2H3D|F3|LIMK1|NLRP3|DACT1|RTN4|HEY1|SNCA|FAIM|HOXA9|IKZF3|MAFF|PDGFA|ARC|TLL2|HIS…	12165	831|654|567|1008|2628|447|1524|1065|1950|2286|1860|1356|651|939|1002|2454|2187|2088|2013|1959|2202|2469|2010|1407|1173|2562|1767|1404|1032|2148|405|411|1650|2289|1623|1020|1377|891|1710|2241|1101|534|1269|2193|906|2463|1389|2595|1359|672|2415|1131|813|1332|1272|921|1509|546|1425|1932|393|495|1911|1071|2445|1026|858|1182|612|1038|1104|327|1746|1824|1440|2163|2016|2523|924|876|1341|834|366|819|1893…	2.63e-14		GO:2000026	1.01694	0
4874	249	GO Biological Process	Negative regulation of cellular process	9.4e-11	CYP26B1|PPP2R5B|BCL3|ERLEC1|TFAP2C|SIRT4|SERPIND1|PIK3IP1|NFKBIA|FERMT1|RIPK2|RELB|CAV2|CSF3|CYP27B1|ADTRP|IGFBP5|VAX2|DUSP4|SNAI1|HIST1H4F|EFNB2|C3|FOSB|RRAS|LIF|APOE|MAP3K10|LGALS3|PTPRE|RNF128|BHLHE40|TBX3|RIPK1|IER3|SDCBP|HECW2|BFAR|RHBDF1|FOXF1|ABCA7|WNT5A|ICAM1|NPR3|GAL|S100A11|HES6|PTPRR|FZD7|WIF1|TIMP4|NBL1|BTG2|ACE|DRAXIN|PDPN|COL6A3|IGFBP7|NKX6-1|UCN|DTX3L|FOXQ1|SHH|RGS20|NFIL3|PIWIL4|R…	12165	831|654|1761|1953|483|618|1971|1782|567|1008|2628|2304|1755|447|1524|2622|2544|330|2574|1950|2286|1860|1356|1329|651|939|1002|681|2187|1014|624|2013|1959|2202|828|2469|2010|1518|2490|519|666|1173|471|816|2562|1962|1767|1641|1404|2589|1671|1032|1089|2148|405|411|339|1455|1650|972|2235|462|2289|1428|2376|2124|1212|1623|1020|2100|1377|891|678|465|1638|1458|1842|1869|1980|621|1101|534|369|1269|426|25…	5.12e-14		GO:0048523	1.00269	0
5389	266	GO Biological Process	Negative regulation of biological process	3.2e-10	CYP26B1|PPP2R5B|BCL3|ERLEC1|TFAP2C|SIRT4|SERPIND1|PIK3IP1|NFKBIA|FERMT1|RIPK2|RELB|CAV2|CSF3|CYP27B1|ADTRP|IGFBP5|VAX2|DUSP4|SNAI1|HIST1H4F|EFNB2|C3|FOSB|RRAS|LIF|APOE|GATA5|MAP3K10|LGALS3|PTPRE|RNF128|IRAK2|BHLHE40|TBX3|RIPK1|IER3|SDCBP|HECW2|BFAR|RHBDF1|FOXF1|ABCA7|WNT5A|ICAM1|NPR3|GAL|S100A11|HES6|NFKBIE|PTPRR|FZD7|WIF1|TIMP4|NBL1|BTG2|ACE|DRAXIN|PDPN|COL6A3|IGFBP7|NKX6-1|UCN|DTX3L|FOXQ1|SHH|R…	12165	831|654|1761|1953|483|618|1971|1782|567|1008|2628|2304|1755|447|1524|2622|2544|330|2574|1950|2286|1860|1356|1329|651|939|1002|2454|681|2187|1014|624|1722|2013|1959|2202|828|2469|2010|1518|2490|519|666|1173|471|816|2562|1962|1767|2043|1641|1404|2589|1671|1032|1089|2148|405|411|339|1455|1650|972|2235|462|2289|1428|2376|2124|1212|1623|1020|2100|2505|1377|891|678|465|1638|1458|1164|1842|1869|1980|621…	1.99e-13		GO:0048519	0.949485	0
3107	177	GO Biological Process	Regulation of signal transduction	3.79e-10	CYP26B1|PPP2R5B|BCL3|PIK3IP1|BIK|NFKBIA|FERMT1|RIPK2|EPOR|CAV2|CSF3|CYP27B1|IGFBP5|PPP3R1|DUSP4|SNAI1|PSD4|C3|RRAS|CYTH4|LIF|APOE|GATA5|MAP3K10|LGALS3|PTPRE|IRAK2|RIPK1|IER3|SDCBP|BFAR|RIMS2|RHBDF1|KCNN4|ABCA7|SYP|SHC2|WNT5A|ICAM1|SECTM1|PTPRR|FZD7|WIF1|NBL1|DRAXIN|UCN|SHH|RGS20|MESP1|RUNX1|SOX7|ADORA2B|GPR37|DDIT4|NECAB2|NPTX1|CLCF1|TRIB1|CSPG4|SHISA2|SPHK1|GRINA|PER1|ALOX12B|MALT1|FAIM2|FAM20C|…	12165	831|654|1761|1782|1290|567|1008|2628|837|1755|447|1524|2544|600|2574|1950|1743|1356|651|2238|939|1002|2454|681|2187|1014|1722|2202|828|2469|1518|1407|2490|582|666|2586|2559|1173|471|1488|1641|1404|2589|1032|405|972|2289|1428|1623|1020|678|1164|1869|1980|621|1983|1101|534|969|369|1269|426|2526|1905|2193|762|906|765|2463|2595|435|1359|2415|1581|633|1131|1272|1422|1866|1509|546|1425|1932|393|870|501…	2.66e-13		GO:0009966	0.942136	0
2648	157	GO Biological Process	Regulation of developmental process	6.29e-10	CYP26B1|PPP2R5B|NFKBIA|FERMT1|RIPK2|CSF3|CYP27B1|IGFBP5|WIPF3|EGR2|SNAI1|HIST1H4F|EFNB2|C3|RRAS|LIF|APOE|GATA5|LGALS3|ZSWIM4|BHLHE40|TBX3|RIPK1|SDCBP|HECW2|RIMS2|WNT5A|ICAM1|GAL|HES6|FZD7|WIF1|NBL1|ACE|DRAXIN|PDPN|NKX6-1|SHH|MESP1|RUNX1|ANGPTL4|LTBP3|JUNB|FOS|APLF|CLCF1|TRIB1|SPHK1|MALT1|FAM20C|MTURN|LAMA3|WNT11|TNFRSF12A|MAF|CSF1|PDGFB|FES|HIST2H3D|F3|LIMK1|NLRP3|DACT1|RTN4|HEY1|SNCA|NPR2|FAIM|H…	12165	831|654|567|1008|2628|447|1524|2544|2334|1065|1950|2286|1860|1356|651|939|1002|2454|2187|2088|2013|1959|2202|2469|2010|1407|1173|471|2562|1767|1404|2589|1032|2148|405|411|1650|2289|1623|1020|1377|891|1638|1710|2241|1101|534|1269|2193|906|2463|1389|2595|1359|672|2415|1131|813|1332|1272|921|1509|546|1425|1932|393|948|495|1911|2142|1071|2445|1026|858|1182|612|1038|1104|327|1746|1713|1824|1440|2163|2…	4.89e-13		GO:0050793	0.920135	0
6112	290	GO Biological Process	Positive regulation of biological process	9.08e-10	CYP26B1|PPP2R5B|BCL3|TFAP2C|SIRT4|EFNB1|BIK|PLEK2|NFKBIA|FERMT1|RIPK2|RELB|EPOR|CAV2|CSF3|CYP27B1|ADTRP|IGFBP5|PPP1R7|PPP3R1|WIPF3|EGR2|SNAI1|EFNB2|MYH2|CD70|C3|FOSB|RRAS|LIF|APOE|GATA5|MAP3K10|LGALS3|RNF128|MED10|IRAK2|TBX3|RIPK1|SDCBP|CALHM2|HECW2|RIMS2|FOXF1|KCNN4|ABCA7|GRIN2D|SHC2|WNT5A|ICAM1|NPR3|GAL|ABCB4|C1RL|SECTM1|S100A11|CSRNP1|OSMR|PLA2G7|PLIN2|HOXA10|FZD7|WIF1|CACNA1D|NBL1|BTG2|ACE|PD…	12165	831|654|1761|483|618|849|1290|2382|567|1008|2628|2304|837|1755|447|1524|2622|2544|1560|600|2334|1065|1950|1860|1098|1350|1356|1329|651|939|1002|2454|681|2187|624|894|1722|1959|2202|2469|2019|2010|1407|519|582|666|2055|2559|1173|471|816|2562|1170|2115|1488|1962|1311|930|2409|1683|723|1404|2589|714|1032|1089|2148|411|663|525|630|1650|972|2235|2076|2289|2376|1623|1020|2505|1377|891|678|465|1638|1164…	7.78e-13		GO:0048518	0.904191	0
2257	138	GO Biological Process	Positive regulation of response to stimulus	2.64e-09	PPP2R5B|BIK|NFKBIA|FERMT1|RIPK2|RELB|EPOR|CAV2|CSF3|CYP27B1|IGFBP5|PPP3R1|WIPF3|MYH2|C3|LIF|APOE|GATA5|MAP3K10|IRAK2|RIPK1|SDCBP|RIMS2|KCNN4|ABCA7|SHC2|WNT5A|ICAM1|C1RL|SECTM1|OSMR|PLA2G7|FZD7|PDPN|CLDN1|UCN|DTX3L|SHH|MESP1|ADORA2B|GPR37|NECAB2|CLCF1|CSPG4|SPHK1|ALOX12B|MALT1|TSPYL5|MTURN|WNT11|PMAIP1|TNFRSF12A|CSF1|JAG2|CADM1|PDGFB|F3|UNC5B|PDE2A|LIMK1|NLRP3|DACT1|RTN4|SNCA|MAOA|C1QTNF1|NPR2|RIO…	12165	654|1290|567|1008|2628|2304|837|1755|447|1524|2544|600|2334|1098|1356|939|1002|2454|681|1722|2202|2469|1407|582|666|2559|1173|471|2115|1488|930|2409|1404|411|525|972|2235|2289|1623|1164|1869|621|1101|969|1269|1905|2193|765|2463|2595|435|1359|2415|633|2004|1131|1272|1422|1866|921|1509|546|1425|393|870|501|948|1491|1026|1659|858|2619|1038|2499|1440|2166|2163|2535|924|1341|819|1893|552|1680|1779|199…	2.46e-12		GO:0048584	0.85784	0
5579	267	GO Biological Process	Positive regulation of cellular process	6.1e-09	CYP26B1|PPP2R5B|BCL3|TFAP2C|EFNB1|BIK|PLEK2|NFKBIA|FERMT1|RIPK2|RELB|EPOR|CAV2|CSF3|CYP27B1|ADTRP|IGFBP5|PPP1R7|PPP3R1|WIPF3|EGR2|SNAI1|EFNB2|CD70|C3|FOSB|RRAS|LIF|APOE|GATA5|MAP3K10|LGALS3|RNF128|MED10|IRAK2|TBX3|RIPK1|SDCBP|CALHM2|RIMS2|FOXF1|KCNN4|ABCA7|GRIN2D|SHC2|WNT5A|ICAM1|GAL|ABCB4|SECTM1|S100A11|CSRNP1|OSMR|PLA2G7|HOXA10|FZD7|WIF1|CACNA1D|NBL1|BTG2|ACE|PDPN|LHX8|CLDN1|PTPRN|NKX6-1|UCN|DT…	12165	831|654|1761|483|849|1290|2382|567|1008|2628|2304|837|1755|447|1524|2622|2544|1560|600|2334|1065|1950|1860|1350|1356|1329|651|939|1002|2454|681|2187|624|894|1722|1959|2202|2469|2019|1407|519|582|666|2055|2559|1173|471|2562|1170|1488|1962|1311|930|2409|723|1404|2589|714|1032|1089|2148|411|663|525|630|1650|972|2235|2076|2289|2376|1623|1020|891|678|465|1638|1164|1842|1710|1869|2241|1980|621|1101|534…	6.17e-12		GO:0048522	0.821467	0
4913	240	GO Biological Process	Regulation of molecular function	2.17e-08	TRAPPC6A|RGPD5|ACAP1|PPP2R5B|BCL3|TFAP2C|SIRT4|SERPIND1|PIK3IP1|HSCB|NFKBIA|RIPK2|RELB|CAV2|CSF3|CYP27B1|PPP1R7|VAX2|DUSP4|EGR2|SNAI1|PSD4|CD70|C3|FOSB|CYTH4|LIF|VGF|APOE|GATA5|MAP3K10|LGALS3|MED10|IRAK2|BHLHE40|TBX3|SP110|RIPK1|HECW2|TSPAN13|FOXF1|ARFGAP3|SHC2|WNT5A|ICAM1|NPR3|GAL|ELMOD1|SECTM1|HES6|CSRNP1|ZKSCAN7|NFKBIE|HOXA10|TIMP4|CACNA1D|NBL1|BTG2|ACE|LHX8|COL6A3|NKX6-1|UCN|DTX3L|FOXQ1|SHH|R…	12165	1335|882|354|654|1761|483|618|1971|1782|2607|567|2628|2304|1755|447|1524|1560|330|2574|1065|1950|1743|1350|1356|1329|2238|939|1674|1002|2454|681|2187|894|1722|2013|1959|543|2202|2010|945|519|2154|2559|1173|471|816|2562|2391|1488|1767|1311|1278|2043|723|1671|714|1032|1089|2148|663|339|1650|972|2235|462|2289|1428|2376|1212|1623|1020|1377|678|1638|1164|1842|1710|1983|702|1101|534|969|1365|1269|375|2…	2.36e-11		GO:0065009	0.766354	0
2325	136	GO Biological Process	Cell surface receptor signaling pathway	5.92e-08	EFNB1|NFKBIA|FERMT1|RIPK2|RELB|EPOR|CAV2|CSF3|DTX4|PPP3R1|GRIN3B|VAX2|WIPF3|SNAI1|EFNB2|MYH2|CD70|C3|LIF|MAP3K10|IRAK2|RIPK1|SDCBP|FOXF1|ABCA7|GRIN2D|SHC2|WNT5A|ICAM1|CSRNP1|OSMR|PTPRR|FZD7|WIF1|TIMP4|DRAXIN|PTPRN|NKX6-1|DTX3L|DAGLB|SHH|COL1A2|MESP1|LTBP3|JUNB|ADORA2B|ARF4|FOS|BOLA2B|DDIT4|CLCF1|CSPG4|MALT1|MTSS1|LAMA3|WNT11|TNFRSF12A|CSF1|JAG2|PDGFB|BOLA2|FES|CCR10|UNC5A|HIST2H3D|F3|UNC5B|LIMK1|…	12165	849|567|1008|2628|2304|837|1755|447|1239|600|321|330|2334|1950|1860|1098|1350|1356|939|681|1722|2202|2469|519|666|2055|2559|1173|471|1311|930|1641|1404|2589|1671|405|630|1650|2235|2076|2289|2301|1623|891|1638|1164|1842|1710|345|1980|1101|969|2193|774|1389|2595|1359|2415|633|1131|2205|813|1833|1875|1332|1272|1422|921|546|1932|870|948|792|1026|1626|612|1038|1713|2163|1341|1893|2181|675|1680|1779|19…	7.21e-11		GO:0007166	0.722768	0
1770	112	GO Biological Process	Positive regulation of multicellular organismal process	5.92e-08	CYP26B1|PPP2R5B|BCL3|FERMT1|RIPK2|CSF3|CYP27B1|EGR2|SNAI1|EFNB2|C3|RRAS|LIF|APOE|GATA5|RIPK1|SDCBP|RIMS2|ABCA7|WNT5A|ICAM1|GAL|NBL1|PDPN|NKX6-1|UCN|SHH|MESP1|RUNX1|ANGPTL4|LTBP3|ACHE|ADORA2B|FOS|CLCF1|TRIB1|SPHK1|ALOX12B|MALT1|FAM20C|MTURN|WNT11|TNFRSF12A|CSF1|CADM1|PDGFB|FES|F3|LIMK1|NLRP3|RTN4|C1QTNF1|RIOK3|FAIM|POLR2K|PDGFA|P2RX4|ARHGEF2|ISLR2|DUSP10|PLA2G4A|PTGS2|VNN1|IFI16|CNR1|TPBG|NEURL1|N…	12165	831|654|1761|1008|2628|447|1524|1065|1950|1860|1356|651|939|1002|2454|2202|2469|1407|666|1173|471|2562|1032|411|1650|972|2289|1623|1020|1377|891|465|1164|1710|1101|534|1269|1905|2193|906|2463|2595|1359|2415|2004|1131|813|1272|921|1509|1425|501|1491|495|792|1026|1038|327|1746|1824|2166|2163|2016|2535|924|876|1341|966|366|1893|675|552|1680|432|1872|1167|942|2097|1320|648|2616|1956|1482|846|429|2388…	6.92e-11		GO:0051240	0.722768	0
969	74	GO Biological Process	Regulation of locomotion	7.7e-08	ADTRP|IGFBP5|SNAI1|EFNB2|RRAS|APOE|LGALS3|ZSWIM4|SDCBP|FOXF1|WNT5A|ICAM1|S100A11|PLA2G7|PTPRR|NBL1|ACE|PDPN|CLDN1|NKX6-1|SHH|TRIB1|SPHK1|LAMA3|WNT11|CSF1|PDGFB|FES|F3|RLTPR|RTN4|TP53INP1|PDGFA|P2RX4|CCL28|ARHGEF2|OSGIN1|DUSP10|PTGS2|SGK1|ARHGAP4|GADD45A|TIE1|SDC4|ZC3H12A|WAS|PIK3CD|BMP2|NEDD9|CD274|GPNMB|PIP5KL1|ACVRL1|NTNG2|JUP|C10orf54|CLDN3|ZSWIM8|JAM2|CARD10|MDK|DYSF|ARTN|TSTA3|CCBE1|HRAS|CLD…	12165	2622|2544|1950|1860|651|1002|2187|2088|2469|519|1173|471|1962|2409|1641|1032|2148|411|525|1650|2289|534|1269|1389|2595|2415|1131|813|1272|1716|1425|2142|1026|1038|684|327|2037|1824|2163|693|834|819|675|2064|1680|1566|1221|942|1284|2616|2283|480|846|1827|429|2388|1362|2253|855|1929|1974|771|1620|636|1230|1473|1668|1107|1497|2325|507|2652|1245|1125	1.02e-10		GO:0040012	0.711351	0
1874	116	GO Biological Process	Regulation of cell differentiation	7.7e-08	CYP26B1|PPP2R5B|NFKBIA|RIPK2|CSF3|CYP27B1|IGFBP5|EGR2|SNAI1|HIST1H4F|EFNB2|RRAS|LIF|APOE|GATA5|LGALS3|ZSWIM4|BHLHE40|TBX3|RIPK1|SDCBP|HECW2|RIMS2|WNT5A|HES6|FZD7|WIF1|NBL1|DRAXIN|PDPN|NKX6-1|SHH|MESP1|RUNX1|LTBP3|JUNB|FOS|CLCF1|TRIB1|MALT1|FAM20C|MTURN|WNT11|TNFRSF12A|MAF|CSF1|PDGFB|FES|HIST2H3D|LIMK1|NLRP3|RTN4|HEY1|NPR2|FAIM|HOXA9|TP53INP1|IKZF3|MAFF|ARC|HIST1H3J|P2RX4|LZTS3|ARHGEF2|ISLR2|DUSP1…	12165	831|654|567|2628|447|1524|2544|1065|1950|2286|1860|651|939|1002|2454|2187|2088|2013|1959|2202|2469|2010|1407|1173|1767|1404|2589|1032|405|411|1650|2289|1623|1020|891|1638|1710|1101|534|2193|906|2463|2595|1359|672|2415|1131|813|1332|921|1509|1425|1932|948|495|1911|2142|1071|2445|858|612|1038|1104|327|1746|1824|1440|2163|2016|2523|924|1341|834|366|1893|1047|1680|381|576|432|942|2097|1284|648|1482|8…	1.06e-10		GO:0045595	0.711351	0
4426	219	GO Biological Process	System development	7.7e-08	CYP26B1|NOX3|PPP2R5B|BCL3|TFAP2C|EFNB1|DMC1|BIK|RELB|EPOR|CAV2|CSF3|CYP27B1|ADTRP|IGFBP5|VAX2|EGR2|SNAI1|EFNB2|C3|RRAS|LIF|VGF|SLC4A5|APOE|NCAN|GATA5|ZSWIM4|BHLHE40|MSI1|TBX3|HECW2|RIMS2|CRISPLD2|FOXF1|GRIN2D|WNT5A|CNTNAP1|ICAM1|NPR3|ENPEP|GAL|ST8SIA2|HES6|CSRNP1|HOXA10|FZD7|TIMP4|NBL1|BTG2|ACE|DRAXIN|PDPN|LHX8|CLDN1|COL6A3|PTPRN|NKX6-1|UCN|FOXQ1|DAGLB|SHH|COL1A2|MESP1|ANPEP|RUNX1|ANGPTL4|LTBP3|A…	12165	831|2133|654|1761|483|849|2604|1290|2304|837|1755|447|1524|2622|2544|330|1065|1950|1860|1356|651|939|1674|468|1002|2541|2454|2088|2013|1737|1959|2010|1407|513|519|2055|1173|1188|471|816|1839|2562|309|1767|1311|723|1404|1671|1032|1089|2148|405|411|663|525|339|630|1650|972|462|2076|2289|2301|1623|1578|1020|1377|891|465|1638|537|1842|1710|1980|1983|1101|969|1269|375|1905|2193|795|1077|762|906|774|13…	1.05e-10		GO:0048731	0.711351	0
5320	252	GO Biological Process	Cell communication	7.84e-08	CYP26B1|PPP2R5B|BCL3|TFAP2C|EFNB1|PLEK2|NFKBIA|FERMT1|RIPK2|RELB|LIN7B|EPOR|CAV2|CSF3|DTX4|ADTRP|IGFBP5|PPP3R1|GRIN3B|VAX2|WIPF3|SNAI1|EFNB2|MYH2|CD70|C3|RRAS|GNG11|LIF|VGF|APOE|MAP3K10|LGALS3|IRAK2|TBX3|RIPK1|SDCBP|RIMS2|FOXF1|LGALS3BP|ABCA7|GRIN2D|SHC2|WNT5A|CNTNAP1|ICAM1|NPR3|ENPEP|GAL|SECTM1|S100A11|CSRNP1|OSMR|PTPRR|FZD7|WIF1|TIMP4|CACNA1D|NBL1|BTG2|DRAXIN|PDPN|PTPRN|NKX6-1|UCN|DTX3L|DAGLB|S…	12165	831|654|1761|483|849|2382|567|1008|2628|2304|2358|837|1755|447|1239|2622|2544|600|321|330|2334|1950|1860|1098|1350|1356|651|402|939|1674|1002|681|2187|1722|1959|2202|2469|1407|519|1602|666|2055|2559|1173|1188|471|816|1839|2562|1488|1962|1311|930|1641|1404|2589|1671|714|1032|1089|405|411|630|1650|972|2235|2076|2289|2301|1428|1212|1623|2568|891|465|1638|1164|1842|1710|1869|345|2241|1980|1983|1101|5…	1.22e-10		GO:0007154	0.710568	0
5023	241	GO Biological Process	Multicellular organism development	7.84e-08	CYP26B1|NOX3|PPP2R5B|BCL3|TFAP2C|EFNB1|DMC1|BIK|RELB|EPOR|CAV2|CSF3|CYP27B1|ADTRP|IGFBP5|VAX2|DUSP4|WIPF3|EGR2|SNAI1|EFNB2|C3|RRAS|LIF|VGF|SLC4A5|APOE|NCAN|GATA5|ZSWIM4|BHLHE40|MSI1|TBX3|HECW2|RIMS2|CRISPLD2|FOXF1|GRIN2D|WNT5A|CNTNAP1|ICAM1|NPR3|ENPEP|GAL|ST8SIA2|HES6|CSRNP1|PTPRR|HOXA10|FZD7|WIF1|TIMP4|NBL1|BTG2|ACE|DRAXIN|PDPN|LHX8|CLDN1|COL6A3|IGFBP7|PTPRN|NKX6-1|UCN|FOXQ1|DAGLB|SHH|COL1A2|PIW…	12165	831|2133|654|1761|483|849|2604|1290|2304|837|1755|447|1524|2622|2544|330|2574|2334|1065|1950|1860|1356|651|939|1674|468|1002|2541|2454|2088|2013|1737|1959|2010|1407|513|519|2055|1173|1188|471|816|1839|2562|309|1767|1311|1641|723|1404|2589|1671|1032|1089|2148|405|411|663|525|339|1455|630|1650|972|462|2076|2289|2301|2124|1623|1578|1020|1377|891|678|465|1638|537|1842|1710|1980|1983|1101|969|369|1269…	1.26e-10		GO:0007275	0.710568	0
10932	442	GO Biological Process	Regulation of cellular process	7.84e-08	CYP26B1|PPP2R5B|BCL3|ERLEC1|TFAP2C|SIRT4|EFNB1|SERPIND1|PIK3IP1|BIK|PLEK2|NFKBIA|FERMT1|RIPK2|RELB|EPOR|CAV2|CSF3|DTX4|CYP27B1|ADTRP|IGFBP5|PPP1R7|PPP3R1|GRIN3B|VAX2|DUSP4|WIPF3|EGR2|SNAI1|HIST1H4F|EFNB2|MYH2|PSD4|CD70|C3|FOSB|RRAS|GNG11|CYTH4|LIF|VGF|APOE|GATA5|MAP3K10|LGALS3|ZSWIM4|PTPRE|CARD6|RNF128|MED10|IRAK2|BHLHE40|MSI1|TBX3|SP110|RIPK1|IER3|SDCBP|CALHM2|HECW2|BFAR|TSPAN13|RIMS2|RHBDF1|FOX…	12165	831|654|1761|1953|483|618|849|1971|1782|1290|2382|567|1008|2628|2304|837|1755|447|1239|1524|2622|2544|1560|600|321|330|2574|2334|1065|1950|2286|1860|1098|1743|1350|1356|1329|651|402|2238|939|1674|1002|2454|681|2187|2088|1014|951|624|894|1722|2013|1737|1959|543|2202|828|2469|2019|2010|1518|945|1407|2490|519|1602|582|666|2586|2055|984|2559|1173|1188|471|816|2562|1170|1488|1962|1767|1311|1278|930|24…	1.23e-10		GO:0050794	0.710568	0
1760	110	GO Biological Process	Tissue development	1.12e-07	CYP26B1|EFNB1|EPOR|CAV2|CYP27B1|IGFBP5|VAX2|DUSP4|EGR2|SNAI1|EFNB2|LIF|SLC4A5|GATA5|LGALS3|TBX3|FOXF1|WNT5A|ICAM1|SECTM1|FZD7|BTG2|PDPN|CLDN1|COL6A3|NKX6-1|FOXQ1|SHH|COL1A2|MESP1|RUNX1|SOX7|JUNB|VAMP5|FOS|EDNRA|MSC|FAM20C|MTSS1|LAMA3|WNT11|MAF|CSF1|JAG2|KRT7|PDGFB|PKP3|ALDH1A3|COL7A1|PDE2A|RLTPR|DACT1|RTN4|OVOL1|HEY1|IKZF3|MAFF|PDGFA|EGFLAM|ARC|PYY|DFNB31|PTPLA|PTGS2|VAX1|NEURL1|RBP4|COL5A1|TIE1|…	12165	831|849|837|1755|1524|2544|330|2574|1065|1950|1860|939|468|2454|2187|1959|519|1173|471|1488|1404|1089|411|525|339|1650|462|2289|2301|1623|1020|678|1638|537|1710|375|1077|906|774|1389|2595|672|2415|633|594|1131|1758|2031|960|1866|1716|546|1425|1371|1932|1071|2445|1026|1080|858|2040|798|2313|2163|2523|1341|2214|1047|675|2064|627|1566|942|558|648|2283|846|1827|429|1362|696|579|2262|2331|1815|1068|19…	2.11e-10		GO:0009888	0.695078	0
5239	248	GO Biological Process	Signaling	1.12e-07	CYP26B1|PPP2R5B|BCL3|TFAP2C|EFNB1|PLEK2|NFKBIA|FERMT1|RIPK2|RELB|LIN7B|EPOR|CAV2|CSF3|DTX4|ADTRP|IGFBP5|PPP3R1|GRIN3B|VAX2|WIPF3|SNAI1|EFNB2|MYH2|CD70|C3|RRAS|GNG11|LIF|VGF|APOE|MAP3K10|LGALS3|IRAK2|TBX3|RIPK1|SDCBP|RIMS2|FOXF1|LGALS3BP|ABCA7|GRIN2D|KCNK6|SHC2|WNT5A|CNTNAP1|ICAM1|NPR3|ENPEP|GAL|SECTM1|S100A11|CSRNP1|OSMR|PTPRR|FZD7|WIF1|TIMP4|CACNA1D|NBL1|BTG2|DRAXIN|PDPN|PTPRN|NKX6-1|UCN|DTX3L|D…	12165	831|654|1761|483|849|2382|567|1008|2628|2304|2358|837|1755|447|1239|2622|2544|600|321|330|2334|1950|1860|1098|1350|1356|651|402|939|1674|1002|681|2187|1722|1959|2202|2469|1407|519|1602|666|2055|984|2559|1173|1188|471|816|1839|2562|1488|1962|1311|930|1641|1404|2589|1671|714|1032|1089|405|411|630|1650|972|2235|2076|2289|2301|1428|1212|1623|2568|891|465|1638|1164|1842|1710|1869|345|2241|1980|1983|11…	2.09e-10		GO:0023052	0.695078	0
865	68	GO Biological Process	Regulation of cell migration	1.12e-07	ADTRP|IGFBP5|SNAI1|RRAS|APOE|LGALS3|SDCBP|FOXF1|WNT5A|ICAM1|S100A11|PLA2G7|PTPRR|NBL1|ACE|PDPN|CLDN1|NKX6-1|SHH|TRIB1|SPHK1|LAMA3|WNT11|CSF1|PDGFB|F3|RLTPR|RTN4|TP53INP1|PDGFA|P2RX4|CCL28|ARHGEF2|OSGIN1|DUSP10|PTGS2|SGK1|ARHGAP4|GADD45A|TIE1|SDC4|ZC3H12A|PIK3CD|BMP2|NEDD9|CD274|GPNMB|PIP5KL1|ACVRL1|NTNG2|JUP|C10orf54|CLDN3|JAM2|CARD10|MDK|DYSF|TSTA3|CCBE1|HRAS|CLDN4|SERPINE2|FAM89B|CITED2|ADAM8|N…	12165	2622|2544|1950|651|1002|2187|2469|519|1173|471|1962|2409|1641|1032|2148|411|525|1650|2289|534|1269|1389|2595|2415|1131|1272|1716|1425|2142|1026|1038|684|327|2037|1824|2163|693|834|819|675|2064|1680|1221|942|1284|2616|2283|480|846|1827|429|2388|1362|855|1929|1974|771|636|1230|1473|1668|1107|1497|2325|507|2652|1245|1125	2.01e-10		GO:0030334	0.695078	0
4042	203	GO Biological Process	Regulation of biological quality	1.12e-07	CYP26B1|NOX3|BCL3|SLC22A4|SIRT4|SERPIND1|NFKBIA|SLCO4A1|LIN7B|CAV2|CSF3|CYP27B1|ADTRP|IGFBP5|PPP3R1|GRIN3B|WIPF3|EGR2|HIST1H4F|EFNB2|C3|LIF|VGF|SLC4A5|APOE|GATA5|RNF128|TBX3|RIMS2|KCNN4|ABCA7|SYP|GRIN2D|HSD17B14|KCNK6|WNT5A|CNTNAP1|ICAM1|NPR3|ENPEP|GAL|ABCB4|ATP10D|NFKBIE|PLIN2|MYO5B|CACNA1D|NBL1|ACE|DRAXIN|PDPN|CLDN1|PTPRN|NKX6-1|UCN|DAGLB|SHH|COL1A2|PIWIL4|SLC39A4|TRPV3|ANGPTL4|LTBP3|ACHE|ADORA…	12165	831|2133|1761|1707|618|1971|567|2145|2358|1755|447|1524|2622|2544|600|321|2334|1065|2286|1860|1356|939|1674|468|1002|2454|624|1959|1407|582|666|2586|2055|2112|984|1173|1188|471|816|1839|2562|1170|1527|2043|1683|2157|714|1032|2148|405|411|525|630|1650|972|2076|2289|2301|2124|2568|2505|1377|891|465|1164|1842|345|1539|2577|1155|426|375|1905|990|435|1359|2415|351|1131|2205|2169|813|2031|1833|1332|127…	2.23e-10		GO:0065008	0.695078	0
11475	457	GO Biological Process	Regulation of biological process	1.59e-07	CYP26B1|PPP2R5B|BCL3|ERLEC1|TFAP2C|SIRT4|EFNB1|SERPIND1|PIK3IP1|BIK|PLEK2|NFKBIA|FERMT1|RIPK2|RELB|ICAM5|EPOR|CAV2|CSF3|DTX4|CYP27B1|ADTRP|IGFBP5|PPP1R7|PPP3R1|GRIN3B|VAX2|DUSP4|WIPF3|EGR2|SNAI1|HIST1H4F|EFNB2|MYH2|PSD4|CD70|C3|FOSB|RRAS|GNG11|CYTH4|LIF|VGF|SLC4A5|APOE|GATA5|MAP3K10|LGALS3|ZSWIM4|PTPRE|CARD6|RNF128|MED10|IRAK2|BHLHE40|MSI1|TBX3|SP110|RIPK1|IER3|SDCBP|CALHM2|HECW2|BFAR|TSPAN13|RIM…	12165	831|654|1761|1953|483|618|849|1971|1782|1290|2382|567|1008|2628|2304|1419|837|1755|447|1239|1524|2622|2544|1560|600|321|330|2574|2334|1065|1950|2286|1860|1098|1743|1350|1356|1329|651|402|2238|939|1674|468|1002|2454|681|2187|2088|1014|951|624|894|1722|2013|1737|1959|543|2202|828|2469|2019|2010|1518|945|1407|2490|519|1602|582|666|2586|2055|984|2559|1173|1188|471|816|2562|1170|2115|1488|1962|1767|13…	3.35e-10		GO:0050789	0.67986	0
1642	104	GO Biological Process	Regulation of cell population proliferation	1.66e-07	TFAP2C|EFNB1|NFKBIA|FERMT1|RIPK2|CAV2|CSF3|CYP27B1|IGFBP5|EFNB2|CD70|LIF|APOE|LGALS3|TBX3|RIPK1|SDCBP|FOXF1|WNT5A|NPR3|GAL|S100A11|OSMR|FZD7|BTG2|ACE|PDPN|CLDN1|IGFBP7|PTPRN|SHH|LTBP3|SOX7|JUNB|HIST1H2AE|CLCF1|TRIB1|SPHK1|TSPYL5|MTSS1|WNT11|CSF1|JAG2|PDGFB|MXI1|FES|F3|RTN4|OVOL1|DNAJB2|TP53INP1|IKZF3|PDGFA|ARHGEF2|OSGIN1|DUSP10|CD55|PLA2G4A|PTGS2|SGK1|VAX1|NEURL1|RBP4|SDC4|NOX1|BAMBI|HLA-E|KLF9|B…	12165	483|849|567|1008|2628|1755|447|1524|2544|1860|1350|939|1002|2187|1959|2202|2469|519|1173|816|2562|1962|930|1404|1089|2148|411|525|1455|630|2289|891|678|1638|1458|1101|534|1269|765|774|2595|2415|633|1131|2169|813|1272|1425|1371|2022|2142|1071|1026|327|2037|1824|2499|2166|2163|693|2523|1341|2214|2064|552|432|1872|1263|942|909|1320|1218|558|1227|2616|1482|2283|846|429|2388|1362|696|1287|1068|1974|77…	3.62e-10		GO:0042127	0.677989	0
1831	112	GO Biological Process	Positive regulation of signaling	1.99e-07	PPP2R5B|BIK|FERMT1|RIPK2|EPOR|CAV2|CSF3|CYP27B1|IGFBP5|PPP3R1|C3|LIF|APOE|GATA5|MAP3K10|IRAK2|RIPK1|SDCBP|RIMS2|KCNN4|ABCA7|GRIN2D|SHC2|WNT5A|ICAM1|GAL|SECTM1|FZD7|CACNA1D|NKX6-1|UCN|SHH|MESP1|ADORA2B|GPR37|NECAB2|CLCF1|CSPG4|SPHK1|ALOX12B|MALT1|TSPYL5|MTURN|WNT11|PMAIP1|TNFRSF12A|CSF1|JAG2|CADM1|PDGFB|F3|UNC5B|DACT1|RTN4|SNCA|MAOA|C1QTNF1|NPR2|PDGFA|ARC|P2RX4|RAB29|PTGS2|CNR1|NEURL1|GADD45A|ROR1…	12165	654|1290|1008|2628|837|1755|447|1524|2544|600|1356|939|1002|2454|681|1722|2202|2469|1407|582|666|2055|2559|1173|471|2562|1488|1404|714|1650|972|2289|1623|1164|1869|621|1101|969|1269|1905|2193|765|2463|2595|435|1359|2415|633|2004|1131|1272|1422|546|1425|393|870|501|948|1026|858|1038|1440|2163|924|1341|819|1893|2214|552|1680|1779|1992|1632|432|1221|942|1320|1218|558|1227|2283|846|429|444|2598|696|1…	4.64e-10		GO:0023056	0.670115	0
1807	111	GO Biological Process	Regulation of intracellular signal transduction	1.99e-07	PPP2R5B|BCL3|PIK3IP1|NFKBIA|RIPK2|EPOR|CAV2|CSF3|IGFBP5|DUSP4|SNAI1|PSD4|RRAS|CYTH4|LIF|APOE|MAP3K10|IRAK2|RIPK1|IER3|SDCBP|ABCA7|SHC2|WNT5A|ICAM1|SECTM1|PTPRR|FZD7|UCN|ADORA2B|GPR37|DDIT4|NECAB2|TRIB1|CSPG4|SPHK1|GRINA|PER1|ALOX12B|MALT1|TSPYL5|MTURN|WNT11|PMAIP1|CSF1|PDGFB|F3|UNC5B|PDE2A|NLRP3|DACT1|RTN4|C1QTNF1|NPR2|RIOK3|TP53INP1|PDGFA|P2RX4|CYTH1|ARHGEF2|TAF13|SIPA1L2|RHOU|DUSP10|PHLDA3|PTGS…	12165	654|1761|1782|567|2628|837|1755|447|2544|2574|1950|1743|651|2238|939|1002|681|1722|2202|828|2469|666|2559|1173|471|1488|1641|1404|972|1164|1869|1980|621|534|969|1269|426|2526|1905|2193|765|2463|2595|435|2415|1131|1272|1422|1866|1509|546|1425|501|948|1491|2142|1026|1038|927|327|1317|2172|1713|1824|2451|2163|639|2016|834|819|1893|1530|552|1680|1779|1992|1632|1221|2277|942|1320|1218|558|2283|2598|69…	4.48e-10		GO:1902531	0.670115	0
712	59	GO Biological Process	Regulation of cell adhesion	2.29e-07	EFNB1|FERMT1|RIPK2|ADTRP|EFNB2|CD70|RRAS|LIF|LGALS3|FOXF1|WNT5A|ICAM1|FZD7|PDPN|SHH|RUNX1|B4GALNT2|MALT1|LAMA3|CSF1|JAG2|FES|NLRP3|C1QTNF1|EGFLAM|CYTH1|CCL28|PTPLA|DUSP10|CD55|VNN1|SDC4|ZC3H12A|HLA-E|BMP2|NEDD9|CD274|GPNMB|ACVRL1|JUP|PRKCD|C10orf54|ITGB2|JAM2|TRIOBP|MDK|KIF26B|DYSF|TSTA3|MDGA1|SERPINE2|TGFBI|TIGIT|LPXN|CITED2|LIMS1|ADAM8|NR4A3|CD24	12165	849|1008|2628|2622|1860|1350|651|939|2187|519|1173|471|1404|411|2289|1020|2100|2193|1389|2415|633|813|1509|501|1080|927|684|2313|1824|2499|2016|2064|1680|1872|942|1284|2616|2283|846|429|2598|2388|579|855|1815|1974|756|771|636|2346|1107|2379|753|2001|2325|2364|507|2652|2319	5.53e-10		GO:0030155	0.664016	0
929	70	GO Biological Process	Regulation of cell motility	2.35e-07	ADTRP|IGFBP5|SNAI1|RRAS|APOE|LGALS3|SDCBP|FOXF1|WNT5A|ICAM1|S100A11|PLA2G7|PTPRR|NBL1|ACE|PDPN|CLDN1|NKX6-1|SHH|TRIB1|SPHK1|LAMA3|WNT11|CSF1|PDGFB|FES|F3|RLTPR|RTN4|TP53INP1|PDGFA|P2RX4|CCL28|ARHGEF2|OSGIN1|DUSP10|PTGS2|SGK1|ARHGAP4|GADD45A|TIE1|SDC4|ZC3H12A|WAS|PIK3CD|BMP2|NEDD9|CD274|GPNMB|PIP5KL1|ACVRL1|NTNG2|JUP|C10orf54|CLDN3|JAM2|CARD10|MDK|DYSF|TSTA3|CCBE1|HRAS|CLDN4|SERPINE2|FAM89B|CITED2…	12165	2622|2544|1950|651|1002|2187|2469|519|1173|471|1962|2409|1641|1032|2148|411|525|1650|2289|534|1269|1389|2595|2415|1131|813|1272|1716|1425|2142|1026|1038|684|327|2037|1824|2163|693|834|819|675|2064|1680|1566|1221|942|1284|2616|2283|480|846|1827|429|2388|1362|855|1929|1974|771|636|1230|1473|1668|1107|1497|2325|507|2652|1245|1125	5.86e-10		GO:2000145	0.662893	0
1823	111	GO Biological Process	Positive regulation of cell communication	2.83e-07	PPP2R5B|BIK|FERMT1|RIPK2|EPOR|CAV2|CSF3|CYP27B1|IGFBP5|PPP3R1|C3|LIF|APOE|GATA5|MAP3K10|IRAK2|RIPK1|SDCBP|RIMS2|KCNN4|ABCA7|GRIN2D|SHC2|WNT5A|ICAM1|GAL|SECTM1|FZD7|CACNA1D|NKX6-1|UCN|SHH|MESP1|ADORA2B|GPR37|NECAB2|CLCF1|CSPG4|SPHK1|ALOX12B|MALT1|TSPYL5|MTURN|WNT11|PMAIP1|TNFRSF12A|CSF1|JAG2|CADM1|PDGFB|F3|UNC5B|DACT1|RTN4|MAOA|C1QTNF1|NPR2|PDGFA|ARC|P2RX4|RAB29|PTGS2|CNR1|NEURL1|GADD45A|ROR1|RBP4…	12165	654|1290|1008|2628|837|1755|447|1524|2544|600|1356|939|1002|2454|681|1722|2202|2469|1407|582|666|2055|2559|1173|471|2562|1488|1404|714|1650|972|2289|1623|1164|1869|621|1101|969|1269|1905|2193|765|2463|2595|435|1359|2415|633|2004|1131|1272|1422|546|1425|870|501|948|1026|858|1038|1440|2163|924|1341|819|1893|2214|552|1680|1779|1992|1632|432|1221|942|1320|1218|558|1227|2283|846|429|444|2598|696|1113|…	7.26e-10		GO:0010647	0.654821	0
4876	232	GO Biological Process	Signal transduction	3.05e-07	CYP26B1|PPP2R5B|BCL3|EFNB1|PLEK2|NFKBIA|FERMT1|RIPK2|RELB|EPOR|CAV2|CSF3|DTX4|ADTRP|IGFBP5|PPP3R1|GRIN3B|VAX2|WIPF3|SNAI1|EFNB2|MYH2|CD70|C3|RRAS|GNG11|LIF|VGF|APOE|MAP3K10|LGALS3|IRAK2|RIPK1|SDCBP|RIMS2|FOXF1|LGALS3BP|ABCA7|GRIN2D|SHC2|WNT5A|CNTNAP1|ICAM1|NPR3|GAL|SECTM1|S100A11|CSRNP1|OSMR|PTPRR|FZD7|WIF1|TIMP4|CACNA1D|NBL1|BTG2|DRAXIN|PDPN|PTPRN|NKX6-1|UCN|DTX3L|DAGLB|SHH|COL1A2|RGS20|RRAD|MES…	12165	831|654|1761|849|2382|567|1008|2628|2304|837|1755|447|1239|2622|2544|600|321|330|2334|1950|1860|1098|1350|1356|651|402|939|1674|1002|681|2187|1722|2202|2469|1407|519|1602|666|2055|2559|1173|1188|471|816|2562|1488|1962|1311|930|1641|1404|2589|1671|714|1032|1089|405|411|630|1650|972|2235|2076|2289|2301|1428|1212|1623|2568|891|1638|1164|1842|1710|1869|345|2241|1980|1101|534|969|1269|2439|375|2193|77…	8.08e-10		GO:0007165	0.65157	0
5402	251	GO Biological Process	Anatomical structure development	3.48e-07	CYP26B1|NOX3|PPP2R5B|BCL3|TFAP2C|EFNB1|DMC1|BIK|RELB|EPOR|CAV2|CSF3|CYP27B1|ADTRP|IGFBP5|VAX2|DUSP4|WIPF3|EGR2|SNAI1|EFNB2|C3|RRAS|LIF|VGF|SLC4A5|APOE|NCAN|GATA5|LGALS3|ZSWIM4|BHLHE40|MSI1|TBX3|IER3|HECW2|RIMS2|CRISPLD2|FOXF1|GRIN2D|WNT5A|CNTNAP1|ICAM1|NPR3|ENPEP|GAL|ST8SIA2|SECTM1|HES6|CSRNP1|PTPRR|HOXA10|FZD7|WIF1|TIMP4|NBL1|BTG2|ACE|DRAXIN|PDPN|LHX8|CLDN1|COL6A3|IGFBP7|PTPRN|NKX6-1|UCN|FOXQ1|D…	12165	831|2133|654|1761|483|849|2604|1290|2304|837|1755|447|1524|2622|2544|330|2574|2334|1065|1950|1860|1356|651|939|1674|468|1002|2541|2454|2187|2088|2013|1737|1959|828|2010|1407|513|519|2055|1173|1188|471|816|1839|2562|309|1488|1767|1311|1641|723|1404|2589|1671|1032|1089|2148|405|411|663|525|339|1455|630|1650|972|462|2076|2289|2301|2124|1623|1578|1020|1377|891|678|465|1638|537|1842|1710|1980|1983|110…	9.48e-10		GO:0048856	0.645842	0
1389	91	GO Biological Process	Positive regulation of developmental process	4.09e-07	CYP26B1|PPP2R5B|RIPK2|CSF3|CYP27B1|EGR2|SNAI1|EFNB2|C3|RRAS|LIF|APOE|GATA5|RIPK1|SDCBP|RIMS2|WNT5A|GAL|WIF1|NBL1|PDPN|NKX6-1|SHH|MESP1|RUNX1|ANGPTL4|LTBP3|JUNB|FOS|CLCF1|TRIB1|SPHK1|MALT1|FAM20C|MTURN|WNT11|TNFRSF12A|CSF1|PDGFB|FES|F3|LIMK1|NLRP3|RTN4|FAIM|PDGFA|P2RX4|ARHGEF2|ISLR2|DUSP10|PTGS2|VNN1|CNR1|TPBG|NEURL1|L1CAM|ROR1|TIE1|ZC3H12A|BAMBI|BMP2|ISG15|NEDD9|FOXC1|CD274|RLN2|ATP8A2|ACVRL1|JUP…	12165	831|654|2628|447|1524|1065|1950|1860|1356|651|939|1002|2454|2202|2469|1407|1173|2562|2589|1032|411|1650|2289|1623|1020|1377|891|1638|1710|1101|534|1269|2193|906|2463|2595|1359|2415|1131|813|1272|921|1509|1425|495|1026|1038|327|1746|1824|2163|2016|924|876|1341|366|1893|675|1680|432|942|2097|1284|648|2616|1956|1482|846|429|2388|1236|579|1815|1974|1179|2580|1230|603|957|2082|1107|384|912|1644|2325|2…	1.15e-09		GO:0051094	0.638828	0
2165	124	GO Biological Process	Anatomical structure morphogenesis	7.44e-07	CYP26B1|BCL3|EFNB1|ADTRP|IGFBP5|VAX2|DUSP4|EGR2|SNAI1|EFNB2|RRAS|LIF|APOE|GATA5|TBX3|IER3|CRISPLD2|FOXF1|WNT5A|CNTNAP1|ENPEP|CSRNP1|HOXA10|FZD7|NBL1|DRAXIN|PDPN|LHX8|COL6A3|NKX6-1|FOXQ1|SHH|COL1A2|MESP1|ANPEP|ANGPTL4|LTBP3|SOX7|JUNB|NPTX1|CSPG4|EDNRA|FAIM2|FAM20C|MTSS1|LAMA3|WNT11|TNFRSF12A|CSF1|JAG2|ALDH1A3|COL7A1|UNC5A|UNC5B|RLTPR|DACT1|RTN4|HEY1|HOXA9|PDGFA|EGFLAM|ARC|DFNB31|ARHGEF2|PTPLA|PHLD…	12165	831|1761|849|2622|2544|330|2574|1065|1950|1860|651|939|1002|2454|1959|828|513|519|1173|1188|1839|1311|723|1404|1032|405|411|663|339|1650|462|2289|2301|1623|1578|1377|891|678|1638|1983|969|375|762|906|774|1389|2595|1359|2415|633|2031|960|1875|1422|1716|546|1425|1932|1911|1026|1080|858|798|327|2313|2451|2163|693|2523|966|366|2214|1047|675|2064|552|1680|627|576|1221|942|909|648|1227|1482|846|1200|18…	2.15e-09		GO:0009653	0.612843	0
8046	342	GO Biological Process	Response to stimulus	7.44e-07	CYP26B1|SLC2A3|NOX3|PPP2R5B|BCL3|ERLEC1|SIRT4|EFNB1|SERPIND1|DMC1|PLEK2|NFKBIA|FERMT1|RIPK2|RELB|EPOR|CAV2|CSF3|DTX4|CYP27B1|ADTRP|IGFBP5|PPP3R1|GRIN3B|VAX2|WIPF3|EGR2|SNAI1|HIST1H4F|EFNB2|MYH2|CD70|C3|FOSB|RRAS|GNG11|LIF|VGF|APOE|GATA5|MAP3K10|LGALS3|MACROD1|IRAK2|BHLHE40|TBX3|RIPK1|SDCBP|RIMS2|CRISPLD2|FOXF1|LGALS3BP|KCNN4|ABCA7|SYP|GRIN2D|SHC2|WNT5A|CNTNAP1|ICAM1|NPR3|GAL|ABCB4|C1RL|SECTM1|S10…	12165	831|2649|2133|654|1761|1953|618|849|1971|2604|2382|567|1008|2628|2304|837|1755|447|1239|1524|2622|2544|600|321|330|2334|1065|1950|2286|1860|1098|1350|1356|1329|651|402|939|1674|1002|2454|681|2187|2352|1722|2013|1959|2202|2469|1407|513|519|1602|582|666|2586|2055|2559|1173|1188|471|816|2562|1170|2115|1488|1962|1311|930|1683|1641|1404|2589|1671|714|1032|1089|405|411|525|1455|630|1650|972|2235|2076|2…	2.14e-09		GO:0050896	0.612843	0
1009	72	GO Biological Process	Regulation of cellular component movement	9.58e-07	ADTRP|IGFBP5|SNAI1|RRAS|APOE|LGALS3|ZSWIM4|SDCBP|FOXF1|WNT5A|ICAM1|S100A11|PLA2G7|PTPRR|NBL1|ACE|PDPN|CLDN1|NKX6-1|SHH|TRIB1|SPHK1|LAMA3|WNT11|CSF1|PDGFB|FES|F3|RLTPR|RTN4|TP53INP1|PDGFA|P2RX4|CCL28|ARHGEF2|OSGIN1|DUSP10|PTGS2|SGK1|ARHGAP4|GADD45A|TIE1|SDC4|ZC3H12A|WAS|PIK3CD|BMP2|NEDD9|CD274|GPNMB|PIP5KL1|ACVRL1|NTNG2|JUP|C10orf54|CLDN3|ZSWIM8|JAM2|CARD10|MDK|DYSF|TSTA3|CCBE1|HRAS|CLDN4|SERPINE2…	12165	2622|2544|1950|651|1002|2187|2088|2469|519|1173|471|1962|2409|1641|1032|2148|411|525|1650|2289|534|1269|1389|2595|2415|1131|813|1272|1716|1425|2142|1026|1038|684|327|2037|1824|2163|693|834|819|675|2064|1680|1566|1221|942|1284|2616|2283|480|846|1827|429|2388|1362|2253|855|1929|1974|771|636|1230|1473|1668|1107|1497|2325|507|2652|1245|1125	2.91e-09		GO:0051270	0.601863	0
6933	303	GO Biological Process	Multicellular organismal process	9.97e-07	CYP26B1|NOX3|PPP2R5B|BCL3|TFAP2C|EFNB1|SERPIND1|DMC1|BIK|FERMT1|RELB|EPOR|CAV2|CSF3|MYH1|CYP27B1|ADTRP|IGFBP5|GRIN3B|VAX2|DUSP4|WIPF3|EGR2|SSPN|SNAI1|EFNB2|MYH2|C3|FOSB|RRAS|LIF|VGF|SLC4A5|APOE|NCAN|GATA5|SLC6A8|ZSWIM4|MED10|BHLHE40|MSI1|TBX3|HECW2|RIMS2|CRISPLD2|FOXF1|KCNN4|ABCA7|GRIN2D|KCNK6|WNT5A|CNTNAP1|ICAM1|NPR3|ENPEP|GAL|ST8SIA2|HES6|CSRNP1|PLA2G7|PTPRR|HOXA10|MYO5B|FZD7|WIF1|TIMP4|CACNA1D…	12165	831|2133|654|1761|483|849|1971|2604|1290|1008|2304|837|1755|447|1647|1524|2622|2544|321|330|2574|2334|1065|2403|1950|1860|1098|1356|1329|651|939|1674|468|1002|2541|2454|1119|2088|894|2013|1737|1959|2010|1407|513|519|582|666|2055|984|1173|1188|471|816|1839|2562|309|1767|1311|2409|1641|723|2157|1404|2589|1671|714|1032|1089|2148|405|411|663|525|339|1455|630|1650|972|462|2076|2289|2301|2292|2124|1623…	3.1e-09		GO:0032501	0.60013	0
2740	147	GO Biological Process	Regulation of localization	1.04e-06	ERLEC1|SIRT4|NFKBIA|FERMT1|ADTRP|IGFBP5|PPP3R1|GRIN3B|SNAI1|EFNB2|C3|RRAS|LIF|APOE|LGALS3|ZSWIM4|RIPK1|SDCBP|HECW2|TSPAN13|RIMS2|RHBDF1|FOXF1|KCNN4|ABCA7|SYP|KCNK6|WNT5A|ICAM1|GAL|ABCB4|S100A11|PLA2G7|PLIN2|PTPRR|CACNA1D|NBL1|CLIC6|ACE|PDPN|CLDN1|NKX6-1|UCN|DTX3L|SHH|RRAD|TRPV3|ACHE|ADORA2B|NECAB2|TRIB1|SPHK1|PER1|EDNRA|ALOX12B|LYPLA1|LAMA3|WNT11|PMAIP1|CSF1|CADM1|PDGFB|FES|F3|RLTPR|RTN4|DNAJB2|S…	12165	1953|618|567|1008|2622|2544|600|321|1950|1860|1356|651|939|1002|2187|2088|2202|2469|2010|945|1407|2490|519|582|666|2586|984|1173|471|2562|1170|1962|2409|1683|1641|714|1032|1848|2148|411|525|1650|972|2235|2289|1212|2505|465|1164|621|534|1269|2526|375|1905|2094|1389|2595|435|2415|2004|1131|813|1272|1716|1425|2022|393|501|2142|1026|1659|2421|858|1038|2328|684|327|2037|1713|1824|1440|2163|693|2250|92…	3.31e-09		GO:0032879	0.598297	0
993	71	GO Biological Process	Positive regulation of cell differentiation	1.07e-06	CYP26B1|PPP2R5B|RIPK2|CSF3|CYP27B1|EGR2|SNAI1|EFNB2|RRAS|LIF|APOE|GATA5|RIPK1|SDCBP|RIMS2|WNT5A|WIF1|NBL1|PDPN|NKX6-1|SHH|MESP1|RUNX1|LTBP3|JUNB|FOS|CLCF1|TRIB1|MALT1|FAM20C|MTURN|TNFRSF12A|CSF1|FES|LIMK1|NLRP3|FAIM|P2RX4|ARHGEF2|ISLR2|DUSP10|PTGS2|VNN1|CNR1|NEURL1|L1CAM|ROR1|ZC3H12A|BAMBI|BMP2|ISG15|NEDD9|FOXC1|ATP8A2|ACVRL1|C10orf54|ZBTB46|TRIOBP|MDK|CEBPD|NPPC|GDNF|TMEM64|SERPINE2|AGTR1|CEBPA|…	12165	831|654|2628|447|1524|1065|1950|1860|651|939|1002|2454|2202|2469|1407|1173|2589|1032|411|1650|2289|1623|1020|891|1638|1710|1101|534|2193|906|2463|1359|2415|813|921|1509|495|1038|327|1746|1824|2163|2016|924|1341|366|1893|1680|432|942|2097|1284|648|1482|846|2388|1236|1815|1974|1179|2580|603|2082|1107|384|912|1644|2364|507|1938|2319	3.5e-09		GO:0045597	0.597062	0
1095	75	GO Biological Process	Regulation of anatomical structure morphogenesis	2.07e-06	WIPF3|EFNB2|C3|RRAS|LIF|APOE|GATA5|ZSWIM4|HECW2|RIMS2|WNT5A|ICAM1|FZD7|DRAXIN|PDPN|NKX6-1|SHH|MESP1|RUNX1|ANGPTL4|SPHK1|WNT11|TNFRSF12A|CSF1|FES|F3|LIMK1|DACT1|RTN4|HEY1|PDGFA|ARC|LZTS3|ISLR2|RHOU|PTGS2|ARHGAP4|L1CAM|GADD45A|ROR1|COL5A1|TIE1|ZC3H12A|COL5A2|BAMBI|WAS|BMP2|NEDD9|FOXC1|RLN2|GPNMB|ACVRL1|NTNG2|JUP|DAAM1|CLDN3|ITGB2|ZSWIM8|TRIOBP|CARD10|MDK|NFATC4|CCBE1|GDNF|CLDN4|AGTR1|NTRK1|CITED2|L…	12165	2334|1860|1356|651|939|1002|2454|2088|2010|1407|1173|471|1404|405|411|1650|2289|1623|1020|1377|1269|2595|1359|2415|813|1272|921|546|1425|1932|1026|858|1104|1746|1713|2163|834|366|819|1893|1047|675|1680|576|432|1566|942|1284|648|1956|2283|846|1827|429|1299|1362|579|2253|1815|1929|1974|1818|1230|603|1668|384|1644|2325|2364|1968|2361|1512|1938|1245|1125	6.93e-09		GO:0022603	0.568403	0
1514	94	GO Biological Process	Regulation of immune system process	2.2e-06	CYP26B1|EFNB1|NFKBIA|RIPK2|RELB|ICAM5|CSF3|ADTRP|PPP3R1|WIPF3|HIST1H4F|EFNB2|MYH2|CD70|C3|LIF|APOE|LGALS3|RIPK1|FOXF1|KCNN4|WNT5A|ICAM1|GAL|C1RL|PLA2G7|NBL1|ACE|DTX3L|SHH|COL1A2|RUNX1|ADORA2B|FOS|APLF|CLCF1|TRIB1|SPHK1|MALT1|MTURN|CSF1|CADM1|FES|HIST2H3D|LIMK1|NLRP3|RTN4|RIOK3|HOXA9|IKZF3|RAET1E|HIST1H3J|P2RX4|CCL28|DUSP10|CD55|RAB29|PLA2G4A|VNN1|IFI16|CNR1|RBP4|SDC4|ZC3H12A|EIF6|HLA-C|HLA-E|WAS|…	12165	831|849|567|2628|2304|1419|447|2622|600|2334|2286|1860|1098|1350|1356|939|1002|2187|2202|519|582|1173|471|2562|2115|2409|1032|2148|2235|2289|2301|1020|1164|1710|2241|1101|534|1269|2193|2463|2415|2004|813|1332|921|1509|1425|1491|1911|1071|2619|612|1038|684|1824|2499|1440|2166|2016|2535|924|2214|2064|1680|381|1563|1872|1566|1221|2097|648|2616|2283|2598|2388|1236|900|579|855|1068|1974|771|2637|1473|…	7.54e-09		GO:0002682	0.565758	0
6489	285	GO Biological Process	Cellular response to stimulus	2.77e-06	CYP26B1|PPP2R5B|BCL3|ERLEC1|SIRT4|EFNB1|DMC1|PLEK2|NFKBIA|FERMT1|RIPK2|RELB|EPOR|CAV2|CSF3|DTX4|ADTRP|IGFBP5|PPP3R1|GRIN3B|VAX2|WIPF3|EGR2|SNAI1|HIST1H4F|EFNB2|MYH2|CD70|C3|FOSB|RRAS|GNG11|LIF|VGF|APOE|GATA5|MAP3K10|LGALS3|MACROD1|IRAK2|TBX3|RIPK1|SDCBP|RIMS2|FOXF1|LGALS3BP|ABCA7|SYP|GRIN2D|SHC2|WNT5A|CNTNAP1|ICAM1|NPR3|GAL|ABCB4|SECTM1|S100A11|CSRNP1|OSMR|PTPRR|FZD7|WIF1|TIMP4|CACNA1D|NBL1|BTG2|…	12165	831|654|1761|1953|618|849|2604|2382|567|1008|2628|2304|837|1755|447|1239|2622|2544|600|321|330|2334|1065|1950|2286|1860|1098|1350|1356|1329|651|402|939|1674|1002|2454|681|2187|2352|1722|1959|2202|2469|1407|519|1602|666|2586|2055|2559|1173|1188|471|816|2562|1170|1488|1962|1311|930|1641|1404|2589|1671|714|1032|1089|405|411|525|1455|630|1650|972|2235|2076|2289|2301|1428|2376|1212|1623|2568|891|1638|…	9.69e-09		GO:0051716	0.555752	0
3893	190	GO Biological Process	Positive regulation of metabolic process	3e-06	CYP26B1|PPP2R5B|BCL3|TFAP2C|SIRT4|NFKBIA|FERMT1|RIPK2|RELB|CAV2|CSF3|CYP27B1|ADTRP|PPP1R7|PPP3R1|EGR2|SNAI1|C3|FOSB|LIF|APOE|GATA5|MAP3K10|RNF128|MED10|IRAK2|TBX3|RIPK1|SDCBP|HECW2|RIMS2|FOXF1|ABCA7|SHC2|WNT5A|ICAM1|NPR3|GAL|CSRNP1|HOXA10|FZD7|BTG2|ACE|LHX8|PTPRN|NKX6-1|UCN|DTX3L|DAGLB|SHH|NFIL3|MESP1|RUNX1|SOX7|ACHE|JUNB|ADORA2B|ARF4|FOS|GPR37|APLF|NECAB2|CLCF1|TRIB1|CSPG4|SPHK1|PER1|ALOX12B|MAL…	12165	831|654|1761|483|618|567|1008|2628|2304|1755|447|1524|2622|1560|600|1065|1950|1356|1329|939|1002|2454|681|624|894|1722|1959|2202|2469|2010|1407|519|666|2559|1173|471|816|2562|1311|723|1404|1089|2148|663|630|1650|972|2235|2076|2289|2376|1623|1020|678|465|1638|1164|1842|1710|1869|2241|621|1101|534|969|1269|2526|1905|2193|765|2463|2595|435|672|2415|1920|2004|1131|1758|1272|1866|1509|546|1425|1371|20…	1.07e-08		GO:0009893	0.552288	0
338	35	GO Biological Process	Extracellular matrix organization	3.98e-06	BCL3|FERMT1|ICAM5|CAV2|NCAN|CRISPLD2|FOXF1|ICAM1|COL6A3|COL1A2|COL22A1|LAMA3|PDGFB|COL7A1|PDGFA|EGFLAM|TLL2|MMP17|CTSS|NFKB2|KAZALD1|COL5A1|NOX1|MATN1|COL5A2|FOXC1|SLC39A8|COL4A6|ITGB2|JAM2|MATN3|TGFBI|ADAM8|SCX|CREB3L1	12165	1761|1008|1419|1755|2541|513|519|471|339|2301|1533|1389|1131|960|1026|1080|1182|843|2250|966|588|1047|552|627|576|648|1254|1338|579|855|2331|2379|507|1968|1512	1.46e-08		GO:0030198	0.540012	0
949	67	GO Biological Process	Positive regulation of immune system process	4.19e-06	EFNB1|RIPK2|RELB|CSF3|WIPF3|EFNB2|MYH2|CD70|C3|LIF|LGALS3|RIPK1|FOXF1|KCNN4|WNT5A|ICAM1|C1RL|PLA2G7|SHH|RUNX1|ADORA2B|FOS|CLCF1|TRIB1|MALT1|MTURN|CSF1|CADM1|FES|LIMK1|NLRP3|RTN4|RIOK3|RAET1E|P2RX4|DUSP10|CD55|RAB29|PLA2G4A|VNN1|IFI16|CNR1|RBP4|ZC3H12A|HLA-E|WAS|PIK3CD|ISG15|FOXC1|CD274|PRKCD|C10orf54|ZBTB46|IRF7|ITGB2|JAM2|CDKN1A|MDK|DYSF|HLA-B|HRAS|TMEM64|CEBPA|ADAM8|DENND1B|NR4A3|CD24	12165	849|2628|2304|447|2334|1860|1098|1350|1356|939|2187|2202|519|582|1173|471|2115|2409|2289|1020|1164|1710|1101|534|2193|2463|2415|2004|813|921|1509|1425|1491|2619|1038|1824|2499|1440|2166|2016|2535|924|2214|1680|1872|1566|1221|2097|648|2616|2598|2388|1236|900|579|855|1068|1974|771|2637|1473|2082|912|507|1698|2652|2319	1.6e-08		GO:0002684	0.537779	0
1654	99	GO Biological Process	Positive regulation of signal transduction	4.21e-06	PPP2R5B|BIK|FERMT1|RIPK2|EPOR|CAV2|CSF3|CYP27B1|IGFBP5|PPP3R1|C3|LIF|APOE|GATA5|MAP3K10|IRAK2|RIPK1|SDCBP|RIMS2|KCNN4|ABCA7|SHC2|WNT5A|ICAM1|SECTM1|FZD7|UCN|SHH|MESP1|ADORA2B|GPR37|NECAB2|CLCF1|CSPG4|SPHK1|ALOX12B|MALT1|TSPYL5|MTURN|WNT11|PMAIP1|TNFRSF12A|CSF1|JAG2|PDGFB|F3|UNC5B|DACT1|RTN4|MAOA|C1QTNF1|NPR2|PDGFA|ARC|P2RX4|RAB29|NEURL1|GADD45A|ROR1|NOX1|ZC3H12A|TRAF1|DAXX|NELFE|BAMBI|PIK3CD|BMP2…	12165	654|1290|1008|2628|837|1755|447|1524|2544|600|1356|939|1002|2454|681|1722|2202|2469|1407|582|666|2559|1173|471|1488|1404|972|2289|1623|1164|1869|621|1101|969|1269|1905|2193|765|2463|2595|435|1359|2415|633|1131|1272|1422|546|1425|870|501|948|1026|858|1038|1440|1341|819|1893|552|1680|1779|1992|1632|432|1221|942|1320|1218|558|1227|2283|846|429|2598|696|1113|900|2262|1287|1929|2184|2580|1818|2592|123…	1.64e-08		GO:0009967	0.537572	0
1231	79	GO Biological Process	Negative regulation of multicellular organismal process	9.55e-06	BCL3|NFKBIA|FERMT1|RELB|ADTRP|IGFBP5|SNAI1|HIST1H4F|EFNB2|APOE|GATA5|RNF128|RIPK1|WNT5A|NPR3|PTPRR|FZD7|DRAXIN|NKX6-1|UCN|SHH|MESP1|RUNX1|TRPV3|LTBP3|ADORA2B|TRIB1|WNT11|PDGFB|NLRP3|RTN4|HEY1|C1QTNF1|NPR2|HOXA9|PDGFA|TLL2|P2RX4|ARHGEF2|DUSP10|RAB29|PTGS2|VAX1|ARHGAP4|GADD45A|RBP4|COL5A1|TIE1|ZC3H12A|COL5A2|THBD|BMP2|ISG15|FOXC1|CD274|GPNMB|ACVRL1|DACT3|JUP|PRKCD|C10orf54|ZBTB46|AREG|JAM2|CARD10|M…	12165	1761|567|1008|2304|2622|2544|1950|2286|1860|1002|2454|624|2202|1173|816|1641|1404|405|1650|972|2289|1623|1020|2505|891|1164|534|2595|1131|1509|1425|1932|501|948|1911|1026|1182|1038|327|1824|1440|2163|2523|834|819|2214|1047|675|1680|576|1167|942|2097|648|2616|2283|846|372|429|2598|2388|1236|696|855|1929|1974|2580|1818|363|2082|1107|753|1095|2412|342|2361|1512|2319|1245	3.79e-08		GO:0051241	0.502	0
423	39	GO Biological Process	Positive regulation of cell adhesion	9.87e-06	EFNB1|FERMT1|RIPK2|EFNB2|CD70|RRAS|LIF|FOXF1|WNT5A|ICAM1|PDPN|SHH|RUNX1|MALT1|CSF1|NLRP3|EGFLAM|CCL28|PTPLA|DUSP10|CD55|VNN1|SDC4|HLA-E|NEDD9|CD274|JUP|C10orf54|ITGB2|TRIOBP|MDK|KIF26B|DYSF|TSTA3|CITED2|LIMS1|ADAM8|NR4A3|CD24	12165	849|1008|2628|1860|1350|651|939|519|1173|471|411|2289|1020|2193|2415|1509|1080|684|2313|1824|2499|2016|2064|1872|1284|2616|429|2388|579|1815|1974|756|771|636|2325|2364|507|2652|2319	3.99e-08		GO:0045785	0.500568	0
571	47	GO Biological Process	Regulation of cell activation	9.95e-06	CYP26B1|EFNB1|RIPK2|EFNB2|CD70|APOE|LGALS3|FOXF1|WNT5A|GAL|PDPN|SHH|RUNX1|ADORA2B|APLF|CLCF1|SPHK1|MALT1|PDGFB|FES|NLRP3|C1QTNF1|IKZF3|PDGFA|DUSP10|CD55|PLA2G4A|VNN1|CNR1|SDC4|ZC3H12A|HLA-E|THBD|CD274|GPNMB|PRKCD|C10orf54|ITGB2|CDKN1A|MDK|SERPINE2|TIGIT|CEBPA|ADAM8|TNFAIP3|NR4A3|CD24	12165	831|849|2628|1860|1350|1002|2187|519|1173|2562|411|2289|1020|1164|2241|1101|1269|2193|1131|813|1509|501|1071|1026|1824|2499|2166|2016|924|2064|1680|1872|1167|2616|2283|2598|2388|579|1068|1974|1107|753|912|507|2361|2652|2319	4.1e-08		GO:0050865	0.500218	0
3011	153	GO Biological Process	Response to organic substance	1.12e-05	CYP26B1|PPP2R5B|ERLEC1|NFKBIA|RIPK2|RELB|EPOR|CAV2|CSF3|CYP27B1|ADTRP|IGFBP5|EGR2|CD70|FOSB|LIF|VGF|GATA5|IRAK2|RIPK1|FOXF1|SYP|WNT5A|ICAM1|GAL|ABCB4|OSMR|PLIN2|FZD7|TIMP4|BTG2|CLDN1|IGFBP7|PTPRN|NKX6-1|UCN|COL1A2|NFIL3|LTBP3|JUNB|FOS|BOLA2B|APLF|DDIT4|CLCF1|TRIB1|SPHK1|PER1|MALT1|MSC|WNT11|PMAIP1|TNFRSF12A|CSF1|TGIF1|PDGFB|PAPPA|BOLA2|FES|CCR10|HIST2H3D|F3|PDE2A|NLRP3|DNAJB2|SNCA|MAOA|NPR2|RIOK3…	12165	831|654|1953|567|2628|2304|837|1755|447|1524|2622|2544|1065|1350|1329|939|1674|2454|1722|2202|519|2586|1173|471|2562|1170|930|1683|1404|1671|1089|525|1455|630|1650|972|2301|2376|891|1638|1710|345|2241|1980|1101|534|1269|2526|2193|1077|2595|435|1359|2415|2457|1131|873|2205|813|1833|1332|1272|1866|1509|2022|393|870|948|1491|792|2142|1659|606|612|1038|2328|327|1713|1824|2163|2535|2250|924|1341|966|2…	4.71e-08		GO:0010033	0.495078	0
1696	99	GO Biological Process	Regulation of cell death	1.23e-05	BCL3|SIRT4|BIK|NFKBIA|RIPK2|CSF3|PPP3R1|SNAI1|EFNB2|APOE|MAP3K10|LGALS3|CARD6|TBX3|RIPK1|IER3|CALHM2|BFAR|WNT5A|ICAM1|GAL|BTG2|DRAXIN|PDPN|UCN|FOXQ1|SHH|ANGPTL4|SOX7|ARF4|FOS|GPR37|DDIT4|CLCF1|SPHK1|GRINA|MALT1|FAIM2|WNT11|PMAIP1|TNFRSF12A|CSF1|ALDH1A3|F3|UNC5B|NLRP3|RTN4|SNCA|FAIM|TP53INP1|IKZF3|ACSL5|TNFRSF10C|CHM|ARHGEF2|OSGIN1|RAB29|PHLDA3|PTGS2|SGK1|VNN1|CNR1|NEURL1|GADD45A|PLK3|NOX1|ZC3H12A…	12165	1761|618|1290|567|2628|447|600|1950|1860|1002|681|2187|951|1959|2202|828|2019|1518|1173|471|2562|1089|405|411|972|462|2289|1377|678|1842|1710|1869|1980|1101|1269|426|2193|762|2595|435|1359|2415|2031|1272|1422|1509|1425|393|495|2142|1071|2421|1626|1935|327|2037|1440|2451|2163|693|2016|924|1341|819|1530|552|1680|1779|1992|1803|1221|942|1689|1218|558|648|2616|2283|480|2598|1113|900|579|1929|1068|197…	5.28e-08		GO:0010941	0.491009	0
5841	257	GO Biological Process	Developmental process	2.11e-05	CYP26B1|NOX3|PPP2R5B|BCL3|TFAP2C|EFNB1|DMC1|BIK|RELB|EPOR|CAV2|CSF3|CYP27B1|ADTRP|IGFBP5|VAX2|DUSP4|WIPF3|EGR2|SNAI1|EFNB2|C3|RRAS|LIF|VGF|SLC4A5|APOE|NCAN|GATA5|LGALS3|ZSWIM4|MED10|BHLHE40|MSI1|TBX3|IER3|HECW2|RIMS2|CRISPLD2|FOXF1|SYP|GRIN2D|WNT5A|CNTNAP1|ICAM1|NPR3|ENPEP|GAL|ST8SIA2|SECTM1|HES6|CSRNP1|PTPRR|HOXA10|FZD7|WIF1|TIMP4|NBL1|BTG2|ACE|DRAXIN|PDPN|LHX8|CLDN1|COL6A3|IGFBP7|PTPRN|NKX6-1|U…	12165	831|2133|654|1761|483|849|2604|1290|2304|837|1755|447|1524|2622|2544|330|2574|2334|1065|1950|1860|1356|651|939|1674|468|1002|2541|2454|2187|2088|894|2013|1737|1959|828|2010|1407|513|519|2586|2055|1173|1188|471|816|1839|2562|309|1488|1767|1311|1641|723|1404|2589|1671|1032|1089|2148|405|411|663|525|339|1455|630|1650|972|462|2076|2289|2301|2124|1623|1578|1020|1377|891|678|465|1638|537|1842|1710|1980…	9.21e-08		GO:0032502	0.467572	0
15024	551	GO Biological Process	Cellular process	2.65e-05	CYP26B1|TMEM132A|TRAPPC6A|RGPD5|SLC2A3|NOX3|PPP2R5B|BCL3|ERLEC1|SLC22A4|TFAP2C|SIRT4|EFNB1|SERPIND1|DMC1|HSCB|BIK|PLEK2|NFKBIA|SLCO4A1|FERMT1|CCDC113|RIPK2|RELB|LIN7B|ICAM5|EPOR|BET1|CAV2|CSF3|SYNGR2|DTX4|CYP27B1|ADTRP|IGFBP5|PPP3R1|GRIN3B|VAX2|TTLL2|DUSP4|WIPF3|EGR2|SSPN|SNAI1|MCEE|HIST1H4F|EFNB2|MYH2|CD70|C3|FOSB|RRAS|GNG11|LIF|VGF|SLC4A5|APOE|NCAN|GATA5|MAP3K10|SLC6A8|LGALS3|ZSWIM4|PTPRE|CARD6…	12165	831|1545|1335|882|2649|2133|654|1761|1953|1707|483|618|849|1971|2604|2607|1290|2382|567|2145|1008|1806|2628|2304|2358|1419|837|2355|1755|447|2028|1239|1524|2622|2544|600|321|330|2466|2574|2334|1065|2403|1950|1794|2286|1860|1098|1350|1356|1329|651|402|939|1674|468|1002|2541|2454|681|1119|2187|2088|1014|951|624|2352|894|1722|2013|1959|417|2202|828|2469|2019|2010|486|1518|1407|2490|513|519|1602|582|…	1.19e-07		GO:0009987	0.457675	0
3600	174	GO Biological Process	Positive regulation of macromolecule metabolic process	2.65e-05	CYP26B1|PPP2R5B|BCL3|TFAP2C|NFKBIA|FERMT1|RIPK2|RELB|CAV2|CSF3|ADTRP|PPP1R7|PPP3R1|EGR2|SNAI1|C3|FOSB|LIF|APOE|GATA5|MAP3K10|RNF128|MED10|IRAK2|TBX3|RIPK1|SDCBP|HECW2|RIMS2|FOXF1|ABCA7|SHC2|WNT5A|ICAM1|GAL|CSRNP1|HOXA10|FZD7|BTG2|ACE|LHX8|PTPRN|NKX6-1|UCN|DTX3L|SHH|NFIL3|MESP1|RUNX1|SOX7|JUNB|ADORA2B|ARF4|FOS|GPR37|APLF|NECAB2|CLCF1|TRIB1|CSPG4|SPHK1|PER1|ALOX12B|MALT1|TSPYL5|MTURN|WNT11|PMAIP1|M…	12165	831|654|1761|483|567|1008|2628|2304|1755|447|2622|1560|600|1065|1950|1356|1329|939|1002|2454|681|624|894|1722|1959|2202|2469|2010|1407|519|666|2559|1173|471|2562|1311|723|1404|1089|2148|663|630|1650|972|2235|2289|2376|1623|1020|678|1638|1164|1842|1710|1869|2241|621|1101|534|969|1269|2526|1905|2193|765|2463|2595|435|672|2415|1920|2004|1131|1758|1272|1866|1509|546|1425|1371|2022|1932|393|1515|501|1…	1.18e-07		GO:0010604	0.457675	0
522	43	GO Biological Process	Vasculature development	3.36e-05	ADTRP|EFNB2|LIF|APOE|TBX3|FOXF1|ENPEP|PDPN|SHH|COL1A2|MESP1|ANPEP|ANGPTL4|JUNB|CSPG4|SPHK1|EDNRA|WNT11|TNFRSF12A|PDGFB|UNC5B|PDE2A|RTN4|HEY1|PDGFA|PTGS2|COL5A1|TIE1|NOX1|ZC3H12A|SAT1|FOXC1|ESM1|ACVRL1|SH2D2A|YWHAZ|LTBP1|DYSF|NFATC4|CCBE1|TGFBI|ADAM8|HOXA3	12165	2622|1860|939|1002|1959|519|1839|411|2289|2301|1623|1578|1377|1638|969|1269|375|2595|1359|1131|1422|1866|1425|1932|1026|2163|1047|675|552|1680|909|648|1227|846|1200|1113|2394|771|1818|1230|2379|507|2073	1.54e-07		GO:0001944	0.447366	0
140	20	GO Biological Process	Regulation of wound healing	4.45e-05	ADTRP|APOE|PDPN|CLDN1|TNFRSF12A|PDGFB|F3|C1QTNF1|PDGFA|OCLN|DUSP10|PLA2G4A|THBD|PRKCD|VKORC1|CLDN3|HRAS|CLDN4|SERPINE2|TNFAIP3	12165	2622|1002|411|525|1359|1131|1272|501|1026|1659|1824|2166|1167|2598|2475|1362|1473|1668|1107|2361	2.08e-07		GO:0061041	0.435164	0
2630	135	GO Biological Process	Negative regulation of cellular metabolic process	4.6e-05	BCL3|ERLEC1|TFAP2C|SIRT4|SERPIND1|PIK3IP1|RELB|CYP27B1|IGFBP5|VAX2|DUSP4|SNAI1|HIST1H4F|C3|FOSB|LIF|APOE|MAP3K10|LGALS3|RNF128|BHLHE40|TBX3|SDCBP|FOXF1|ABCA7|WNT5A|S100A11|HES6|PTPRR|TIMP4|BTG2|COL6A3|NKX6-1|UCN|DTX3L|FOXQ1|SHH|NFIL3|MESP1|RUNX1|SOX7|JUNB|HIST1H2AE|DDIT4|NECAB2|TRIB1|SPHK1|PER1|MSC|WNT11|MAF|TGIF1|YAF2|PDGFB|MXI1|PKP3|HIST2H2AC|COL7A1|HIST2H3D|PDE2A|LIMK1|DACT1|OVOL1|DNAJB2|HEY1|…	12165	1761|1953|483|618|1971|1782|2304|1524|2544|330|2574|1950|2286|1356|1329|939|1002|681|2187|624|2013|1959|2469|519|666|1173|1962|1767|1641|1671|1089|339|1650|972|2235|462|2289|2376|1623|1020|678|1638|1458|1980|621|534|1269|2526|1077|2595|672|2457|1920|1131|2169|1758|1302|960|1332|1866|921|546|1371|2022|1932|393|1515|1764|1026|1659|510|606|612|1143|1824|2163|2535|492|2523|924|966|819|2196|1530|1752|…	2.19e-07		GO:0031324	0.433724	0
3197	157	GO Biological Process	Animal organ development	5.1e-05	CYP26B1|NOX3|BCL3|TFAP2C|EFNB1|DMC1|BIK|RELB|EPOR|CAV2|CSF3|CYP27B1|IGFBP5|VAX2|EGR2|SNAI1|EFNB2|RRAS|LIF|VGF|SLC4A5|GATA5|TBX3|CRISPLD2|FOXF1|GRIN2D|WNT5A|ICAM1|ENPEP|CSRNP1|HOXA10|FZD7|NBL1|BTG2|ACE|DRAXIN|PDPN|LHX8|CLDN1|COL6A3|PTPRN|NKX6-1|FOXQ1|SHH|COL1A2|MESP1|RUNX1|LTBP3|ACHE|JUNB|VAMP5|ARF4|FOS|DDIT4|CLCF1|SPHK1|EDNRA|ALOX12B|MALT1|DMRTA1|MSC|FAIM2|FAM20C|MTSS1|LAMA3|WNT11|MAF|CSF1|JAG2|K…	12165	831|2133|1761|483|849|2604|1290|2304|837|1755|447|1524|2544|330|1065|1950|1860|651|939|1674|468|2454|1959|513|519|2055|1173|471|1839|1311|723|1404|1032|1089|2148|405|411|663|525|339|630|1650|462|2289|2301|1623|1020|891|465|1638|537|1842|1710|1980|1101|1269|375|1905|2193|795|1077|762|906|774|1389|2595|672|2415|633|594|1131|1758|2031|960|1866|1425|1371|1932|948|1911|2445|1026|1080|540|843|798|2313|…	2.46e-07		GO:0048513	0.429243	0
3124	154	GO Biological Process	Negative regulation of metabolic process	5.46e-05	BCL3|ERLEC1|TFAP2C|SIRT4|SERPIND1|PIK3IP1|FERMT1|RELB|CYP27B1|IGFBP5|VAX2|DUSP4|SNAI1|HIST1H4F|C3|FOSB|LIF|APOE|GATA5|MAP3K10|LGALS3|RNF128|BHLHE40|TBX3|SDCBP|FOXF1|ABCA7|WNT5A|NPR3|S100A11|HES6|PTPRR|TIMP4|BTG2|ACE|COL6A3|NKX6-1|UCN|DTX3L|FOXQ1|SHH|NFIL3|PIWIL4|MESP1|RUNX1|SOX7|JUNB|HIST1H2AE|DDIT4|NECAB2|TRIB1|SPHK1|PER1|MSC|WNT11|MAF|TGIF1|YAF2|PDGFB|MXI1|PKP3|HIST2H2AC|COL7A1|HIST2H3D|PDE2A|L…	12165	1761|1953|483|618|1971|1782|1008|2304|1524|2544|330|2574|1950|2286|1356|1329|939|1002|2454|681|2187|624|2013|1959|2469|519|666|1173|816|1962|1767|1641|1671|1089|2148|339|1650|972|2235|462|2289|2376|2124|1623|1020|678|1638|1458|1980|621|534|1269|2526|1077|2595|672|2457|1920|1131|2169|1758|1302|960|1332|1866|921|1509|546|1371|2022|1932|393|1515|2142|1764|1656|1026|1659|510|606|612|1143|1824|2163|25…	2.68e-07		GO:0009892	0.426281	0
3413	165	GO Biological Process	Positive regulation of cellular metabolic process	5.75e-05	PPP2R5B|BCL3|TFAP2C|NFKBIA|RIPK2|RELB|CAV2|CSF3|ADTRP|PPP1R7|PPP3R1|EGR2|SNAI1|C3|FOSB|LIF|APOE|GATA5|MAP3K10|RNF128|MED10|IRAK2|TBX3|RIPK1|SDCBP|FOXF1|ABCA7|SHC2|WNT5A|ICAM1|GAL|CSRNP1|HOXA10|FZD7|BTG2|ACE|LHX8|PTPRN|NKX6-1|UCN|DTX3L|DAGLB|SHH|NFIL3|MESP1|RUNX1|SOX7|JUNB|ADORA2B|ARF4|FOS|GPR37|APLF|NECAB2|CLCF1|TRIB1|CSPG4|SPHK1|PER1|ALOX12B|MALT1|TSPYL5|MTURN|WNT11|PMAIP1|MAF|CSF1|YAF2|PDGFB|F3…	12165	654|1761|483|567|2628|2304|1755|447|2622|1560|600|1065|1950|1356|1329|939|1002|2454|681|624|894|1722|1959|2202|2469|519|666|2559|1173|471|2562|1311|723|1404|1089|2148|663|630|1650|972|2235|2076|2289|2376|1623|1020|678|1638|1164|1842|1710|1869|2241|621|1101|534|969|1269|2526|1905|2193|765|2463|2595|435|672|2415|1920|1131|1272|1509|546|1371|2022|1932|393|1515|501|1911|2142|1764|1071|2445|1026|540|1…	2.86e-07		GO:0031325	0.424033	0
1550	90	GO Biological Process	Regulation of apoptotic process	5.79e-05	BCL3|SIRT4|BIK|NFKBIA|RIPK2|PPP3R1|SNAI1|APOE|MAP3K10|LGALS3|CARD6|TBX3|RIPK1|IER3|CALHM2|BFAR|WNT5A|ICAM1|GAL|BTG2|DRAXIN|PDPN|UCN|FOXQ1|SHH|ANGPTL4|SOX7|ARF4|CLCF1|SPHK1|GRINA|MALT1|FAIM2|WNT11|PMAIP1|TNFRSF12A|ALDH1A3|F3|UNC5B|NLRP3|RTN4|SNCA|FAIM|TP53INP1|IKZF3|ACSL5|TNFRSF10C|CHM|ARHGEF2|OSGIN1|PHLDA3|PTGS2|SGK1|VNN1|CNR1|NEURL1|GADD45A|PLK3|NOX1|ZC3H12A|TRAF1|DAXX|DDAH2|PIK3CD|BMP2|PLEKHN1|…	12165	1761|618|1290|567|2628|600|1950|1002|681|2187|951|1959|2202|828|2019|1518|1173|471|2562|1089|405|411|972|462|2289|1377|678|1842|1101|1269|426|2193|762|2595|435|1359|2031|1272|1422|1509|1425|393|495|2142|1071|2421|1626|1935|327|2037|2451|2163|693|2016|924|1341|819|1530|552|1680|1779|1992|1803|1221|942|1689|1218|558|648|2616|480|2598|1113|900|1929|1068|1974|1818|2547|1473|603|1644|1575|2325|2418|50…	2.93e-07		GO:0042981	0.423732	0
424	37	GO Biological Process	Regulation of cell-cell adhesion	6.16e-05	EFNB1|RIPK2|ADTRP|EFNB2|CD70|LGALS3|WNT5A|ICAM1|PDPN|SHH|RUNX1|B4GALNT2|MALT1|NLRP3|C1QTNF1|CCL28|DUSP10|CD55|VNN1|SDC4|ZC3H12A|HLA-E|BMP2|CD274|GPNMB|PRKCD|C10orf54|ITGB2|MDK|KIF26B|MDGA1|SERPINE2|TIGIT|CITED2|ADAM8|NR4A3|CD24	12165	849|2628|2622|1860|1350|2187|1173|471|411|2289|1020|2100|2193|1509|501|684|1824|2499|2016|2064|1680|1872|942|2616|2283|2598|2388|579|1974|756|2346|1107|753|2325|507|2652|2319	3.16e-07		GO:0022407	0.421042	0
883	60	GO Biological Process	Anatomical structure formation involved in morphogenesis	6.19e-05	BCL3|ADTRP|DUSP4|EGR2|SNAI1|EFNB2|TBX3|FOXF1|WNT5A|CNTNAP1|ENPEP|PDPN|SHH|MESP1|ANPEP|ANGPTL4|SOX7|JUNB|CSPG4|EDNRA|FAIM2|FAM20C|LAMA3|WNT11|TNFRSF12A|ALDH1A3|COL7A1|UNC5B|RTN4|HEY1|PDGFA|DFNB31|PTGS2|NFKB2|RBP4|TIE1|SDC4|NOX1|ZC3H12A|SAT1|FOXC1|ESM1|ATP8A2|ACVRL1|SH2D2A|YWHAZ|ITGB2|JAM2|KIF26B|DYSF|NFATC4|CCBE1|GDNF|TGFBI|CITED2|HES7|ADAM8|SCX|NR4A3|HOXA3	12165	1761|2622|2574|1065|1950|1860|1959|519|1173|1188|1839|411|2289|1623|1578|1377|678|1638|969|375|762|906|1389|2595|1359|2031|960|1422|1425|1932|1026|798|2163|966|2214|675|2064|552|1680|909|648|1227|1482|846|1200|1113|579|855|756|771|1818|1230|603|2379|2325|657|507|1968|2652|2073	3.23e-07		GO:0048646	0.420831	0
500	41	GO Biological Process	Blood vessel development	6.36e-05	ADTRP|EFNB2|APOE|TBX3|FOXF1|ENPEP|SHH|COL1A2|MESP1|ANPEP|ANGPTL4|JUNB|CSPG4|SPHK1|EDNRA|WNT11|TNFRSF12A|PDGFB|UNC5B|PDE2A|RTN4|HEY1|PDGFA|PTGS2|COL5A1|TIE1|NOX1|ZC3H12A|SAT1|FOXC1|ESM1|ACVRL1|SH2D2A|YWHAZ|LTBP1|DYSF|NFATC4|CCBE1|TGFBI|ADAM8|HOXA3	12165	2622|1860|1002|1959|519|1839|2289|2301|1623|1578|1377|1638|969|1269|375|2595|1359|1131|1422|1866|1425|1932|1026|2163|1047|675|552|1680|909|648|1227|846|1200|1113|2394|771|1818|1230|2379|507|2073	3.37e-07		GO:0001568	0.419654	0
522	42	GO Biological Process	Positive regulation of cell migration	7.2e-05	IGFBP5|SNAI1|RRAS|LGALS3|SDCBP|FOXF1|WNT5A|ICAM1|S100A11|PLA2G7|PDPN|CLDN1|SPHK1|WNT11|CSF1|PDGFB|F3|RLTPR|RTN4|PDGFA|P2RX4|ARHGEF2|PTGS2|ZC3H12A|PIK3CD|BMP2|NEDD9|CD274|GPNMB|C10orf54|CLDN3|JAM2|MDK|DYSF|TSTA3|CCBE1|HRAS|CLDN4|FAM89B|ADAM8|NR4A3|SEMA3B	12165	2544|1950|651|2187|2469|519|1173|471|1962|2409|411|525|1269|2595|2415|1131|1272|1716|1425|1026|1038|327|2163|1680|1221|942|1284|2616|2283|2388|1362|855|1974|771|636|1230|1473|1668|1497|507|2652|1245	3.86e-07		GO:0030335	0.414267	0
1019	66	GO Biological Process	Positive regulation of protein phosphorylation	7.49e-05	RIPK2|CAV2|CSF3|ADTRP|C3|LIF|APOE|MAP3K10|IRAK2|RIPK1|SDCBP|ABCA7|SHC2|WNT5A|ICAM1|FZD7|ACE|UCN|ADORA2B|GPR37|NECAB2|CLCF1|CSPG4|SPHK1|ALOX12B|MALT1|MTURN|WNT11|CSF1|PDGFB|SNCA|C1QTNF1|PDGFA|ARHGEF2|PTGS2|NEURL1|GADD45A|ROR1|SDC4|NOX1|ZC3H12A|TRAF1|DAXX|NELFE|BMP2|NEDD9|ADRA1D|NQO2|GPNMB|ACVRL1|PRKCD|CLDN3|AREG|KSR1|CARD10|FSHR|CDKN1A|PRKAR1B|HIGD1A|HRAS|NTRK1|ADAM8|STAP2|CD24|SRCIN1|CERS1	12165	2628|1755|447|2622|1356|939|1002|681|1722|2202|2469|666|2559|1173|471|1404|2148|972|1164|1869|621|1101|969|1269|1905|2193|2463|2595|2415|1131|393|501|1026|327|2163|1341|819|1893|2064|552|1680|1779|1992|1632|942|1284|1320|1218|2283|846|2598|1362|696|1287|1929|2184|1068|591|2547|1473|1644|507|1677|2319|1125|2493	4.08e-07		GO:0001934	0.412552	0
851	58	GO Biological Process	Tube development	8.47e-05	ADTRP|IGFBP5|EFNB2|LIF|APOE|GATA5|TBX3|CRISPLD2|FOXF1|WNT5A|ENPEP|PDPN|SHH|MESP1|ANPEP|ANGPTL4|LTBP3|JUNB|CSPG4|EDNRA|MTSS1|WNT11|TNFRSF12A|CSF1|UNC5B|DACT1|RTN4|HEY1|PDGFA|PYY|PTGS2|RBP4|TIE1|SDC4|NOX1|ZC3H12A|BMP2|SAT1|FOXC1|ESM1|ACVRL1|SH2D2A|AREG|YWHAZ|CDKN1A|KIF26B|DYSF|NFATC4|CCBE1|GDNF|SERPINE2|TGFBI|CEBPA|CITED2|EMX2|ADAM8|NR4A3|HOXA3	12165	2622|2544|1860|939|1002|2454|1959|513|519|1173|1839|411|2289|1623|1578|1377|891|1638|969|375|774|2595|1359|2415|1422|546|1425|1932|1026|2040|2163|2214|675|2064|552|1680|942|909|648|1227|846|1200|696|1113|1068|756|771|1818|1230|603|1107|2379|912|2325|1056|507|2652|2073	4.68e-07		GO:0035295	0.407212	0
3239	157	GO Biological Process	Positive regulation of nitrogen compound metabolic process	9.48e-05	PPP2R5B|BCL3|TFAP2C|NFKBIA|RIPK2|RELB|CAV2|CSF3|ADTRP|PPP1R7|PPP3R1|EGR2|SNAI1|C3|FOSB|LIF|APOE|GATA5|MAP3K10|RNF128|MED10|IRAK2|TBX3|RIPK1|SDCBP|HECW2|FOXF1|ABCA7|SHC2|WNT5A|ICAM1|GAL|CSRNP1|HOXA10|FZD7|BTG2|ACE|LHX8|PTPRN|NKX6-1|UCN|DTX3L|SHH|NFIL3|MESP1|RUNX1|SOX7|JUNB|ADORA2B|ARF4|FOS|GPR37|APLF|NECAB2|CLCF1|TRIB1|CSPG4|SPHK1|PER1|ALOX12B|MALT1|TSPYL5|MTURN|WNT11|PMAIP1|MAF|CSF1|YAF2|PDGFB|F3…	12165	654|1761|483|567|2628|2304|1755|447|2622|1560|600|1065|1950|1356|1329|939|1002|2454|681|624|894|1722|1959|2202|2469|2010|519|666|2559|1173|471|2562|1311|723|1404|1089|2148|663|630|1650|972|2235|2289|2376|1623|1020|678|1638|1164|1842|1710|1869|2241|621|1101|534|969|1269|2526|1905|2193|765|2463|2595|435|672|2415|1920|1131|1272|1509|546|1371|2022|1932|393|1515|501|1911|2142|1764|1071|2445|1026|540|1…	5.38e-07		GO:0051173	0.402319	0
1459	85	GO Biological Process	Regulation of protein phosphorylation	9.99e-05	PPP2R5B|RIPK2|CAV2|CSF3|ADTRP|DUSP4|C3|RRAS|LIF|APOE|MAP3K10|IRAK2|RIPK1|SDCBP|ABCA7|SHC2|WNT5A|ICAM1|PTPRR|FZD7|ACE|UCN|ADORA2B|GPR37|DDIT4|NECAB2|CLCF1|TRIB1|CSPG4|SPHK1|PER1|ALOX12B|MALT1|MTURN|WNT11|CSF1|PDGFB|DACT1|SNCA|C1QTNF1|PDGFA|OCLN|ARHGEF2|DUSP10|PTGS2|NEURL1|GADD45A|ROR1|SDC4|NOX1|ZC3H12A|TRAF1|DAXX|NELFE|BMP2|NEDD9|ADRA1D|NQO2|GPNMB|PIP5KL1|ACVRL1|PRKCD|CLDN3|AREG|YWHAZ|DUSP8|ITGB2|…	12165	654|2628|1755|447|2622|2574|1356|651|939|1002|681|1722|2202|2469|666|2559|1173|471|1641|1404|2148|972|1164|1869|1980|621|1101|534|969|1269|2526|1905|2193|2463|2595|2415|1131|546|393|501|1026|1659|327|1824|2163|1341|819|1893|2064|552|1680|1779|1992|1632|942|1284|1320|1218|2283|480|846|2598|1362|696|1113|2529|579|1287|1929|2184|1068|591|2547|1473|660|912|1644|2418|507|1677|2361|609|2319|1125|2493	5.76e-07		GO:0001932	0.400043	0
2429	125	GO Biological Process	Negative regulation of nitrogen compound metabolic process	0.00011	BCL3|ERLEC1|TFAP2C|SIRT4|SERPIND1|RELB|IGFBP5|VAX2|DUSP4|SNAI1|HIST1H4F|C3|FOSB|LIF|APOE|MAP3K10|LGALS3|RNF128|BHLHE40|TBX3|SDCBP|FOXF1|ABCA7|WNT5A|HES6|PTPRR|TIMP4|BTG2|COL6A3|NKX6-1|UCN|DTX3L|FOXQ1|SHH|NFIL3|MESP1|RUNX1|SOX7|JUNB|HIST1H2AE|DDIT4|TRIB1|SPHK1|PER1|MSC|WNT11|MAF|TGIF1|YAF2|PDGFB|MXI1|PKP3|HIST2H2AC|COL7A1|HIST2H3D|PDE2A|LIMK1|DACT1|OVOL1|DNAJB2|HEY1|SNCA|HIST1H1C|H1F0|OCLN|C1D|ARI…	12165	1761|1953|483|618|1971|2304|2544|330|2574|1950|2286|1356|1329|939|1002|681|2187|624|2013|1959|2469|519|666|1173|1767|1641|1671|1089|339|1650|972|2235|462|2289|2376|1623|1020|678|1638|1458|1980|534|1269|2526|1077|2595|672|2457|1920|1131|2169|1758|1302|960|1332|1866|921|546|1371|2022|1932|393|1515|1764|1659|510|606|612|1143|1824|2163|2535|492|2523|966|819|2196|1530|1752|1680|381|1914|1992|1632|942|…	6.16e-07		GO:0051172	0.395861	0
1817	100	GO Biological Process	Regulation of phosphorus metabolic process	0.00011	PPP2R5B|PIK3IP1|RIPK2|CAV2|CSF3|ADTRP|PPP1R7|DUSP4|C3|RRAS|LIF|APOE|MAP3K10|LGALS3|IRAK2|RIPK1|SDCBP|ABCA7|SHC2|WNT5A|ICAM1|PTPRR|FZD7|ACE|UCN|ADORA2B|GPR37|DDIT4|NECAB2|PPP1R3B|CLCF1|TRIB1|CSPG4|SPHK1|PER1|ALOX12B|MALT1|FAM20C|MTURN|WNT11|CSF1|PDGFB|DACT1|SNCA|C1QTNF1|PDGFA|OCLN|ARHGEF2|DUSP10|PTGS2|NEURL1|GADD45A|ROR1|TIE1|SDC4|NOX1|ZC3H12A|TRAF1|EIF6|DAXX|NELFE|BMP2|NEDD9|ADRA1D|NQO2|GPNMB|PIP…	12165	654|1782|2628|1755|447|2622|1560|2574|1356|651|939|1002|681|2187|1722|2202|2469|666|2559|1173|471|1641|1404|2148|972|1164|1869|1980|621|702|1101|534|969|1269|2526|1905|2193|906|2463|2595|2415|1131|546|393|501|1026|1659|327|1824|2163|1341|819|1893|675|2064|552|1680|1779|381|1992|1632|942|1284|1320|1218|2283|480|846|1158|2598|1362|696|1113|2433|1074|2529|579|1287|1929|2184|1068|591|699|1185|2547|14…	6.33e-07		GO:0051174	0.395861	0
696	50	GO Biological Process	Negative regulation of cell population proliferation	0.00012	FERMT1|CAV2|CYP27B1|IGFBP5|EFNB2|LIF|APOE|RIPK1|WNT5A|NPR3|GAL|S100A11|BTG2|PDPN|IGFBP7|SHH|SOX7|HIST1H2AE|TRIB1|MTSS1|WNT11|MXI1|OVOL1|DNAJB2|TP53INP1|DUSP10|PTGS2|VAX1|NEURL1|RBP4|SDC4|KLF9|BMP2|CD274|ATP8A2|GPNMB|ACVRL1|C10orf54|CLDN3|CDKN1A|NPPC|MYO16|HRAS|CDKN1C|SERPINE2|CEBPA|NTRK1|PTHLH|KRT4|TNFAIP3	12165	1008|1755|1524|2544|1860|939|1002|2202|1173|816|2562|1962|1089|411|1455|2289|678|1458|534|774|2595|2169|1371|2022|2142|1824|2163|2523|1341|2214|2064|1263|942|2616|1482|2283|846|2388|1362|1068|2580|1719|1473|660|1107|912|1644|2412|1017|2361	7.29e-07		GO:0008285	0.392082	0
2310	120	GO Biological Process	Response to external stimulus	0.00012	CYP26B1|NOX3|BCL3|EFNB1|SERPIND1|NFKBIA|RIPK2|RELB|CSF3|CYP27B1|EGR2|EFNB2|C3|FOSB|VGF|APOE|LGALS3|IRAK2|BHLHE40|FOXF1|GRIN2D|WNT5A|ICAM1|C1RL|TIMP4|BTG2|DRAXIN|CLDN1|UCN|DTX3L|SHH|SLC39A4|JUNB|ADORA2B|FOS|DDIT4|TRIB1|PER1|MALT1|WNT11|PMAIP1|CSF1|UPP1|PDGFB|FES|ALDH1A3|CCR10|UNC5A|UNC5B|PDE2A|NLRP3|SNCA|RIOK3|IKZF3|PDGFA|EGFLAM|WDR45|HIST1H2BK|RAET1E|ARID5A|TFEB|CCL28|DFNB31|ARHGEF2|CAPZA2|DUSP10…	12165	831|2133|1761|849|1971|567|2628|2304|447|1524|1065|1860|1356|1329|1674|1002|2187|1722|2013|519|2055|1173|471|2115|1671|1089|405|525|972|2235|2289|2568|1638|1164|1710|1980|534|2526|2193|2595|435|2415|2199|1131|813|2031|1833|1875|1422|1866|1509|393|1491|1071|1026|1080|2640|528|2619|606|540|684|798|327|1506|1824|2499|1440|2163|2016|2535|2523|924|966|366|819|2181|1680|1800|1563|1872|1566|1167|1221|22…	6.94e-07		GO:0009605	0.392082	0
2919	144	GO Biological Process	Cellular response to chemical stimulus	0.00012	CYP26B1|PPP2R5B|SIRT4|NFKBIA|RIPK2|RELB|EPOR|CAV2|CSF3|ADTRP|IGFBP5|EGR2|CD70|FOSB|LIF|APOE|GATA5|LGALS3|IRAK2|RIPK1|FOXF1|SYP|WNT5A|ICAM1|ABCB4|OSMR|FZD7|CLDN1|IGFBP7|PTPRN|NKX6-1|SHH|COL1A2|NFIL3|LTBP3|JUNB|FOS|BOLA2B|APLF|DDIT4|CLCF1|SPHK1|MSRA|MALT1|MSC|CYP2B6|WNT11|PMAIP1|TNFRSF12A|CSF1|TGIF1|PDGFB|BOLA2|FES|CCR10|HIST2H3D|F3|PDE2A|NLRP3|RTN4|SNCA|MAOA|NPR2|RIOK3|POLR2K|TP53INP1|OCLN|ARID5A|…	12165	831|654|618|567|2628|2304|837|1755|447|2622|2544|1065|1350|1329|939|1002|2454|2187|1722|2202|519|2586|1173|471|1170|930|1404|525|1455|630|1650|2289|2301|2376|891|1638|1710|345|2241|1980|1101|1269|2337|2193|1077|2625|2595|435|1359|2415|2457|1131|2205|813|1833|1332|1272|1866|1509|1425|393|870|948|1491|792|2142|1659|606|612|1038|2328|684|327|1713|2166|2163|2535|2250|1341|2181|1530|552|1680|1779|1686…	7.25e-07		GO:0070887	0.392082	0
2875	142	GO Biological Process	Negative regulation of macromolecule metabolic process	0.00013	BCL3|ERLEC1|TFAP2C|SIRT4|SERPIND1|FERMT1|RELB|IGFBP5|VAX2|DUSP4|SNAI1|HIST1H4F|C3|FOSB|LIF|APOE|GATA5|MAP3K10|LGALS3|RNF128|BHLHE40|TBX3|SDCBP|FOXF1|ABCA7|WNT5A|S100A11|HES6|PTPRR|TIMP4|BTG2|ACE|COL6A3|NKX6-1|UCN|DTX3L|FOXQ1|SHH|NFIL3|PIWIL4|MESP1|RUNX1|SOX7|JUNB|HIST1H2AE|DDIT4|NECAB2|TRIB1|PER1|MSC|WNT11|MAF|TGIF1|YAF2|PDGFB|MXI1|PKP3|HIST2H2AC|COL7A1|HIST2H3D|PDE2A|LIMK1|NLRP3|DACT1|OVOL1|DNAJ…	12165	1761|1953|483|618|1971|1008|2304|2544|330|2574|1950|2286|1356|1329|939|1002|2454|681|2187|624|2013|1959|2469|519|666|1173|1962|1767|1641|1671|1089|2148|339|1650|972|2235|462|2289|2376|2124|1623|1020|678|1638|1458|1980|621|534|2526|1077|2595|672|2457|1920|1131|2169|1758|1302|960|1332|1866|921|1509|546|1371|2022|1932|393|1515|2142|1764|1656|1659|510|606|612|1143|1824|2163|2535|492|2523|966|819|2196…	8.33e-07		GO:0010605	0.388606	0
1592	90	GO Biological Process	Negative regulation of cellular biosynthetic process	0.00013	BCL3|TFAP2C|RELB|CYP27B1|IGFBP5|VAX2|SNAI1|HIST1H4F|FOSB|MAP3K10|RNF128|BHLHE40|TBX3|FOXF1|ABCA7|WNT5A|S100A11|HES6|BTG2|NKX6-1|FOXQ1|SHH|NFIL3|MESP1|RUNX1|SOX7|JUNB|HIST1H2AE|SPHK1|PER1|MSC|WNT11|MAF|TGIF1|YAF2|PDGFB|MXI1|HIST2H2AC|HIST2H3D|PDE2A|DACT1|OVOL1|HEY1|SNCA|HIST1H1C|H1F0|PDGFA|C1D|ARID5A|HIST1H3J|HIST3H2A|IFI16|HIST2H2AA|VAX1|NFKB2|GADD45A|ZNF217|PLK3|ESX1|ZC3H12A|EIF6|DAXX|NELFE|BMP2…	12165	1761|483|2304|1524|2544|330|1950|2286|1329|681|624|2013|1959|519|666|1173|1962|1767|1089|1650|462|2289|2376|1623|1020|678|1638|1458|1269|2526|1077|2595|672|2457|1920|1131|2169|1302|1332|1866|546|1371|1932|393|1515|1764|1026|510|606|612|1143|2535|492|2523|966|819|2196|1530|1752|1680|381|1992|1632|942|1689|558|648|846|900|312|1068|1179|2580|1818|363|660|957|912|2178|2325|2364|657|1056|342|1023|1968…	8.72e-07		GO:0031327	0.388606	0
1041	66	GO Biological Process	Positive regulation of intracellular signal transduction	0.00013	RIPK2|EPOR|CAV2|CSF3|IGFBP5|LIF|APOE|MAP3K10|IRAK2|RIPK1|SDCBP|ABCA7|SHC2|WNT5A|ICAM1|SECTM1|FZD7|UCN|ADORA2B|GPR37|NECAB2|CSPG4|SPHK1|ALOX12B|MALT1|TSPYL5|MTURN|WNT11|PMAIP1|CSF1|PDGFB|F3|UNC5B|RTN4|C1QTNF1|NPR2|PDGFA|P2RX4|GADD45A|ROR1|NOX1|ZC3H12A|TRAF1|DAXX|NELFE|PIK3CD|BMP2|ADRA1D|NQO2|AKR1C3|GPNMB|AREG|SHARPIN|KSR1|CARD10|FSHR|NPPC|ALPK1|HRAS|RUNDC3A|MIB2|NTRK1|LIMS1|ADAM8|GIPR|CD24	12165	2628|837|1755|447|2544|939|1002|681|1722|2202|2469|666|2559|1173|471|1488|1404|972|1164|1869|621|969|1269|1905|2193|765|2463|2595|435|2415|1131|1272|1422|1425|501|948|1026|1038|819|1893|552|1680|1779|1992|1632|1221|942|1320|1218|558|2283|696|2262|1287|1929|2184|2580|2592|1473|333|2553|1644|2364|507|1740|2319	8.28e-07		GO:1902533	0.388606	0
169	21	GO Biological Process	Regulation of response to wounding	0.00013	ADTRP|APOE|PDPN|CLDN1|TNFRSF12A|PDGFB|F3|C1QTNF1|PDGFA|OCLN|DUSP10|PLA2G4A|THBD|PRKCD|VKORC1|CLDN3|MDK|HRAS|CLDN4|SERPINE2|TNFAIP3	12165	2622|1002|411|525|1359|1131|1272|501|1026|1659|1824|2166|1167|2598|2475|1362|1974|1473|1668|1107|2361	8.32e-07		GO:1903034	0.388606	0
562	43	GO Biological Process	Positive regulation of locomotion	0.00015	IGFBP5|SNAI1|RRAS|LGALS3|SDCBP|FOXF1|WNT5A|ICAM1|S100A11|PLA2G7|PDPN|CLDN1|SPHK1|WNT11|CSF1|PDGFB|F3|RLTPR|RTN4|PDGFA|P2RX4|ARHGEF2|PTGS2|ZC3H12A|PIK3CD|BMP2|NEDD9|CD274|GPNMB|C10orf54|CLDN3|JAM2|MDK|DYSF|ARTN|TSTA3|CCBE1|HRAS|CLDN4|FAM89B|ADAM8|NR4A3|SEMA3B	12165	2544|1950|651|2187|2469|519|1173|471|1962|2409|411|525|1269|2595|2415|1131|1272|1716|1425|1026|1038|327|2163|1680|1221|942|1284|2616|2283|2388|1362|855|1974|771|1620|636|1230|1473|1668|1497|507|2652|1245	9.79e-07		GO:0040017	0.382391	0
1624	91	GO Biological Process	Negative regulation of biosynthetic process	0.00016	BCL3|TFAP2C|RELB|CYP27B1|IGFBP5|VAX2|SNAI1|HIST1H4F|FOSB|APOE|MAP3K10|RNF128|BHLHE40|TBX3|FOXF1|ABCA7|WNT5A|S100A11|HES6|BTG2|NKX6-1|FOXQ1|SHH|NFIL3|MESP1|RUNX1|SOX7|JUNB|HIST1H2AE|SPHK1|PER1|MSC|WNT11|MAF|TGIF1|YAF2|PDGFB|MXI1|HIST2H2AC|HIST2H3D|PDE2A|DACT1|OVOL1|HEY1|SNCA|HIST1H1C|H1F0|PDGFA|C1D|ARID5A|HIST1H3J|HIST3H2A|IFI16|HIST2H2AA|VAX1|NFKB2|GADD45A|ZNF217|PLK3|ESX1|ZC3H12A|EIF6|DAXX|NELFE…	12165	1761|483|2304|1524|2544|330|1950|2286|1329|1002|681|624|2013|1959|519|666|1173|1962|1767|1089|1650|462|2289|2376|1623|1020|678|1638|1458|1269|2526|1077|2595|672|2457|1920|1131|2169|1302|1332|1866|546|1371|1932|393|1515|1764|1026|510|606|612|1143|2535|492|2523|966|819|2196|1530|1752|1680|381|1992|1632|942|1689|558|648|846|900|312|1068|1179|2580|1818|363|660|957|912|2178|2325|2364|657|1056|342|1023…	1.07e-06		GO:0009890	0.379588	0
896	59	GO Biological Process	Cell migration	0.00016	EFNB1|FERMT1|ADTRP|SNAI1|EFNB2|LGALS3|SDCBP|RHBDF1|WNT5A|ICAM1|ENPEP|PDPN|NKX6-1|SHH|COL1A2|MESP1|ARF4|DDIT4|CSPG4|LAMA3|WNT11|TNFRSF12A|PDGFB|FES|CCR10|RLTPR|RTN4|ARC|P2RX4|CCL28|RHOU|VAX1|L1CAM|COL5A1|SDC4|NOX1|BAMBI|THBD|PIK3CD|NEDD9|FOXC1|ACVRL1|JUP|PRKCD|LIMA1|HRH1|ITGB2|JAM2|MDK|ARTN|MDGA1|GDNF|AGTR1|EMX2|ADAM8|SLC16A3|TNFAIP3|CD24|SEMA3B	12165	849|1008|2622|1950|1860|2187|2469|2490|1173|471|1839|411|1650|2289|2301|1623|1842|1980|969|1389|2595|1359|1131|813|1833|1716|1425|858|1038|684|1713|2523|366|1047|2064|552|432|1167|1221|1284|648|846|429|2598|549|1074|579|855|1974|1620|2346|603|384|1056|507|2085|2361|2319|1245	1.06e-06		GO:0016477	0.379588	0
1816	99	GO Biological Process	Regulation of phosphate metabolic process	0.00016	PPP2R5B|PIK3IP1|RIPK2|CAV2|CSF3|ADTRP|PPP1R7|DUSP4|C3|RRAS|LIF|APOE|MAP3K10|LGALS3|IRAK2|RIPK1|SDCBP|ABCA7|SHC2|WNT5A|ICAM1|PTPRR|FZD7|ACE|UCN|ADORA2B|GPR37|DDIT4|NECAB2|PPP1R3B|CLCF1|TRIB1|CSPG4|SPHK1|PER1|ALOX12B|MALT1|MTURN|WNT11|CSF1|PDGFB|DACT1|SNCA|C1QTNF1|PDGFA|OCLN|ARHGEF2|DUSP10|PTGS2|NEURL1|GADD45A|ROR1|TIE1|SDC4|NOX1|ZC3H12A|TRAF1|EIF6|DAXX|NELFE|BMP2|NEDD9|ADRA1D|NQO2|GPNMB|PIP5KL1|AC…	12165	654|1782|2628|1755|447|2622|1560|2574|1356|651|939|1002|681|2187|1722|2202|2469|666|2559|1173|471|1641|1404|2148|972|1164|1869|1980|621|702|1101|534|969|1269|2526|1905|2193|2463|2595|2415|1131|546|393|501|1026|1659|327|1824|2163|1341|819|1893|675|2064|552|1680|1779|381|1992|1632|942|1284|1320|1218|2283|480|846|1158|2598|1362|696|1113|2433|1074|2529|579|1287|1929|2184|1068|591|699|1185|2547|1473|6…	1.09e-06		GO:0019220	0.379588	0
2014	107	GO Biological Process	Negative regulation of gene expression	0.00017	BCL3|TFAP2C|SIRT4|FERMT1|RELB|IGFBP5|VAX2|SNAI1|HIST1H4F|FOSB|APOE|GATA5|MAP3K10|RNF128|BHLHE40|TBX3|FOXF1|WNT5A|HES6|BTG2|ACE|NKX6-1|UCN|FOXQ1|SHH|NFIL3|PIWIL4|MESP1|RUNX1|SOX7|JUNB|HIST1H2AE|PER1|MSC|WNT11|MAF|TGIF1|YAF2|PDGFB|MXI1|HIST2H2AC|HIST2H3D|PDE2A|NLRP3|DACT1|OVOL1|HEY1|SNCA|HIST1H1C|TP53INP1|H1F0|RPS17|OCLN|C1D|ARID5A|HIST1H3J|HIST3H2A|IFI16|HIST2H2AA|VAX1|NFKB2|GADD45A|ZNF217|PLK3|ES…	12165	1761|483|618|1008|2304|2544|330|1950|2286|1329|1002|2454|681|624|2013|1959|519|1173|1767|1089|2148|1650|972|462|2289|2376|2124|1623|1020|678|1638|1458|2526|1077|2595|672|2457|1920|1131|2169|1302|1332|1866|1509|546|1371|1932|393|1515|2142|1764|1656|1659|510|606|612|1143|2535|492|2523|966|819|2196|1530|1752|1680|381|1914|1992|1632|1221|942|2097|1689|648|2616|2283|846|2388|1362|900|312|1068|1179|771…	1.19e-06		GO:0010629	0.376955	0
1013	64	GO Biological Process	Regulation of response to external stimulus	0.00019	NFKBIA|RIPK2|RELB|CYP27B1|ADTRP|EFNB2|C3|APOE|ZSWIM4|RIPK1|FOXF1|WNT5A|OSMR|PLA2G7|NBL1|PDPN|UCN|DTX3L|DAGLB|ADORA2B|TRIB1|SPHK1|PER1|MALT1|CSF1|CADM1|PDGFB|F3|PDE2A|NLRP3|SNCA|C1QTNF1|RIOK3|PDGFA|RAET1E|P2RX4|DUSP10|CD55|PLA2G4A|PTGS2|IFI16|CNR1|ZC3H12A|HLA-E|THBD|OPTN|PRKCD|VKORC1|CLDN3|IRF7|ZSWIM8|SHARPIN|MDK|DYSF|ARTN|LACC1|HLA-B|HRAS|SERPINE2|AGTR1|CEBPA|ADAM8|TNFAIP3|SEMA3B	12165	567|2628|2304|1524|2622|1860|1356|1002|2088|2202|519|1173|930|2409|1032|411|972|2235|2076|1164|534|1269|2526|2193|2415|2004|1131|1272|1866|1509|393|501|1491|1026|2619|1038|1824|2499|2166|2163|2535|924|1680|1872|1167|2277|2598|2475|1362|900|2253|2262|1974|771|1620|1185|2637|1473|1107|384|912|507|2361|1245	1.37e-06		GO:0032101	0.372125	0
1101	68	GO Biological Process	Response to cytokine	0.00019	NFKBIA|RIPK2|RELB|EPOR|CSF3|CYP27B1|CD70|LIF|IRAK2|RIPK1|FOXF1|WNT5A|ICAM1|OSMR|TIMP4|CLDN1|PTPRN|NKX6-1|COL1A2|NFIL3|JUNB|FOS|BOLA2B|CLCF1|SPHK1|MSC|TNFRSF12A|CSF1|PDGFB|BOLA2|CCR10|HIST2H3D|F3|PDE2A|SNCA|MAOA|NPR2|OCLN|HIST1H3J|ARHGEF2|RHOU|PTGS2|IFI16|NFKB2|ADAMTS13|ZC3H12A|TRAF1|RUFY4|HLA-C|HLA-E|WAS|PIK3CD|ISG15|FOXC1|CD274|PRKCD|YWHAZ|IL15RA|IRF7|ITGB2|CDKN1A|CEBPD|CSF2RA|HLA-B|FLNB|CEBPA|I…	12165	567|2628|2304|837|447|1524|1350|939|1722|2202|519|1173|471|930|1671|525|630|1650|2301|2376|1638|1710|345|1101|1269|1077|1359|2415|1131|2205|1833|1332|1272|1866|393|870|948|1659|612|327|1713|2163|2535|966|2181|1680|1779|1686|1563|1872|1566|1221|2097|648|2616|2598|1113|1416|900|579|1068|1179|732|2637|378|912|759|2364	1.33e-06		GO:0034097	0.372125	0
1636	91	GO Biological Process	Negative regulation of response to stimulus	0.0002	CYP26B1|PPP2R5B|BCL3|ERLEC1|PIK3IP1|NFKBIA|FERMT1|CAV2|ADTRP|IGFBP5|DUSP4|SNAI1|LIF|APOE|LGALS3|PTPRE|RIPK1|BFAR|FOXF1|WNT5A|ICAM1|PTPRR|WIF1|NBL1|DRAXIN|UCN|SHH|RGS20|MESP1|GPR37|DDIT4|TRIB1|SHISA2|GRINA|PER1|FAIM2|WNT11|JAG2|PDGFB|UNC5B|PDE2A|NLRP3|DACT1|HEY1|SNCA|C1QTNF1|RIOK3|FAIM|PDGFA|ARHGEF2|DUSP10|CD55|PHLDA3|PTGS2|RGS16|VNN1|IFI16|NEURL1|ZC3H12A|BAMBI|HLA-E|THBD|OPTN|BMP2|DACT3|PRKCD|CLD…	12165	831|654|1761|1953|1782|567|1008|1755|2622|2544|2574|1950|939|1002|2187|1014|2202|1518|519|1173|471|1641|2589|1032|405|972|2289|1428|1623|1869|1980|534|369|426|2526|762|2595|633|1131|1422|1866|1509|546|1932|393|501|1491|495|1026|327|1824|2499|2451|2163|1092|2016|2535|1341|1680|432|1872|1167|2277|942|372|2598|1362|696|2529|2262|1974|2394|390|1818|2547|2637|603|2082|1107|2001|1497|1590|1095|2418|174…	1.44e-06		GO:0048585	0.369897	0
1470	84	GO Biological Process	Negative regulation of cellular macromolecule biosynthetic process	0.0002	BCL3|TFAP2C|RELB|IGFBP5|VAX2|SNAI1|HIST1H4F|FOSB|MAP3K10|BHLHE40|TBX3|FOXF1|ABCA7|WNT5A|S100A11|HES6|BTG2|NKX6-1|FOXQ1|SHH|NFIL3|MESP1|RUNX1|SOX7|JUNB|HIST1H2AE|PER1|MSC|WNT11|MAF|TGIF1|YAF2|PDGFB|MXI1|HIST2H2AC|HIST2H3D|PDE2A|DACT1|OVOL1|HEY1|SNCA|HIST1H1C|H1F0|C1D|ARID5A|HIST1H3J|HIST3H2A|IFI16|HIST2H2AA|VAX1|NFKB2|GADD45A|ZNF217|PLK3|ESX1|ZC3H12A|EIF6|DAXX|NELFE|BMP2|PLEKHN1|FOXC1|ACVRL1|IRF7|…	12165	1761|483|2304|2544|330|1950|2286|1329|681|2013|1959|519|666|1173|1962|1767|1089|1650|462|2289|2376|1623|1020|678|1638|1458|2526|1077|2595|672|2457|1920|1131|2169|1302|1332|1866|546|1371|1932|393|1515|1764|510|606|612|1143|2535|492|2523|966|819|2196|1530|1752|1680|381|1992|1632|942|1689|648|846|900|312|1068|1179|2580|1818|363|660|957|912|2178|2325|2364|657|1056|1023|1968|2208|1512|2652|2493	1.42e-06		GO:2000113	0.369897	0
656	47	GO Biological Process	Tube morphogenesis	0.00023	ADTRP|EFNB2|APOE|TBX3|FOXF1|WNT5A|ENPEP|PDPN|SHH|MESP1|ANPEP|ANGPTL4|JUNB|CSPG4|EDNRA|MTSS1|WNT11|TNFRSF12A|CSF1|UNC5B|DACT1|RTN4|HEY1|PDGFA|PTGS2|TIE1|SDC4|NOX1|ZC3H12A|BMP2|SAT1|FOXC1|ESM1|ACVRL1|SH2D2A|AREG|YWHAZ|KIF26B|DYSF|NFATC4|CCBE1|GDNF|TGFBI|EMX2|ADAM8|NR4A3|HOXA3	12165	2622|1860|1002|1959|519|1173|1839|411|2289|1623|1578|1377|1638|969|375|774|2595|1359|2415|1422|546|1425|1932|1026|2163|675|2064|552|1680|942|909|648|1227|846|1200|696|1113|756|771|1818|1230|603|2379|1056|507|2652|2073	1.7e-06		GO:0035239	0.363827	0
3757	174	GO Biological Process	Cellular developmental process	0.00024	CYP26B1|PPP2R5B|BCL3|EFNB1|DMC1|RELB|CAV2|CSF3|IGFBP5|VAX2|WIPF3|EGR2|SNAI1|EFNB2|C3|RRAS|LIF|SLC4A5|APOE|GATA5|LGALS3|ZSWIM4|BHLHE40|TBX3|HECW2|RIMS2|FOXF1|WNT5A|CNTNAP1|ICAM1|HES6|FZD7|NBL1|BTG2|ACE|DRAXIN|PDPN|LHX8|CLDN1|COL6A3|NKX6-1|UCN|FOXQ1|DAGLB|SHH|PIWIL4|MESP1|ANPEP|RUNX1|SOX7|ACHE|JUNB|VAMP5|ARF4|FOS|DDIT4|NPTX1|CLCF1|CSPG4|EDNRA|MALT1|FAIM2|FAM20C|MTSS1|LAMA3|WNT11|TNFRSF12A|MAF|CSF1|…	12165	831|654|1761|849|2604|2304|1755|447|2544|330|2334|1065|1950|1860|1356|651|939|468|1002|2454|2187|2088|2013|1959|2010|1407|519|1173|1188|471|1767|1404|1032|1089|2148|405|411|663|525|339|1650|972|462|2076|2289|2124|1623|1578|1020|678|465|1638|537|1842|1710|1980|1983|1101|969|375|2193|762|906|774|1389|2595|1359|672|2415|633|594|2004|1131|813|1758|960|1875|1422|1866|921|1425|1371|1932|495|2445|1584|1…	1.81e-06		GO:0048869	0.361979	0
1093	67	GO Biological Process	Positive regulation of phosphorylation	0.00027	RIPK2|CAV2|CSF3|ADTRP|C3|LIF|APOE|MAP3K10|IRAK2|RIPK1|SDCBP|ABCA7|SHC2|WNT5A|ICAM1|FZD7|ACE|UCN|ADORA2B|GPR37|NECAB2|CLCF1|CSPG4|SPHK1|ALOX12B|MALT1|MTURN|WNT11|CSF1|PDGFB|SNCA|C1QTNF1|PDGFA|ARHGEF2|PTGS2|NEURL1|GADD45A|ROR1|TIE1|SDC4|NOX1|ZC3H12A|TRAF1|DAXX|NELFE|BMP2|NEDD9|ADRA1D|NQO2|GPNMB|ACVRL1|PRKCD|CLDN3|AREG|KSR1|CARD10|FSHR|CDKN1A|PRKAR1B|HIGD1A|HRAS|NTRK1|ADAM8|STAP2|CD24|SRCIN1|CERS1	12165	2628|1755|447|2622|1356|939|1002|681|1722|2202|2469|666|2559|1173|471|1404|2148|972|1164|1869|621|1101|969|1269|1905|2193|2463|2595|2415|1131|393|501|1026|327|2163|1341|819|1893|675|2064|552|1680|1779|1992|1632|942|1284|1320|1218|2283|846|2598|1362|696|1287|1929|2184|1068|591|2547|1473|1644|507|1677|2319|1125|2493	2.05e-06		GO:0042327	0.356864	0
725	50	GO Biological Process	Regulation of mapk cascade	0.00029	RIPK2|CAV2|DUSP4|RRAS|LIF|APOE|MAP3K10|IRAK2|RIPK1|SDCBP|ABCA7|SHC2|WNT5A|ICAM1|PTPRR|FZD7|ADORA2B|GPR37|NECAB2|TRIB1|CSPG4|SPHK1|PER1|ALOX12B|MTURN|PDGFB|DACT1|C1QTNF1|PDGFA|DUSP10|GADD45A|ROR1|NOX1|ZC3H12A|TRAF1|DAXX|NELFE|BMP2|ADRA1D|NQO2|GPNMB|PRKCD|YWHAZ|DUSP8|KSR1|FSHR|HRAS|NTRK1|ADAM8|CD24	12165	2628|1755|2574|651|939|1002|681|1722|2202|2469|666|2559|1173|471|1641|1404|1164|1869|621|534|969|1269|2526|1905|2463|1131|546|501|1026|1824|819|1893|552|1680|1779|1992|1632|942|1320|1218|2283|2598|1113|2529|1287|2184|1473|1644|507|2319	2.19e-06		GO:0043408	0.35376	0
315	29	GO Biological Process	Angiogenesis	0.0003	ADTRP|EFNB2|ENPEP|SHH|ANPEP|ANGPTL4|CSPG4|EDNRA|TNFRSF12A|UNC5B|RTN4|HEY1|PDGFA|PTGS2|TIE1|NOX1|ZC3H12A|SAT1|FOXC1|ESM1|ACVRL1|SH2D2A|YWHAZ|DYSF|NFATC4|CCBE1|TGFBI|ADAM8|HOXA3	12165	2622|1860|1839|2289|1578|1377|969|375|1359|1422|1425|1932|1026|2163|675|552|1680|909|648|1227|846|1200|1113|771|1818|1230|2379|507|2073	2.28e-06		GO:0001525	0.352288	0
199	22	GO Biological Process	Positive regulation of hemopoiesis	0.00034	RIPK2|CSF3|LIF|RIPK1|SHH|RUNX1|FOS|TRIB1|MALT1|MTURN|CSF1|FES|NLRP3|DUSP10|VNN1|ISG15|FOXC1|C10orf54|ZBTB46|MDK|TMEM64|ADAM8	12165	2628|447|939|2202|2289|1020|1710|534|2193|2463|2415|813|1509|1824|2016|2097|648|2388|1236|1974|2082|507	2.68e-06		GO:1903708	0.346852	0
3702	171	GO Biological Process	Cell differentiation	0.00035	CYP26B1|PPP2R5B|BCL3|EFNB1|DMC1|RELB|CAV2|CSF3|IGFBP5|VAX2|WIPF3|EGR2|SNAI1|EFNB2|C3|RRAS|LIF|SLC4A5|APOE|GATA5|LGALS3|ZSWIM4|BHLHE40|TBX3|HECW2|RIMS2|FOXF1|WNT5A|CNTNAP1|ICAM1|HES6|FZD7|NBL1|BTG2|ACE|DRAXIN|PDPN|LHX8|CLDN1|COL6A3|NKX6-1|UCN|FOXQ1|DAGLB|SHH|PIWIL4|MESP1|ANPEP|RUNX1|SOX7|ACHE|JUNB|VAMP5|ARF4|FOS|DDIT4|NPTX1|CLCF1|CSPG4|EDNRA|MALT1|FAIM2|FAM20C|MTSS1|LAMA3|WNT11|TNFRSF12A|MAF|CSF1|…	12165	831|654|1761|849|2604|2304|1755|447|2544|330|2334|1065|1950|1860|1356|651|939|468|1002|2454|2187|2088|2013|1959|2010|1407|519|1173|1188|471|1767|1404|1032|1089|2148|405|411|663|525|339|1650|972|462|2076|2289|2124|1623|1578|1020|678|465|1638|537|1842|1710|1980|1983|1101|969|375|2193|762|906|774|1389|2595|1359|672|2415|633|594|2004|1131|813|1758|960|1875|1422|1866|921|1425|1371|1932|495|2445|1584|1…	2.72e-06		GO:0030154	0.345593	0
1382	79	GO Biological Process	Negative regulation of cell communication	0.00038	CYP26B1|PPP2R5B|BCL3|SIRT4|PIK3IP1|NFKBIA|FERMT1|CAV2|IGFBP5|DUSP4|SNAI1|LIF|APOE|LGALS3|PTPRE|RIPK1|BFAR|WNT5A|ICAM1|PTPRR|WIF1|NBL1|DRAXIN|UCN|SHH|RGS20|MESP1|ACHE|DDIT4|TRIB1|SHISA2|GRINA|PER1|FAIM2|WNT11|JAG2|UNC5B|PDE2A|NLRP3|DACT1|HEY1|SNCA|RIOK3|FAIM|ARHGEF2|DUSP10|PHLDA3|PTGS2|RGS16|VNN1|CNR1|NEURL1|ZC3H12A|BAMBI|OPTN|BMP2|DACT3|PRKCD|AREG|DUSP8|MDK|LTBP1|NOTUM|NFATC4|HIGD1A|GDNF|TMEM64|S…	12165	831|654|1761|618|1782|567|1008|1755|2544|2574|1950|939|1002|2187|1014|2202|1518|1173|471|1641|2589|1032|405|972|2289|1428|1623|465|1980|534|369|426|2526|762|2595|633|1422|1866|1509|546|1932|393|1491|495|327|1824|2451|2163|1092|2016|924|1341|1680|432|2277|942|372|2598|696|2529|1974|2394|390|1818|2547|603|2082|1107|2070|2001|1497|1590|1095|2418|1740|2208|1821|2361|1512	2.99e-06		GO:0010648	0.342022	0
6948	287	GO Biological Process	Regulation of metabolic process	0.00039	CYP26B1|PPP2R5B|BCL3|ERLEC1|TFAP2C|SIRT4|SERPIND1|PIK3IP1|NFKBIA|FERMT1|RIPK2|RELB|CAV2|CSF3|DTX4|CYP27B1|ADTRP|IGFBP5|PPP1R7|PPP3R1|VAX2|DUSP4|EGR2|SNAI1|HIST1H4F|EFNB2|C3|FOSB|RRAS|LIF|SLC4A5|APOE|GATA5|MAP3K10|LGALS3|RNF128|MED10|IRAK2|BHLHE40|MSI1|TBX3|SP110|RIPK1|SDCBP|HECW2|RIMS2|RHBDF1|FOXF1|ABCA7|SHC2|WNT5A|ICAM1|NPR3|GAL|ABCB4|S100A11|HES6|CSRNP1|ZKSCAN7|NFKBIE|PLIN2|PTPRR|HOXA10|FZD7|TI…	12165	831|654|1761|1953|483|618|1971|1782|567|1008|2628|2304|1755|447|1239|1524|2622|2544|1560|600|330|2574|1065|1950|2286|1860|1356|1329|651|939|468|1002|2454|681|2187|624|894|1722|2013|1737|1959|543|2202|2469|2010|1407|2490|519|666|2559|1173|471|816|2562|1170|1962|1767|1311|1278|2043|1683|1641|723|1404|1671|1089|2148|663|339|1455|630|1650|972|2235|462|2076|2289|2376|2124|1623|1020|1377|678|465|1638|1…	3.14e-06		GO:0019222	0.340894	0
1385	79	GO Biological Process	Negative regulation of signaling	0.0004	CYP26B1|PPP2R5B|BCL3|SIRT4|PIK3IP1|NFKBIA|FERMT1|CAV2|IGFBP5|DUSP4|SNAI1|LIF|APOE|LGALS3|PTPRE|RIPK1|BFAR|WNT5A|ICAM1|PTPRR|WIF1|NBL1|DRAXIN|UCN|SHH|RGS20|MESP1|ACHE|DDIT4|TRIB1|SHISA2|GRINA|PER1|FAIM2|WNT11|JAG2|UNC5B|PDE2A|NLRP3|DACT1|HEY1|SNCA|RIOK3|FAIM|ARHGEF2|DUSP10|PHLDA3|PTGS2|RGS16|VNN1|CNR1|NEURL1|ZC3H12A|BAMBI|OPTN|BMP2|DACT3|PRKCD|AREG|DUSP8|MDK|LTBP1|NOTUM|NFATC4|HIGD1A|GDNF|TMEM64|S…	12165	831|654|1761|618|1782|567|1008|1755|2544|2574|1950|939|1002|2187|1014|2202|1518|1173|471|1641|2589|1032|405|972|2289|1428|1623|465|1980|534|369|426|2526|762|2595|633|1422|1866|1509|546|1932|393|1491|495|327|1824|2451|2163|1092|2016|924|1341|1680|432|2277|942|372|2598|696|2529|1974|2394|390|1818|2547|603|2082|1107|2070|2001|1497|1590|1095|2418|1740|2208|1821|2361|1512	3.23e-06		GO:0023057	0.339794	0
2337	118	GO Biological Process	Positive regulation of gene expression	0.00041	CYP26B1|PPP2R5B|BCL3|TFAP2C|NFKBIA|FERMT1|RIPK2|RELB|CSF3|ADTRP|PPP3R1|EGR2|SNAI1|C3|FOSB|LIF|APOE|GATA5|MED10|TBX3|RIPK1|RIMS2|FOXF1|WNT5A|GAL|CSRNP1|HOXA10|FZD7|LHX8|PTPRN|NKX6-1|UCN|DTX3L|SHH|NFIL3|MESP1|RUNX1|SOX7|JUNB|ADORA2B|ARF4|FOS|SPHK1|PER1|ALOX12B|MALT1|WNT11|MAF|CSF1|YAF2|CADM1|PDGFB|PKP3|F3|PDE2A|NLRP3|RTN4|OVOL1|HEY1|HIST1H1C|C1QTNF1|RIOK3|POLR2K|HOXA9|TP53INP1|H1F0|IKZF3|MAFF|OCLN|…	12165	831|654|1761|483|567|1008|2628|2304|447|2622|600|1065|1950|1356|1329|939|1002|2454|894|1959|2202|1407|519|1173|2562|1311|723|1404|663|630|1650|972|2235|2289|2376|1623|1020|678|1638|1164|1842|1710|1269|2526|1905|2193|2595|672|2415|1920|2004|1131|1758|1272|1866|1509|1425|1371|1932|1515|501|1491|792|1911|2142|1764|1071|2445|1659|540|798|327|2163|2535|966|1149|552|1680|381|1632|432|1872|1566|1263|122…	3.35e-06		GO:0010628	0.338722	0
1271	74	GO Biological Process	Negative regulation of signal transduction	0.00042	CYP26B1|PPP2R5B|BCL3|PIK3IP1|NFKBIA|FERMT1|CAV2|IGFBP5|DUSP4|SNAI1|LIF|APOE|LGALS3|PTPRE|RIPK1|BFAR|WNT5A|ICAM1|PTPRR|WIF1|NBL1|DRAXIN|SHH|RGS20|MESP1|DDIT4|TRIB1|SHISA2|GRINA|PER1|FAIM2|WNT11|JAG2|UNC5B|PDE2A|NLRP3|DACT1|HEY1|SNCA|RIOK3|FAIM|ARHGEF2|DUSP10|PHLDA3|PTGS2|RGS16|VNN1|NEURL1|ZC3H12A|BAMBI|OPTN|BMP2|DACT3|PRKCD|AREG|DUSP8|MDK|LTBP1|NOTUM|NFATC4|HIGD1A|GDNF|TMEM64|SERPINE2|LPXN|FAM89B|…	12165	831|654|1761|1782|567|1008|1755|2544|2574|1950|939|1002|2187|1014|2202|1518|1173|471|1641|2589|1032|405|2289|1428|1623|1980|534|369|426|2526|762|2595|633|1422|1866|1509|546|1932|393|1491|495|327|1824|2451|2163|1092|2016|1341|1680|432|2277|942|372|2598|696|2529|1974|2394|390|1818|2547|603|2082|1107|2001|1497|1590|1095|2418|1740|2208|1821|2361|1512	3.43e-06		GO:0009968	0.337675	0
1626	89	GO Biological Process	Regulation of phosphorylation	0.00043	PPP2R5B|PIK3IP1|RIPK2|CAV2|CSF3|ADTRP|DUSP4|C3|RRAS|LIF|APOE|MAP3K10|IRAK2|RIPK1|SDCBP|ABCA7|SHC2|WNT5A|ICAM1|PTPRR|FZD7|ACE|UCN|ADORA2B|GPR37|DDIT4|NECAB2|CLCF1|TRIB1|CSPG4|SPHK1|PER1|ALOX12B|MALT1|MTURN|WNT11|CSF1|PDGFB|DACT1|SNCA|C1QTNF1|PDGFA|OCLN|ARHGEF2|DUSP10|PTGS2|NEURL1|GADD45A|ROR1|TIE1|SDC4|NOX1|ZC3H12A|TRAF1|EIF6|DAXX|NELFE|BMP2|NEDD9|ADRA1D|NQO2|GPNMB|PIP5KL1|ACVRL1|PRKCD|CLDN3|AREG|…	12165	654|1782|2628|1755|447|2622|2574|1356|651|939|1002|681|1722|2202|2469|666|2559|1173|471|1641|1404|2148|972|1164|1869|1980|621|1101|534|969|1269|2526|1905|2193|2463|2595|2415|1131|546|393|501|1026|1659|327|1824|2163|1341|819|1893|675|2064|552|1680|1779|381|1992|1632|942|1284|1320|1218|2283|480|846|2598|1362|696|1113|2529|579|1287|1929|2184|1068|591|699|2547|1473|660|912|1644|2418|507|1677|2361|609…	3.56e-06		GO:0042325	0.336653	0
1273	74	GO Biological Process	Negative regulation of transcription, dna-templated	0.00043	BCL3|TFAP2C|RELB|VAX2|SNAI1|HIST1H4F|FOSB|MAP3K10|BHLHE40|TBX3|FOXF1|WNT5A|HES6|BTG2|NKX6-1|FOXQ1|SHH|NFIL3|MESP1|RUNX1|SOX7|JUNB|HIST1H2AE|PER1|MSC|WNT11|MAF|TGIF1|YAF2|PDGFB|MXI1|HIST2H2AC|HIST2H3D|PDE2A|DACT1|OVOL1|HEY1|SNCA|HIST1H1C|H1F0|C1D|ARID5A|HIST1H3J|HIST3H2A|IFI16|HIST2H2AA|VAX1|NFKB2|GADD45A|ZNF217|PLK3|ESX1|DAXX|NELFE|BMP2|FOXC1|IRF7|PCBP3|CEBPD|NFATC4|HES4|CDKN1C|OSR2|CEBPA|H2AFJ|C…	12165	1761|483|2304|330|1950|2286|1329|681|2013|1959|519|1173|1767|1089|1650|462|2289|2376|1623|1020|678|1638|1458|2526|1077|2595|672|2457|1920|1131|2169|1302|1332|1866|546|1371|1932|393|1515|1764|510|606|612|1143|2535|492|2523|966|819|2196|1530|1752|1992|1632|942|648|900|312|1179|1818|363|660|957|912|2178|2325|2364|657|1056|1023|1968|2208|1512|2652	3.61e-06		GO:0045892	0.336653	0
1251	73	GO Biological Process	Locomotion	0.00044	EFNB1|SERPIND1|FERMT1|ADTRP|EGR2|SNAI1|EFNB2|LGALS3|SDCBP|RHBDF1|WNT5A|ICAM1|ENPEP|DRAXIN|PDPN|NKX6-1|SHH|COL1A2|MESP1|ARF4|GPR37|DDIT4|CSPG4|LAMA3|WNT11|TNFRSF12A|PDGFB|FES|CCR10|UNC5A|UNC5B|RLTPR|RTN4|PDGFA|EGFLAM|ARC|P2RX4|CCL28|RHOU|VAX1|NEURL1|L1CAM|COL5A1|SDC4|NOX1|BAMBI|THBD|PIK3CD|NEDD9|FOXC1|CATSPERD|GPNMB|ACVRL1|JUP|PRKCD|LIMA1|HRH1|ITGB2|JAM2|MDK|ARTN|MDGA1|HRAS|GDNF|AGTR1|NTRK1|EMX2|A…	12165	849|1971|1008|2622|1065|1950|1860|2187|2469|2490|1173|471|1839|405|411|1650|2289|2301|1623|1842|1869|1980|969|1389|2595|1359|1131|813|1833|1875|1422|1716|1425|1026|1080|858|1038|684|1713|2523|1341|366|1047|2064|552|432|1167|1221|1284|648|1977|2283|846|429|2598|549|1074|579|855|1974|1620|2346|1473|603|384|1644|1056|507|2085|2361|2652|2319|1245	3.72e-06		GO:0040011	0.335655	0
1534	85	GO Biological Process	Negative regulation of macromolecule biosynthetic process	0.00045	BCL3|TFAP2C|RELB|IGFBP5|VAX2|SNAI1|HIST1H4F|FOSB|MAP3K10|RNF128|BHLHE40|TBX3|FOXF1|ABCA7|WNT5A|S100A11|HES6|BTG2|NKX6-1|FOXQ1|SHH|NFIL3|MESP1|RUNX1|SOX7|JUNB|HIST1H2AE|PER1|MSC|WNT11|MAF|TGIF1|YAF2|PDGFB|MXI1|HIST2H2AC|HIST2H3D|PDE2A|DACT1|OVOL1|HEY1|SNCA|HIST1H1C|H1F0|C1D|ARID5A|HIST1H3J|HIST3H2A|IFI16|HIST2H2AA|VAX1|NFKB2|GADD45A|ZNF217|PLK3|ESX1|ZC3H12A|EIF6|DAXX|NELFE|BMP2|PLEKHN1|FOXC1|ACVRL…	12165	1761|483|2304|2544|330|1950|2286|1329|681|624|2013|1959|519|666|1173|1962|1767|1089|1650|462|2289|2376|1623|1020|678|1638|1458|2526|1077|2595|672|2457|1920|1131|2169|1302|1332|1866|546|1371|1932|393|1515|1764|510|606|612|1143|2535|492|2523|966|819|2196|1530|1752|1680|381|1992|1632|942|1689|648|846|900|312|1068|1179|2580|1818|363|660|957|912|2178|2325|2364|657|1056|1023|1968|2208|1512|2652|2493	3.87e-06		GO:0010558	0.334679	0
1776	95	GO Biological Process	Regulation of transport	0.00046	ERLEC1|SIRT4|NFKBIA|FERMT1|ADTRP|PPP3R1|GRIN3B|EFNB2|C3|LIF|APOE|LGALS3|RIPK1|SDCBP|HECW2|TSPAN13|RIMS2|RHBDF1|FOXF1|KCNN4|ABCA7|SYP|KCNK6|WNT5A|ICAM1|GAL|ABCB4|CACNA1D|CLIC6|NKX6-1|UCN|SHH|RRAD|TRPV3|ACHE|ADORA2B|NECAB2|SPHK1|PER1|EDNRA|ALOX12B|LYPLA1|PMAIP1|CADM1|PDGFB|FES|SNCA|C1QTNF1|OCLN|ACSL5|ARC|P2RX4|CACNA1A|RHOU|RAB29|PTGS2|SGK1|CTSS|CNR1|RBP4|KCNG1|PLK3|SDC4|NOX1|YRDC|ZC3H12A|HLA-E|ATP8…	12165	1953|618|567|1008|2622|600|321|1860|1356|939|1002|2187|2202|2469|2010|945|1407|2490|519|582|666|2586|984|1173|471|2562|1170|714|1848|1650|972|2289|1212|2505|465|1164|621|1269|2526|375|1905|2094|435|2004|1131|813|393|501|1659|2421|858|1038|2328|1713|1440|2163|693|2250|924|2214|978|1530|2064|552|1551|1680|1872|1482|429|444|2598|1113|1416|579|825|591|771|1062|1473|603|1107|1485|384|840|1095|1575|507…	4e-06		GO:0051049	0.333724	0
1164	69	GO Biological Process	Positive regulation of phosphate metabolic process	0.00048	RIPK2|CAV2|CSF3|ADTRP|PPP1R7|C3|LIF|APOE|MAP3K10|IRAK2|RIPK1|SDCBP|ABCA7|SHC2|WNT5A|ICAM1|FZD7|ACE|UCN|ADORA2B|GPR37|NECAB2|CLCF1|CSPG4|SPHK1|ALOX12B|MALT1|MTURN|WNT11|CSF1|PDGFB|SNCA|C1QTNF1|PDGFA|ARHGEF2|PTGS2|NEURL1|GADD45A|ROR1|TIE1|SDC4|NOX1|ZC3H12A|TRAF1|DAXX|NELFE|BMP2|NEDD9|ADRA1D|NQO2|GPNMB|ACVRL1|PRKCD|CLDN3|AREG|HRH1|KSR1|CARD10|FSHR|CDKN1A|PRKAR1B|HIGD1A|HRAS|NTRK1|ADAM8|STAP2|CD24|SR…	12165	2628|1755|447|2622|1560|1356|939|1002|681|1722|2202|2469|666|2559|1173|471|1404|2148|972|1164|1869|621|1101|969|1269|1905|2193|2463|2595|2415|1131|393|501|1026|327|2163|1341|819|1893|675|2064|552|1680|1779|1992|1632|942|1284|1320|1218|2283|846|2598|1362|696|1074|1287|1929|2184|1068|591|2547|1473|1644|507|1677|2319|1125|2493	4.26e-06		GO:0045937	0.331876	0
189	21	GO Biological Process	Positive regulation of vasculature development	0.00048	EFNB2|C3|RRAS|WNT5A|RUNX1|ANGPTL4|SPHK1|PDGFB|F3|RTN4|PTGS2|TIE1|ZC3H12A|RLN2|ACVRL1|JUP|ITGB2|MDK|CCBE1|AGTR1|NTRK1	12165	1860|1356|651|1173|1020|1377|1269|1131|1272|1425|2163|675|1680|1956|846|429|579|1974|1230|384|1644	4.2e-06		GO:1904018	0.331876	0
117	16	GO Biological Process	Mesoderm development	0.00062	SNAI1|TBX3|FOXF1|WNT5A|SECTM1|SHH|MESP1|WNT11|OVOL1|IKZF3|TIE1|FOXC1|CITED2|HES7|SCX|NR4A3	12165	1950|1959|519|1173|1488|2289|1623|2595|1371|1071|675|648|2325|657|1968|2652	5.61e-06		GO:0007498	0.320761	0
543	40	GO Biological Process	Positive regulation of mapk cascade	0.00062	RIPK2|CAV2|LIF|APOE|MAP3K10|IRAK2|RIPK1|SDCBP|ABCA7|SHC2|WNT5A|ICAM1|FZD7|ADORA2B|GPR37|NECAB2|CSPG4|SPHK1|ALOX12B|MTURN|PDGFB|C1QTNF1|PDGFA|GADD45A|ROR1|NOX1|ZC3H12A|TRAF1|DAXX|NELFE|BMP2|ADRA1D|NQO2|GPNMB|KSR1|FSHR|HRAS|NTRK1|ADAM8|CD24	12165	2628|1755|939|1002|681|1722|2202|2469|666|2559|1173|471|1404|1164|1869|621|969|1269|1905|2463|1131|501|1026|819|1893|552|1680|1779|1992|1632|942|1320|1218|2283|1287|2184|1473|1644|507|2319	5.51e-06		GO:0043410	0.320761	0
103	15	GO Biological Process	Positive regulation of reactive oxygen species metabolic process	0.00062	RIPK1|ICAM1|PDGFB|SNCA|P2RX4|PTGS2|GADD45A|ZC3H12A|DDAH2|NQO2|AKR1C3|PRKCD|ITGB2|CDKN1A|AGTR1	12165	2202|471|1131|393|1038|2163|819|1680|1803|1218|558|2598|579|1068|384	5.53e-06		GO:2000379	0.320761	0
1437	80	GO Biological Process	Regulation of response to stress	0.00071	ERLEC1|NFKBIA|RIPK2|RELB|ADTRP|SNAI1|C3|APOE|MAP3K10|RIPK1|IER3|SDCBP|BFAR|FOXF1|WNT5A|OSMR|PLA2G7|FZD7|PDPN|CLDN1|UCN|DTX3L|DAGLB|ADORA2B|GPR37|SPHK1|GRINA|PER1|MALT1|MTURN|PMAIP1|TNFRSF12A|CADM1|PDGFB|F3|PDE2A|NLRP3|DACT1|SNCA|C1QTNF1|RIOK3|PDGFA|OCLN|RAET1E|ARHGEF2|DUSP10|PLA2G4A|PTGS2|VNN1|IFI16|CNR1|GADD45A|NOX1|ZC3H12A|TRAF1|DAXX|HLA-E|WAS|THBD|OPTN|BMP2|PRKCD|VKORC1|CLDN3|DEK|IRF7|SHARPIN|…	12165	1953|567|2628|2304|2622|1950|1356|1002|681|2202|828|2469|1518|519|1173|930|2409|1404|411|525|972|2235|2076|1164|1869|1269|426|2526|2193|2463|435|1359|2004|1131|1272|1866|1509|546|393|501|1491|1026|1659|2619|327|1824|2166|2163|2016|2535|924|819|552|1680|1779|1992|1872|1566|1167|2277|942|2598|2475|1362|1323|900|2262|1974|1185|2637|1473|1668|1107|384|912|2418|507|2361|1512|2652	6.55e-06		GO:0080134	0.314874	0
410	33	GO Biological Process	Blood vessel morphogenesis	0.00074	ADTRP|EFNB2|APOE|FOXF1|ENPEP|SHH|ANPEP|ANGPTL4|JUNB|CSPG4|EDNRA|WNT11|TNFRSF12A|UNC5B|RTN4|HEY1|PDGFA|PTGS2|TIE1|NOX1|ZC3H12A|SAT1|FOXC1|ESM1|ACVRL1|SH2D2A|YWHAZ|DYSF|NFATC4|CCBE1|TGFBI|ADAM8|HOXA3	12165	2622|1860|1002|519|1839|2289|1578|1377|1638|969|375|2595|1359|1422|1425|1932|1026|2163|675|552|1680|909|648|1227|846|1200|1113|771|1818|1230|2379|507|2073	6.83e-06		GO:0048514	0.313077	0
34	9	GO Biological Process	Regulation of platelet activation	0.00076	APOE|PDPN|PDGFB|C1QTNF1|PDGFA|PLA2G4A|THBD|PRKCD|SERPINE2	12165	1002|411|1131|501|1026|2166|1167|2598|1107	7.1e-06		GO:0010543	0.311919	0
4333	192	GO Biological Process	Response to chemical	0.00076	CYP26B1|PPP2R5B|ERLEC1|SIRT4|EFNB1|SERPIND1|NFKBIA|RIPK2|RELB|EPOR|CAV2|CSF3|CYP27B1|ADTRP|IGFBP5|EGR2|EFNB2|CD70|FOSB|LIF|VGF|APOE|GATA5|LGALS3|IRAK2|RIPK1|FOXF1|SYP|WNT5A|ICAM1|GAL|ABCB4|OSMR|PLIN2|FZD7|TIMP4|BTG2|DRAXIN|CLDN1|IGFBP7|PTPRN|NKX6-1|UCN|SHH|COL1A2|NFIL3|LTBP3|JUNB|FOS|BOLA2B|APLF|DDIT4|CLCF1|TRIB1|SPHK1|MSRA|PER1|CYBRD1|MALT1|MSC|CYP2B6|WNT11|PMAIP1|TNFRSF12A|CSF1|TGIF1|PDGFB|PAPP…	12165	831|654|1953|618|849|1971|567|2628|2304|837|1755|447|1524|2622|2544|1065|1860|1350|1329|939|1674|1002|2454|2187|1722|2202|519|2586|1173|471|2562|1170|930|1683|1404|1671|1089|405|525|1455|630|1650|972|2289|2301|2376|891|1638|1710|345|2241|1980|1101|534|1269|2337|2526|990|2193|1077|2625|2595|435|1359|2415|2457|1131|873|2205|813|1833|1875|1332|1272|1422|1866|1509|1425|2022|393|870|948|1491|792|2142|…	7.19e-06		GO:0042221	0.311919	0
530	39	GO Biological Process	Regulation of leukocyte activation	0.00077	CYP26B1|EFNB1|RIPK2|EFNB2|CD70|LGALS3|FOXF1|WNT5A|GAL|SHH|RUNX1|ADORA2B|APLF|CLCF1|SPHK1|MALT1|FES|NLRP3|IKZF3|DUSP10|CD55|PLA2G4A|VNN1|CNR1|SDC4|ZC3H12A|HLA-E|CD274|GPNMB|C10orf54|ITGB2|CDKN1A|MDK|TIGIT|CEBPA|ADAM8|TNFAIP3|NR4A3|CD24	12165	831|849|2628|1860|1350|2187|519|1173|2562|2289|1020|1164|2241|1101|1269|2193|813|1509|1071|1824|2499|2166|2016|924|2064|1680|1872|2616|2283|2388|579|1068|1974|753|912|507|2361|2652|2319	7.4e-06		GO:0002694	0.311351	0
336	29	GO Biological Process	Regulation of vasculature development	0.00077	EFNB2|C3|RRAS|WNT5A|RUNX1|ANGPTL4|SPHK1|TNFRSF12A|PDGFB|F3|RTN4|HEY1|PTGS2|GADD45A|TIE1|ZC3H12A|FOXC1|RLN2|GPNMB|ACVRL1|JUP|ITGB2|CARD10|MDK|CCBE1|AGTR1|NTRK1|TNFAIP3|CREB3L1	12165	1860|1356|651|1173|1020|1377|1269|1359|1131|1272|1425|1932|2163|819|675|1680|648|1956|2283|846|429|579|1929|1974|1230|384|1644|2361|1512	7.27e-06		GO:1901342	0.311351	0
1635	88	GO Biological Process	Positive regulation of cellular protein metabolic process	0.00079	BCL3|NFKBIA|RIPK2|CAV2|CSF3|ADTRP|PPP1R7|C3|LIF|APOE|MAP3K10|RNF128|IRAK2|RIPK1|SDCBP|ABCA7|SHC2|WNT5A|ICAM1|FZD7|ACE|UCN|SOX7|ADORA2B|GPR37|NECAB2|CLCF1|TRIB1|CSPG4|SPHK1|ALOX12B|MALT1|TSPYL5|MTURN|WNT11|PMAIP1|CSF1|PDGFB|F3|NLRP3|DACT1|DNAJB2|SNCA|C1QTNF1|PDGFA|ARHGEF2|PTGS2|IFI16|NEURL1|GADD45A|ROR1|PLK3|SDC4|NOX1|ZC3H12A|TRAF1|EIF6|PHF1|DAXX|NELFE|BMP2|NEDD9|ADRA1D|NQO2|GPNMB|ACVRL1|PRKCD|C10…	12165	1761|567|2628|1755|447|2622|1560|1356|939|1002|681|624|1722|2202|2469|666|2559|1173|471|1404|2148|972|678|1164|1869|621|1101|534|969|1269|1905|2193|765|2463|2595|435|2415|1131|1272|1509|546|2022|393|501|1026|327|2163|2535|1341|819|1893|1530|2064|552|1680|1779|381|1914|1992|1632|942|1284|1320|1218|2283|846|2598|2388|1362|696|1287|1929|2184|1068|591|2547|1230|1473|1668|384|912|1644|507|1677|2361|23…	7.61e-06		GO:0032270	0.310237	0
719	48	GO Biological Process	Positive regulation of cell death	0.00082	BIK|RIPK2|PPP3R1|EFNB2|APOE|MAP3K10|RIPK1|CALHM2|WNT5A|GAL|SOX7|FOS|DDIT4|MALT1|WNT11|PMAIP1|TNFRSF12A|ALDH1A3|F3|NLRP3|SNCA|TP53INP1|TNFRSF10C|ARHGEF2|OSGIN1|PHLDA3|PTGS2|CNR1|NEURL1|GADD45A|NOX1|ZC3H12A|DAXX|PIK3CD|BMP2|PLEKHN1|NQO2|AKR1C3|CD274|PIP5KL1|PRKCD|YWHAZ|ITGB2|CDKN1A|NFATC4|NTRK1|ADAM8|NR4A3	12165	1290|2628|600|1860|1002|681|2202|2019|1173|2562|678|1710|1980|2193|2595|435|1359|2031|1272|1509|393|2142|1626|327|2037|2451|2163|924|1341|819|552|1680|1992|1221|942|1689|1218|558|2616|480|2598|1113|579|1068|1818|1644|507|2652	7.95e-06		GO:0010942	0.308619	0
182	20	GO Biological Process	Regulation of blood pressure	0.00084	SLC4A5|KCNK6|NPR3|ENPEP|ACE|UCN|COL1A2|EDNRA|PDGFB|NPR2|P2RX4|PTGS2|SGK1|CNR1|NOX1|ADRA1D|ACVRL1|NAV2|AGTR1|RASL10B	12165	468|984|816|1839|2148|972|2301|375|1131|948|1038|2163|693|924|552|1320|846|2256|384|2424	8.21e-06		GO:0008217	0.307572	0
1842	96	GO Biological Process	Positive regulation of molecular function	0.00099	RGPD5|ACAP1|PPP2R5B|HSCB|RIPK2|CAV2|CSF3|CYP27B1|APOE|MAP3K10|IRAK2|RIPK1|ARFGAP3|SHC2|WNT5A|ICAM1|NPR3|GAL|ELMOD1|CACNA1D|ACE|NKX6-1|UCN|DTX3L|SHH|RGS20|SOX7|ADORA2B|ARF4|CSPG4|ALS2CL|SPHK1|EDNRA|MALT1|WNT11|PMAIP1|CSF1|PDGFB|RGPD6|F3|NLRP3|DACT1|DNAJB2|SNCA|NOXA1|H1F0|PDGFA|ARC|CHM|MMP17|ARHGEF2|SIPA1L2|RGS16|SGK1|IFI16|CTSS|NEURL1|NFKB2|ARHGAP4|GADD45A|ROR1|TIE1|SDC4|TRAF1|AGAP5|DAXX|BAMBI|BMP…	12165	882|354|654|2607|2628|1755|447|1524|1002|681|1722|2202|2154|2559|1173|471|816|2562|2391|714|2148|1650|972|2235|2289|1428|678|1164|1842|969|1365|1269|375|2193|2595|435|2415|1131|396|1272|1509|546|2022|393|348|1764|1026|858|1935|843|327|2172|1092|693|2535|2250|1341|966|834|819|1893|675|2064|1779|1479|1992|432|942|1284|648|429|2598|2388|1362|696|2433|579|1287|1929|1068|591|2547|1473|603|1668|384|336…	9.83e-06		GO:0044093	0.300436	0
6239	259	GO Biological Process	Regulation of cellular metabolic process	0.001	PPP2R5B|BCL3|ERLEC1|TFAP2C|SIRT4|SERPIND1|PIK3IP1|NFKBIA|RIPK2|RELB|CAV2|CSF3|CYP27B1|ADTRP|IGFBP5|PPP1R7|PPP3R1|VAX2|DUSP4|EGR2|SNAI1|HIST1H4F|EFNB2|C3|FOSB|RRAS|LIF|APOE|GATA5|MAP3K10|LGALS3|RNF128|MED10|IRAK2|BHLHE40|MSI1|TBX3|SP110|RIPK1|SDCBP|RHBDF1|FOXF1|ABCA7|SHC2|WNT5A|ICAM1|GAL|S100A11|HES6|CSRNP1|ZKSCAN7|NFKBIE|PTPRR|HOXA10|FZD7|TIMP4|BTG2|ACE|LHX8|COL6A3|PTPRN|NKX6-1|UCN|DTX3L|FOXQ1|DA…	12165	654|1761|1953|483|618|1971|1782|567|2628|2304|1755|447|1524|2622|2544|1560|600|330|2574|1065|1950|2286|1860|1356|1329|651|939|1002|2454|681|2187|624|894|1722|2013|1737|1959|543|2202|2469|2490|519|666|2559|1173|471|2562|1962|1767|1311|1278|2043|1641|723|1404|1671|1089|2148|663|339|630|1650|972|2235|462|2076|2289|2376|2124|1623|1020|678|465|1638|1458|1164|1842|1710|1869|2241|1980|621|702|1101|534|9…	1.07e-05		GO:0031323	0.3	0
1870	97	GO Biological Process	Regulation of protein modification process	0.001	PPP2R5B|RIPK2|CAV2|CSF3|ADTRP|PPP1R7|DUSP4|C3|RRAS|LIF|APOE|MAP3K10|LGALS3|IRAK2|RIPK1|SDCBP|ABCA7|SHC2|WNT5A|ICAM1|PTPRR|FZD7|ACE|UCN|DTX3L|ADORA2B|GPR37|DDIT4|NECAB2|PPP1R3B|CLCF1|TRIB1|CSPG4|SPHK1|PER1|ALOX12B|MALT1|TSPYL5|MTURN|WNT11|CSF1|PDGFB|LIMK1|DACT1|DNAJB2|SNCA|C1QTNF1|PDGFA|OCLN|ARHGEF2|DUSP10|PTGS2|NEURL1|GADD45A|ROR1|SDC4|NOX1|ZC3H12A|TRAF1|PHF1|DAXX|NELFE|BMP2|ISG15|NEDD9|ADRA1D|NQ…	12165	654|2628|1755|447|2622|1560|2574|1356|651|939|1002|681|2187|1722|2202|2469|666|2559|1173|471|1641|1404|2148|972|2235|1164|1869|1980|621|702|1101|534|969|1269|2526|1905|2193|765|2463|2595|2415|1131|921|546|2022|393|501|1026|1659|327|1824|2163|1341|819|1893|2064|552|1680|1779|1914|1992|1632|942|2097|1284|1320|1218|2283|480|846|2598|1362|696|1113|2529|579|1287|1929|2184|1068|591|771|2547|1473|660|91…	1.05e-05		GO:0031399	0.3	0
169	19	GO Biological Process	Positive regulation of angiogenesis	0.001	C3|RRAS|WNT5A|RUNX1|ANGPTL4|SPHK1|F3|RTN4|PTGS2|TIE1|ZC3H12A|RLN2|ACVRL1|JUP|ITGB2|MDK|CCBE1|AGTR1|NTRK1	12165	1356|651|1173|1020|1377|1269|1272|1425|2163|675|1680|1956|846|429|579|1974|1230|384|1644	1.02e-05		GO:0045766	0.3	0
1551	84	GO Biological Process	Generation of neurons	0.001	PPP2R5B|EFNB1|VAX2|EGR2|EFNB2|C3|LIF|APOE|ZSWIM4|BHLHE40|HECW2|RIMS2|WNT5A|CNTNAP1|HES6|FZD7|NBL1|BTG2|DRAXIN|LHX8|NKX6-1|UCN|DAGLB|SHH|RUNX1|ARF4|DDIT4|NPTX1|CLCF1|FAIM2|WNT11|TNFRSF12A|CSF1|JAG2|FES|UNC5A|UNC5B|LIMK1|RTN4|HEY1|FAIM|EGFLAM|ARC|P2RX4|LZTS3|DFNB31|ARHGEF2|ISLR2|DUSP10|RAB29|SGK1|VAX1|CNR1|NEURL1|ARHGAP4|L1CAM|ROR1|SDC4|PIK3CD|BMP2|ATP8A2|NTNG2|AREG|YWHAZ|CCDC64|ZSWIM8|TRIOBP|MDK|A…	12165	654|849|330|1065|1860|1356|939|1002|2088|2013|2010|1407|1173|1188|1767|1404|1032|1089|405|663|1650|972|2076|2289|1020|1842|1980|1983|1101|762|2595|1359|2415|633|813|1875|1422|921|1425|1932|495|1080|858|1038|1104|798|327|1746|1824|1440|693|2523|924|1341|834|366|1893|2064|1221|942|1482|1827|696|1113|888|2253|1815|1974|1620|1818|363|1719|2346|603|1107|1644|669|657|1056|2652|609|1938|1245|1125	1.01e-05		GO:0048699	0.3	0
202	21	GO Biological Process	Negative regulation of cell activation	0.001	APOE|LGALS3|FOXF1|GAL|SHH|RUNX1|PDGFB|C1QTNF1|PDGFA|CNR1|SDC4|ZC3H12A|THBD|CD274|GPNMB|PRKCD|C10orf54|MDK|SERPINE2|TIGIT|TNFAIP3	12165	1002|2187|519|2562|2289|1020|1131|501|1026|924|2064|1680|1167|2616|2283|2598|2388|1974|1107|753|2361	1.07e-05		GO:0050866	0.3	0
1013	61	GO Biological Process	Cellular response to cytokine stimulus	0.001	NFKBIA|RIPK2|EPOR|CSF3|CD70|LIF|IRAK2|RIPK1|FOXF1|WNT5A|ICAM1|OSMR|CLDN1|PTPRN|NKX6-1|COL1A2|NFIL3|JUNB|FOS|BOLA2B|CLCF1|MSC|TNFRSF12A|CSF1|PDGFB|BOLA2|CCR10|HIST2H3D|F3|PDE2A|MAOA|NPR2|OCLN|HIST1H3J|ARHGEF2|RHOU|PTGS2|IFI16|ADAMTS13|ZC3H12A|TRAF1|RUFY4|HLA-C|HLA-E|WAS|PIK3CD|ISG15|FOXC1|PRKCD|YWHAZ|IL15RA|IRF7|ITGB2|CDKN1A|CEBPD|CSF2RA|HLA-B|FLNB|CEBPA|IL32|LIMS1	12165	567|2628|837|447|1350|939|1722|2202|519|1173|471|930|525|630|1650|2301|2376|1638|1710|345|1101|1077|1359|2415|1131|2205|1833|1332|1272|1866|870|948|1659|612|327|1713|2163|2535|2181|1680|1779|1686|1563|1872|1566|1221|2097|648|2598|1113|1416|900|579|1068|1179|732|2637|378|912|759|2364	1.01e-05		GO:0071345	0.3	0
1018	61	GO Biological Process	Cell motility	0.0011	EFNB1|FERMT1|ADTRP|SNAI1|EFNB2|LGALS3|SDCBP|RHBDF1|WNT5A|ICAM1|ENPEP|PDPN|NKX6-1|SHH|COL1A2|MESP1|ARF4|DDIT4|CSPG4|LAMA3|WNT11|TNFRSF12A|PDGFB|FES|CCR10|RLTPR|RTN4|ARC|P2RX4|CCL28|RHOU|VAX1|NEURL1|L1CAM|COL5A1|SDC4|NOX1|BAMBI|THBD|PIK3CD|NEDD9|FOXC1|CATSPERD|ACVRL1|JUP|PRKCD|LIMA1|HRH1|ITGB2|JAM2|MDK|ARTN|MDGA1|GDNF|AGTR1|EMX2|ADAM8|SLC16A3|TNFAIP3|CD24|SEMA3B	12165	849|1008|2622|1950|1860|2187|2469|2490|1173|471|1839|411|1650|2289|2301|1623|1842|1980|969|1389|2595|1359|1131|813|1833|1716|1425|858|1038|684|1713|2523|1341|366|1047|2064|552|432|1167|1221|1284|648|1977|846|429|2598|549|1074|579|855|1974|1620|2346|603|384|1056|507|2085|2361|2319|1245	1.17e-05		GO:0048870	0.295861	0
19	7	GO Biological Process	Negative regulation of platelet activation	0.0012	APOE|PDGFB|C1QTNF1|PDGFA|THBD|PRKCD|SERPINE2	12165	1002|1131|501|1026|1167|2598|1107	1.29e-05		GO:0010544	0.292082	0
156	18	GO Biological Process	Positive regulation of leukocyte differentiation	0.0012	RIPK2|LIF|RIPK1|SHH|RUNX1|FOS|TRIB1|MALT1|CSF1|FES|NLRP3|DUSP10|VNN1|C10orf54|ZBTB46|MDK|TMEM64|ADAM8	12165	2628|939|2202|2289|1020|1710|534|2193|2415|813|1509|1824|2016|2388|1236|1974|2082|507	1.26e-05		GO:1902107	0.292082	0
1712	90	GO Biological Process	Intracellular signal transduction	0.0013	BCL3|PLEK2|NFKBIA|RIPK2|RELB|ADTRP|IGFBP5|PPP3R1|RRAS|APOE|MAP3K10|IRAK2|RIPK1|SDCBP|RIMS2|GRIN2D|SHC2|WNT5A|NPR3|GAL|BTG2|PDPN|SHH|COL1A2|RRAD|ADORA2B|DDIT4|TRIB1|CSPG4|SPHK1|CA8|MALT1|PMAIP1|PDGFB|CCR10|PDE2A|LIMK1|NPR2|FAIM|PDGFA|CHM|P2RX4|ARHGEF2|RHOU|RAB29|PHLDA3|RALGPS2|SGK1|IFI16|CNR1|NFKB2|ARHGAP4|GADD45A|PLK3|RAB40A|DAXX|RND3|DDAH2|WAS|PIK3CD|ADRA1D|PDK1|PRKCD|AREG|YWHAZ|HRH1|IRF7|SHARPI…	12165	1761|2382|567|2628|2304|2622|2544|600|651|1002|681|1722|2202|2469|1407|2055|2559|1173|816|2562|1089|411|2289|2301|1212|1164|1980|534|969|1269|2439|2193|435|1131|1833|1866|921|948|495|1026|1935|1038|327|1713|1440|2451|639|693|2535|924|966|834|819|1530|981|1992|324|1803|1566|1221|1320|1158|2598|696|1113|1074|900|2262|1287|1929|2184|1068|2580|1620|1818|1185|732|2592|1719|1473|603|333|384|1644|2412|1…	1.42e-05		GO:0035556	0.288606	0
2369	116	GO Biological Process	Cellular response to organic substance	0.0015	CYP26B1|PPP2R5B|NFKBIA|RIPK2|EPOR|CAV2|CSF3|ADTRP|IGFBP5|EGR2|CD70|FOSB|LIF|GATA5|IRAK2|RIPK1|FOXF1|SYP|WNT5A|ICAM1|ABCB4|OSMR|FZD7|CLDN1|IGFBP7|PTPRN|NKX6-1|COL1A2|NFIL3|LTBP3|JUNB|FOS|BOLA2B|APLF|DDIT4|CLCF1|SPHK1|MALT1|MSC|WNT11|TNFRSF12A|CSF1|TGIF1|PDGFB|BOLA2|FES|CCR10|HIST2H3D|F3|PDE2A|NLRP3|SNCA|MAOA|NPR2|RIOK3|POLR2K|TP53INP1|OCLN|ARID5A|HIST1H3J|P2RX4|CACNA1A|ARHGEF2|RHOU|PTGS2|IFI16|CTS…	12165	831|654|567|2628|837|1755|447|2622|2544|1065|1350|1329|939|2454|1722|2202|519|2586|1173|471|1170|930|1404|525|1455|630|1650|2301|2376|891|1638|1710|345|2241|1980|1101|1269|2193|1077|2595|1359|2415|2457|1131|2205|813|1833|1332|1272|1866|1509|393|870|948|1491|792|2142|1659|606|612|1038|2328|327|1713|2163|2535|2250|1341|2181|1680|1779|1686|1992|576|432|1563|1872|1566|1263|1221|2277|942|2097|558|648|…	1.6e-05		GO:0071310	0.282391	0
315	27	GO Biological Process	Regulation of leukocyte cell-cell adhesion	0.0015	EFNB1|RIPK2|ADTRP|EFNB2|CD70|LGALS3|ICAM1|SHH|RUNX1|MALT1|NLRP3|CCL28|DUSP10|CD55|VNN1|SDC4|ZC3H12A|HLA-E|CD274|GPNMB|C10orf54|ITGB2|MDK|TIGIT|ADAM8|NR4A3|CD24	12165	849|2628|2622|1860|1350|2187|471|2289|1020|2193|1509|684|1824|2499|2016|2064|1680|1872|2616|2283|2388|579|1974|753|507|2652|2319	1.67e-05		GO:1903037	0.282391	0
678	45	GO Biological Process	Cytokine-mediated signaling pathway	0.0016	NFKBIA|RIPK2|EPOR|CSF3|CD70|LIF|IRAK2|RIPK1|ICAM1|OSMR|PTPRN|COL1A2|JUNB|FOS|BOLA2B|CLCF1|TNFRSF12A|CSF1|PDGFB|BOLA2|CCR10|HIST2H3D|F3|MAOA|HIST1H3J|RHOU|PTGS2|TRAF1|HLA-C|HLA-E|PIK3CD|ISG15|FOXC1|PRKCD|YWHAZ|IL15RA|IRF7|ITGB2|CDKN1A|CEBPD|CSF2RA|HLA-B|CEBPA|IL32|LIMS1	12165	567|2628|837|447|1350|939|1722|2202|471|930|630|2301|1638|1710|345|1101|1359|2415|1131|2205|1833|1332|1272|870|612|1713|2163|1779|1563|1872|1221|2097|648|2598|1113|1416|900|579|1068|1179|732|2637|912|759|2364	1.75e-05		GO:0019221	0.279588	0
1528	82	GO Biological Process	Negative regulation of nucleobase-containing compound metabolic process	0.0016	BCL3|TFAP2C|RELB|VAX2|SNAI1|HIST1H4F|FOSB|MAP3K10|BHLHE40|TBX3|FOXF1|WNT5A|HES6|BTG2|NKX6-1|FOXQ1|SHH|NFIL3|MESP1|RUNX1|SOX7|JUNB|HIST1H2AE|DDIT4|PER1|MSC|WNT11|MAF|TGIF1|YAF2|PDGFB|MXI1|PKP3|HIST2H2AC|HIST2H3D|PDE2A|DACT1|OVOL1|HEY1|SNCA|HIST1H1C|H1F0|C1D|ARID5A|HIST1H3J|HIST3H2A|IFI16|HIST2H2AA|VAX1|NFKB2|GADD45A|ZNF217|PLK3|ESX1|ZC3H12A|DAXX|NELFE|BMP2|FOXC1|ACVRL1|IRF7|PCBP3|CDKN1A|CEBPD|NPPC…	12165	1761|483|2304|330|1950|2286|1329|681|2013|1959|519|1173|1767|1089|1650|462|2289|2376|1623|1020|678|1638|1458|1980|2526|1077|2595|672|2457|1920|1131|2169|1758|1302|1332|1866|546|1371|1932|393|1515|1764|510|606|612|1143|2535|492|2523|966|819|2196|1530|1752|1680|1992|1632|942|648|846|900|312|1068|1179|2580|1818|363|603|660|957|912|2178|2325|2364|657|1056|1023|1968|2208|1512|2652|2493	1.78e-05		GO:0045934	0.279588	0
317	27	GO Biological Process	Regulation of neuron death	0.0016	CSF3|EFNB2|APOE|WNT5A|BTG2|DRAXIN|UCN|FOXQ1|FOS|DDIT4|CLCF1|FAIM2|CSF1|UNC5B|SNCA|RAB29|DAXX|NQO2|GPNMB|ITGB2|MDK|NFATC4|HRAS|GDNF|NTRK1|ADAM8|NR4A3	12165	447|1860|1002|1173|1089|405|972|462|1710|1980|1101|762|2415|1422|393|1440|1992|1218|2283|579|1974|1818|1473|603|1644|507|2652	1.86e-05		GO:1901214	0.279588	0
493	36	GO Biological Process	Cell population proliferation	0.0017	FERMT1|RIPK2|IGFBP5|CD70|RHBDF1|WNT5A|NPR3|ENPEP|ACE|NKX6-1|DAGLB|SHH|RUNX1|JUNB|CSPG4|EDNRA|MALT1|MTSS1|CSF1|ARHGEF2|BMP2|YPEL5|FOXC1|ACVRL1|SH2D2A|PDK1|PRKCD|AREG|NPPC|ARTN|OSR2|TGFBI|TRNP1|CITED2|EMX2|NR4A3	12165	1008|2628|2544|1350|2490|1173|816|1839|2148|1650|2076|2289|1020|1638|969|375|2193|774|2415|327|942|555|648|846|1200|1158|2598|696|2580|1620|957|2379|474|2325|1056|2652	1.93e-05		GO:0008283	0.276955	0
6032	250	GO Biological Process	Regulation of primary metabolic process	0.0017	PPP2R5B|BCL3|ERLEC1|TFAP2C|SIRT4|SERPIND1|PIK3IP1|NFKBIA|RIPK2|RELB|CAV2|CSF3|CYP27B1|ADTRP|IGFBP5|PPP1R7|PPP3R1|VAX2|DUSP4|EGR2|SNAI1|HIST1H4F|C3|FOSB|RRAS|LIF|APOE|GATA5|MAP3K10|LGALS3|RNF128|MED10|IRAK2|BHLHE40|MSI1|TBX3|SP110|RIPK1|SDCBP|HECW2|RHBDF1|FOXF1|ABCA7|SHC2|WNT5A|ICAM1|GAL|ABCB4|HES6|CSRNP1|ZKSCAN7|NFKBIE|PLIN2|PTPRR|HOXA10|FZD7|TIMP4|BTG2|ACE|LHX8|COL6A3|IGFBP7|PTPRN|NKX6-1|UCN|DTX…	12165	654|1761|1953|483|618|1971|1782|567|2628|2304|1755|447|1524|2622|2544|1560|600|330|2574|1065|1950|2286|1356|1329|651|939|1002|2454|681|2187|624|894|1722|2013|1737|1959|543|2202|2469|2010|2490|519|666|2559|1173|471|2562|1170|1767|1311|1278|2043|1683|1641|723|1404|1671|1089|2148|663|339|1455|630|1650|972|2235|462|2076|2289|2376|2124|1623|1020|1377|678|1638|1458|1164|1842|1710|1869|2241|1980|621|702…	1.99e-05		GO:0080090	0.276955	0
493	36	GO Biological Process	Regulation of hemopoiesis	0.0017	CYP26B1|NFKBIA|RIPK2|CSF3|HIST1H4F|LIF|LGALS3|RIPK1|ACE|SHH|RUNX1|FOS|TRIB1|MALT1|MTURN|CSF1|FES|HIST2H3D|NLRP3|HOXA9|IKZF3|HIST1H3J|DUSP10|VNN1|ZC3H12A|EIF6|ISG15|FOXC1|C10orf54|ZBTB46|IRF7|MDK|HLA-B|TMEM64|ADAM8|NR4A3	12165	831|567|2628|447|2286|939|2187|2202|2148|2289|1020|1710|534|2193|2463|2415|813|1332|1509|1911|1071|612|1824|2016|1680|381|2097|648|2388|1236|900|1974|2637|2082|507|2652	1.93e-05		GO:1903706	0.276955	0
1657	87	GO Biological Process	Neurogenesis	0.0018	PPP2R5B|EFNB1|VAX2|EGR2|EFNB2|C3|LIF|APOE|ZSWIM4|BHLHE40|HECW2|RIMS2|WNT5A|CNTNAP1|HES6|FZD7|NBL1|BTG2|DRAXIN|LHX8|NKX6-1|UCN|DAGLB|SHH|MESP1|RUNX1|ARF4|DDIT4|NPTX1|CLCF1|CSPG4|FAIM2|WNT11|TNFRSF12A|CSF1|JAG2|FES|UNC5A|UNC5B|LIMK1|RTN4|HEY1|FAIM|EGFLAM|ARC|P2RX4|LZTS3|DFNB31|ARHGEF2|ISLR2|DUSP10|RAB29|SGK1|VAX1|CNR1|NEURL1|ARHGAP4|L1CAM|ROR1|SDC4|PIK3CD|BMP2|ATP8A2|NTNG2|AREG|YWHAZ|NAV2|CCDC64|ZS…	12165	654|849|330|1065|1860|1356|939|1002|2088|2013|2010|1407|1173|1188|1767|1404|1032|1089|405|663|1650|972|2076|2289|1623|1020|1842|1980|1983|1101|969|762|2595|1359|2415|633|813|1875|1422|921|1425|1932|495|1080|858|1038|1104|798|327|1746|1824|1440|693|2523|924|1341|834|366|1893|2064|1221|942|1482|1827|696|1113|2256|888|2253|1815|1974|1620|1818|363|1719|2346|603|1107|1644|669|657|1056|2652|609|1938|12…	2.1e-05		GO:0022008	0.274473	0
2386	116	GO Biological Process	Regulation of catalytic activity	0.0018	TRAPPC6A|RGPD5|ACAP1|PPP2R5B|SIRT4|SERPIND1|PIK3IP1|HSCB|RIPK2|CAV2|CYP27B1|PPP1R7|DUSP4|C3|APOE|MAP3K10|LGALS3|IRAK2|RIPK1|ARFGAP3|SHC2|WNT5A|ICAM1|NPR3|ELMOD1|TIMP4|CACNA1D|ACE|COL6A3|UCN|DTX3L|RGS20|ANGPTL4|SOX7|ADORA2B|ARF4|PPP1R3B|TRIB1|CSPG4|ALS2CL|EDNRA|MALT1|LYPLA1|WNT11|PMAIP1|CSF1|PDGFB|RGPD6|COL7A1|F3|LIMK1|NLRP3|DNAJB2|SNCA|NOXA1|PDGFA|CHM|MMP17|SIPA1L2|DUSP10|PTGS2|RGS16|SGK1|IFI16|C…	12165	1335|882|354|654|618|1971|1782|2607|2628|1755|1524|1560|2574|1356|1002|681|2187|1722|2202|2154|2559|1173|471|816|2391|1671|714|2148|339|972|2235|1428|1377|678|1164|1842|702|534|969|1365|375|2193|2094|2595|435|2415|1131|396|960|1272|921|1509|2022|393|348|1026|1935|843|2172|1824|2163|1092|693|2535|924|1341|834|819|1893|675|2064|1479|1992|1803|1566|942|1284|1956|1158|2598|2388|1362|696|2433|2529|579…	2.17e-05		GO:0050790	0.274473	0
1109	64	GO Biological Process	Epithelium development	0.0018	CYP26B1|IGFBP5|SNAI1|EFNB2|SLC4A5|GATA5|LGALS3|TBX3|FOXF1|WNT5A|ICAM1|FZD7|PDPN|CLDN1|NKX6-1|FOXQ1|SHH|MESP1|EDNRA|FAM20C|MTSS1|LAMA3|WNT11|MAF|CSF1|JAG2|KRT7|PDGFB|PKP3|ALDH1A3|PDE2A|RLTPR|DACT1|RTN4|OVOL1|HEY1|PDGFA|PYY|DFNB31|COL5A1|SDC4|BMP2|AKR1C3|FOXC1|ACVRL1|JUP|CLDN3|AREG|SHARPIN|TRIOBP|CDKN1A|KIF26B|NFATC4|ATP2C2|GDNF|SERPINE2|FLNB|NTRK1|CITED2|KRT86|HES7|KRT4|SCX|CD24	12165	831|2544|1950|1860|468|2454|2187|1959|519|1173|471|1404|411|525|1650|462|2289|1623|375|906|774|1389|2595|672|2415|633|594|1131|1758|2031|1866|1716|546|1425|1371|1932|1026|2040|798|1047|2064|942|558|648|846|429|1362|696|2262|1815|1068|756|1818|1062|603|1107|378|1644|2325|1548|657|1017|1968|2319	2.13e-05		GO:0060429	0.274473	0
1252	70	GO Biological Process	Positive regulation of protein modification process	0.0019	RIPK2|CAV2|CSF3|ADTRP|PPP1R7|C3|LIF|APOE|MAP3K10|IRAK2|RIPK1|SDCBP|ABCA7|SHC2|WNT5A|ICAM1|FZD7|ACE|UCN|ADORA2B|GPR37|NECAB2|CLCF1|CSPG4|SPHK1|ALOX12B|MALT1|TSPYL5|MTURN|WNT11|CSF1|PDGFB|DNAJB2|SNCA|C1QTNF1|PDGFA|ARHGEF2|PTGS2|NEURL1|GADD45A|ROR1|SDC4|NOX1|ZC3H12A|TRAF1|PHF1|DAXX|NELFE|BMP2|NEDD9|ADRA1D|NQO2|GPNMB|ACVRL1|PRKCD|CLDN3|AREG|KSR1|CARD10|FSHR|CDKN1A|PRKAR1B|HIGD1A|HRAS|NTRK1|ADAM8|STAP…	12165	2628|1755|447|2622|1560|1356|939|1002|681|1722|2202|2469|666|2559|1173|471|1404|2148|972|1164|1869|621|1101|969|1269|1905|2193|765|2463|2595|2415|1131|2022|393|501|1026|327|2163|1341|819|1893|2064|552|1680|1779|1914|1992|1632|942|1284|1320|1218|2283|846|2598|1362|696|1287|1929|2184|1068|591|2547|1473|1644|507|1677|2319|1125|2493	2.28e-05		GO:0031401	0.272125	0
303	26	GO Biological Process	Regulation of angiogenesis	0.002	C3|RRAS|WNT5A|RUNX1|ANGPTL4|SPHK1|TNFRSF12A|F3|RTN4|PTGS2|GADD45A|TIE1|ZC3H12A|FOXC1|RLN2|GPNMB|ACVRL1|JUP|ITGB2|CARD10|MDK|CCBE1|AGTR1|NTRK1|TNFAIP3|CREB3L1	12165	1356|651|1173|1020|1377|1269|1359|1272|1425|2163|819|675|1680|648|1956|2283|846|429|579|1929|1974|1230|384|1644|2361|1512	2.35e-05		GO:0045765	0.269897	0
1715	89	GO Biological Process	Positive regulation of protein metabolic process	0.0021	BCL3|NFKBIA|RIPK2|CAV2|CSF3|ADTRP|PPP1R7|C3|LIF|APOE|MAP3K10|RNF128|IRAK2|RIPK1|SDCBP|HECW2|ABCA7|SHC2|WNT5A|ICAM1|FZD7|ACE|UCN|SOX7|ADORA2B|GPR37|NECAB2|CLCF1|TRIB1|CSPG4|SPHK1|ALOX12B|MALT1|TSPYL5|MTURN|WNT11|PMAIP1|CSF1|PDGFB|F3|NLRP3|DACT1|DNAJB2|SNCA|C1QTNF1|PDGFA|ARHGEF2|PTGS2|IFI16|NEURL1|GADD45A|ROR1|PLK3|SDC4|NOX1|ZC3H12A|TRAF1|EIF6|PHF1|DAXX|NELFE|BMP2|NEDD9|ADRA1D|NQO2|GPNMB|ACVRL1|PRK…	12165	1761|567|2628|1755|447|2622|1560|1356|939|1002|681|624|1722|2202|2469|2010|666|2559|1173|471|1404|2148|972|678|1164|1869|621|1101|534|969|1269|1905|2193|765|2463|2595|435|2415|1131|1272|1509|546|2022|393|501|1026|327|2163|2535|1341|819|1893|1530|2064|552|1680|1779|381|1914|1992|1632|942|1284|1320|1218|2283|846|2598|2388|1362|696|1287|1929|2184|1068|591|2547|1230|1473|1668|384|912|1644|507|1677|23…	2.53e-05		GO:0051247	0.267778	0
1422	77	GO Biological Process	Negative regulation of rna metabolic process	0.0021	BCL3|TFAP2C|RELB|VAX2|SNAI1|HIST1H4F|FOSB|MAP3K10|BHLHE40|TBX3|FOXF1|WNT5A|HES6|BTG2|NKX6-1|FOXQ1|SHH|NFIL3|MESP1|RUNX1|SOX7|JUNB|HIST1H2AE|PER1|MSC|WNT11|MAF|TGIF1|YAF2|PDGFB|MXI1|PKP3|HIST2H2AC|HIST2H3D|PDE2A|DACT1|OVOL1|HEY1|SNCA|HIST1H1C|H1F0|C1D|ARID5A|HIST1H3J|HIST3H2A|IFI16|HIST2H2AA|VAX1|NFKB2|GADD45A|ZNF217|PLK3|ESX1|ZC3H12A|DAXX|NELFE|BMP2|FOXC1|IRF7|PCBP3|CEBPD|NFATC4|HES4|GDNF|CDKN1C|…	12165	1761|483|2304|330|1950|2286|1329|681|2013|1959|519|1173|1767|1089|1650|462|2289|2376|1623|1020|678|1638|1458|2526|1077|2595|672|2457|1920|1131|2169|1758|1302|1332|1866|546|1371|1932|393|1515|1764|510|606|612|1143|2535|492|2523|966|819|2196|1530|1752|1680|1992|1632|942|648|900|312|1179|1818|363|603|660|957|912|2178|2325|2364|657|1056|1023|1968|2208|1512|2652	2.47e-05		GO:0051253	0.267778	0
956	57	GO Biological Process	Regulation of cell development	0.0021	PPP2R5B|EGR2|EFNB2|LIF|APOE|ZSWIM4|BHLHE40|HECW2|RIMS2|WNT5A|HES6|NBL1|DRAXIN|PDPN|NKX6-1|SHH|CLCF1|TRIB1|TNFRSF12A|CSF1|FES|LIMK1|RTN4|HEY1|NPR2|FAIM|ARC|P2RX4|LZTS3|ARHGEF2|ISLR2|DUSP10|RAB29|VAX1|CNR1|NEURL1|ARHGAP4|L1CAM|ROR1|BMP2|NEDD9|ATP8A2|NTNG2|ZSWIM8|TRIOBP|MDK|NPPC|NFATC4|HES4|SERPINE2|NTRK1|PTHLH|LIMS1|HES7|CRABP2|SEMA3B|SRCIN1	12165	654|1065|1860|939|1002|2088|2013|2010|1407|1173|1767|1032|405|411|1650|2289|1101|534|1359|2415|813|921|1425|1932|948|495|858|1038|1104|327|1746|1824|1440|2523|924|1341|834|366|1893|942|1284|1482|1827|2253|1815|1974|2580|1818|363|1107|1644|2412|2364|657|1938|1245|1125	2.61e-05		GO:0060284	0.267778	0
4125	181	GO Biological Process	Regulation of cellular biosynthetic process	0.0022	PPP2R5B|BCL3|TFAP2C|NFKBIA|RIPK2|RELB|CSF3|CYP27B1|IGFBP5|PPP3R1|VAX2|EGR2|SNAI1|HIST1H4F|C3|FOSB|LIF|APOE|GATA5|MAP3K10|RNF128|MED10|IRAK2|BHLHE40|TBX3|SP110|RIPK1|FOXF1|ABCA7|WNT5A|ICAM1|GAL|S100A11|HES6|CSRNP1|ZKSCAN7|NFKBIE|HOXA10|FZD7|BTG2|LHX8|PTPRN|NKX6-1|UCN|DTX3L|FOXQ1|SHH|NFIL3|PIWIL4|MESP1|RUNX1|SOX7|JUNB|HIST1H2AE|ADORA2B|ARF4|FOS|NECAB2|PPP1R3B|TRIB1|SPHK1|PER1|MALT1|DMRTA1|MSC|MTURN…	12165	654|1761|483|567|2628|2304|447|1524|2544|600|330|1065|1950|2286|1356|1329|939|1002|2454|681|624|894|1722|2013|1959|543|2202|519|666|1173|471|2562|1962|1767|1311|1278|2043|723|1404|1089|663|630|1650|972|2235|462|2289|2376|2124|1623|1020|678|1638|1458|1164|1842|1710|621|702|534|1269|2526|2193|795|1077|2463|387|2595|672|2457|1920|1131|2169|1758|1302|1332|1866|717|1509|546|1371|1932|393|1515|792|1911…	2.67e-05		GO:0031326	0.265758	0
4210	184	GO Biological Process	Regulation of biosynthetic process	0.0023	PPP2R5B|BCL3|TFAP2C|SIRT4|NFKBIA|RIPK2|RELB|CSF3|CYP27B1|IGFBP5|PPP3R1|VAX2|EGR2|SNAI1|HIST1H4F|C3|FOSB|LIF|APOE|GATA5|MAP3K10|RNF128|MED10|IRAK2|BHLHE40|TBX3|SP110|RIPK1|FOXF1|ABCA7|WNT5A|ICAM1|GAL|S100A11|HES6|CSRNP1|ZKSCAN7|NFKBIE|HOXA10|FZD7|BTG2|LHX8|IGFBP7|PTPRN|NKX6-1|UCN|DTX3L|FOXQ1|SHH|NFIL3|PIWIL4|MESP1|RUNX1|SOX7|JUNB|HIST1H2AE|ADORA2B|ARF4|FOS|NECAB2|PPP1R3B|TRIB1|SPHK1|PER1|MALT1|DMR…	12165	654|1761|483|618|567|2628|2304|447|1524|2544|600|330|1065|1950|2286|1356|1329|939|1002|2454|681|624|894|1722|2013|1959|543|2202|519|666|1173|471|2562|1962|1767|1311|1278|2043|723|1404|1089|663|1455|630|1650|972|2235|462|2289|2376|2124|1623|1020|678|1638|1458|1164|1842|1710|621|702|534|1269|2526|2193|795|1077|2463|387|2595|672|2457|1920|1131|2169|1758|1302|1332|1866|717|1509|546|1371|1932|393|1515…	2.77e-05		GO:0009889	0.263827	0
14	6	GO Biological Process	Regulation of cgmp-mediated signaling	0.0023	ADORA2B|PDE2A|NPR2|NPPC|RUNDC3A|PDE10A	12165	1164|1866|948|2580|333|1590	2.77e-05		GO:0010752	0.263827	0
5836	242	GO Biological Process	Regulation of nitrogen compound metabolic process	0.0023	PPP2R5B|BCL3|ERLEC1|TFAP2C|SIRT4|SERPIND1|NFKBIA|RIPK2|RELB|CAV2|CSF3|ADTRP|IGFBP5|PPP1R7|PPP3R1|VAX2|DUSP4|EGR2|SNAI1|HIST1H4F|C3|FOSB|RRAS|LIF|APOE|GATA5|MAP3K10|LGALS3|RNF128|MED10|IRAK2|BHLHE40|MSI1|TBX3|SP110|RIPK1|SDCBP|HECW2|RHBDF1|FOXF1|ABCA7|SHC2|WNT5A|ICAM1|GAL|HES6|CSRNP1|ZKSCAN7|NFKBIE|PTPRR|HOXA10|FZD7|TIMP4|BTG2|ACE|LHX8|COL6A3|PTPRN|NKX6-1|UCN|DTX3L|FOXQ1|SHH|NFIL3|PIWIL4|MESP1|RUN…	12165	654|1761|1953|483|618|1971|567|2628|2304|1755|447|2622|2544|1560|600|330|2574|1065|1950|2286|1356|1329|651|939|1002|2454|681|2187|624|894|1722|2013|1737|1959|543|2202|2469|2010|2490|519|666|2559|1173|471|2562|1767|1311|1278|2043|1641|723|1404|1671|1089|2148|663|339|630|1650|972|2235|462|2289|2376|2124|1623|1020|678|1638|1458|1164|1842|1710|1869|2241|1980|621|702|1101|534|969|1269|2526|1905|2193|7…	2.94e-05		GO:0051171	0.263827	0
6407	262	GO Biological Process	Regulation of macromolecule metabolic process	0.0023	CYP26B1|PPP2R5B|BCL3|ERLEC1|TFAP2C|SIRT4|SERPIND1|NFKBIA|FERMT1|RIPK2|RELB|CAV2|CSF3|DTX4|ADTRP|IGFBP5|PPP1R7|PPP3R1|VAX2|DUSP4|EGR2|SNAI1|HIST1H4F|EFNB2|C3|FOSB|RRAS|LIF|SLC4A5|APOE|GATA5|MAP3K10|LGALS3|RNF128|MED10|IRAK2|BHLHE40|MSI1|TBX3|SP110|RIPK1|SDCBP|HECW2|RIMS2|RHBDF1|FOXF1|ABCA7|SHC2|WNT5A|ICAM1|GAL|S100A11|HES6|CSRNP1|ZKSCAN7|NFKBIE|PTPRR|HOXA10|FZD7|TIMP4|BTG2|ACE|LHX8|COL6A3|PTPRN|NK…	12165	831|654|1761|1953|483|618|1971|567|1008|2628|2304|1755|447|1239|2622|2544|1560|600|330|2574|1065|1950|2286|1860|1356|1329|651|939|468|1002|2454|681|2187|624|894|1722|2013|1737|1959|543|2202|2469|2010|1407|2490|519|666|2559|1173|471|2562|1962|1767|1311|1278|2043|1641|723|1404|1671|1089|2148|663|339|630|1650|972|2235|462|2289|2376|2124|1623|1020|678|465|1638|1458|1164|1842|1710|1869|2241|1980|621|7…	2.89e-05		GO:0060255	0.263827	0
1147	65	GO Biological Process	Response to abiotic stimulus	0.0024	NOX3|BCL3|SIRT4|DMC1|NFKBIA|RELB|FOSB|VGF|BHLHE40|ICAM1|BTG2|PDPN|CLDN1|IGFBP7|UCN|TRPV3|ANGPTL4|JUNB|FOS|DDIT4|PER1|EDNRA|TSPYL5|WNT11|PMAIP1|PDE2A|RTN4|TP53INP1|DFNB31|ARHGEF2|HIST3H2A|PTGS2|IFI16|CTSS|GADD45A|PLK3|NOX1|DAXX|THBD|BMP2|PLEKHN1|ATP8A2|ACVRL1|PDK1|JUP|CLDN3|HRH1|CDKN1A|MDK|DYSF|NPPC|NFATC4|HIGD1A|HRAS|SERPINE2|NTRK1|CITED2|BDKRB2|ADAM8|SCX|TCEB1|CRY2|CD24|SERPINB6|CERS1	12165	2133|1761|618|2604|567|2304|1329|1674|2013|471|1089|411|525|1455|972|2505|1377|1638|1710|1980|2526|375|765|2595|435|1866|1425|2142|798|327|1143|2163|2535|2250|819|1530|552|1992|1167|942|1689|1482|846|1158|429|1362|1074|1068|1974|771|2580|1818|2547|1473|1107|1644|2325|2418|507|1968|1812|2208|2319|1368|2493	3.1e-05		GO:0009628	0.261979	0
893	54	GO Biological Process	Negative regulation of apoptotic process	0.0024	BCL3|SIRT4|NFKBIA|RIPK2|SNAI1|APOE|LGALS3|TBX3|RIPK1|IER3|BFAR|WNT5A|ICAM1|BTG2|DRAXIN|PDPN|UCN|FOXQ1|SHH|ANGPTL4|ARF4|CLCF1|SPHK1|GRINA|MALT1|FAIM2|WNT11|UNC5B|SNCA|FAIM|ARHGEF2|PTGS2|VNN1|PLK3|ZC3H12A|DDAH2|FOXC1|PRKCD|YWHAZ|IRF7|CDKN1A|MDK|NFATC4|HIGD1A|HRAS|GDNF|NTRK1|CITED2|BDKRB2|ADAM8|SCX|TNFAIP3|CREB3L1|NR4A3	12165	1761|618|567|2628|1950|1002|2187|1959|2202|828|1518|1173|471|1089|405|411|972|462|2289|1377|1842|1101|1269|426|2193|762|2595|1422|393|495|327|2163|2016|1530|1680|1803|648|2598|1113|900|1068|1974|1818|2547|1473|603|1644|2325|2418|507|1968|2361|1512|2652	2.99e-05		GO:0043066	0.261979	0
872	53	GO Biological Process	Circulatory system development	0.0024	EPOR|ADTRP|SNAI1|EFNB2|LIF|APOE|GATA5|TBX3|FOXF1|WNT5A|ENPEP|PDPN|SHH|COL1A2|MESP1|ANPEP|ANGPTL4|JUNB|CSPG4|SPHK1|EDNRA|WNT11|TNFRSF12A|PDGFB|UNC5B|PDE2A|RTN4|HEY1|PDGFA|PTGS2|RBP4|COL5A1|TIE1|NOX1|ZC3H12A|BMP2|SAT1|FOXC1|ESM1|ACVRL1|SH2D2A|YWHAZ|CDKN1A|LTBP1|DYSF|NFATC4|CCBE1|TGFBI|CITED2|ADAM8|SCX|DHRS3|HOXA3	12165	837|2622|1950|1860|939|1002|2454|1959|519|1173|1839|411|2289|2301|1623|1578|1377|1638|969|1269|375|2595|1359|1131|1422|1866|1425|1932|1026|2163|2214|1047|675|552|1680|942|909|648|1227|846|1200|1113|1068|2394|771|1818|1230|2379|2325|507|1968|1821|2073	3.12e-05		GO:0072359	0.261979	0
272	24	GO Biological Process	Positive regulation of cell-cell adhesion	0.0025	EFNB1|RIPK2|EFNB2|CD70|WNT5A|ICAM1|PDPN|SHH|RUNX1|MALT1|NLRP3|DUSP10|CD55|VNN1|HLA-E|CD274|C10orf54|ITGB2|MDK|KIF26B|CITED2|ADAM8|NR4A3|CD24	12165	849|2628|1860|1350|1173|471|411|2289|1020|2193|1509|1824|2499|2016|1872|2616|2388|579|1974|756|2325|507|2652|2319	3.18e-05		GO:0022409	0.260206	0
2693	127	GO Biological Process	Regulation of cellular protein metabolic process	0.0025	PPP2R5B|BCL3|ERLEC1|SIRT4|SERPIND1|NFKBIA|RIPK2|CAV2|CSF3|ADTRP|IGFBP5|PPP1R7|DUSP4|C3|RRAS|LIF|APOE|MAP3K10|LGALS3|RNF128|IRAK2|RIPK1|SDCBP|RHBDF1|ABCA7|SHC2|WNT5A|ICAM1|PTPRR|FZD7|TIMP4|BTG2|ACE|COL6A3|UCN|DTX3L|SHH|PIWIL4|SOX7|ADORA2B|GPR37|DDIT4|NECAB2|PPP1R3B|CLCF1|TRIB1|CSPG4|SPHK1|PER1|ALOX12B|MALT1|TSPYL5|MTURN|WNT11|PMAIP1|CSF1|PDGFB|PKP3|COL7A1|F3|LIMK1|NLRP3|DACT1|DNAJB2|SNCA|C1QTNF1|P…	12165	654|1761|1953|618|1971|567|2628|1755|447|2622|2544|1560|2574|1356|651|939|1002|681|2187|624|1722|2202|2469|2490|666|2559|1173|471|1641|1404|1671|1089|2148|339|972|2235|2289|2124|678|1164|1869|1980|621|702|1101|534|969|1269|2526|1905|2193|765|2463|2595|435|2415|1131|1758|960|1272|921|1509|546|2022|393|501|1026|1659|327|1824|2163|2535|1341|819|1893|1530|2064|552|1680|1779|381|1914|1992|1632|942|209…	3.2e-05		GO:0032268	0.260206	0
93	13	GO Biological Process	Positive regulation of lipid localization	0.0026	NFKBIA|C3|APOE|ABCA7|GAL|ABCB4|PLIN2|C1QTNF1|ACSL5|P2RX4|ZC3H12A|ATP8A2|PRKCD	12165	567|1356|1002|666|2562|1170|1683|501|2421|1038|1680|1482|2598	3.4e-05		GO:1905954	0.258503	0
80	12	GO Biological Process	Regulation of blood coagulation	0.0028	ADTRP|APOE|PDPN|PDGFB|F3|C1QTNF1|PDGFA|PLA2G4A|THBD|PRKCD|VKORC1|SERPINE2	12165	2622|1002|411|1131|1272|501|1026|2166|1167|2598|2475|1107	3.66e-05		GO:0030193	0.255284	0
509	36	GO Biological Process	Regulation of body fluid levels	0.0028	CYP26B1|SLC22A4|SERPIND1|ADTRP|SLC4A5|APOE|GATA5|KCNN4|NPR3|MYO5B|PDPN|CLDN1|UCN|SHH|COL1A2|ALOX12B|PDGFB|HIST2H3D|F3|C1QTNF1|MAFF|PDGFA|HIST1H3J|P2RX4|CAPZA2|PLA2G4A|NEURL1|ADAMTS13|WAS|THBD|PRKCD|VKORC1|YWHAZ|PRKAR1B|CLDN4|SERPINE2	12165	831|1707|1971|2622|468|1002|2454|582|816|2157|411|525|972|2289|2301|1905|1131|1332|1272|501|2445|1026|612|1038|1506|2166|1341|2181|1566|1167|2598|2475|1113|591|1668|1107	3.62e-05		GO:0050878	0.255284	0
332	27	GO Biological Process	Regionalization	0.0029	CYP26B1|VAX2|EGR2|SNAI1|BHLHE40|TBX3|FOXF1|WNT5A|HES6|HOXA10|NBL1|BTG2|NKX6-1|SHH|MESP1|WNT11|HEY1|HOXA9|ARC|BMP2|FOXC1|HES4|DBX1|CITED2|HES7|EMX2|HOXA3	12165	831|330|1065|1950|2013|1959|519|1173|1767|723|1032|1089|1650|2289|1623|2595|1932|1911|858|942|648|363|669|2325|657|1056|2073	3.92e-05		GO:0003002	0.25376	0
925	55	GO Biological Process	Cell adhesion	0.0029	EFNB1|FERMT1|ICAM5|SSPN|EFNB2|NCAN|GATA5|FOXF1|LGALS3BP|CNTNAP1|ICAM1|S100A11|FZD7|PDPN|CLDN1|COL6A3|IGFBP7|ANGPTL4|ACHE|SNED1|MTSS1|LAMA3|TNFRSF12A|CADM1|FES|PKP3|COL7A1|RTN4|VNN1|TPBG|L1CAM|COL5A1|ADAMTS13|CERCAM|RND3|NEDD9|GPNMB|NTNG2|JUP|SLC39A8|COL4A6|CLDN3|ITGB2|JAM2|TSTA3|CLDN4|LMLN|TGFBI|LPXN|IL32|PCDH7|LIMS1|ADAM8|CD24|SRCIN1	12165	849|1008|1419|2403|1860|2541|2454|519|1602|1188|471|1962|1404|411|525|339|1455|1377|465|1776|774|1389|1359|2004|813|1758|960|1425|2016|876|366|1047|2181|1437|324|1284|2283|1827|429|1254|1338|1362|579|855|636|1668|1395|2379|2001|759|936|2364|507|2319|1125	3.89e-05		GO:0007155	0.25376	0
1587	83	GO Biological Process	Positive regulation of transcription, dna-templated	0.0029	PPP2R5B|BCL3|TFAP2C|NFKBIA|RIPK2|RELB|CSF3|PPP3R1|EGR2|SNAI1|FOSB|LIF|APOE|GATA5|MED10|TBX3|RIPK1|FOXF1|WNT5A|GAL|CSRNP1|HOXA10|FZD7|LHX8|PTPRN|NKX6-1|UCN|DTX3L|SHH|NFIL3|MESP1|RUNX1|SOX7|JUNB|ARF4|FOS|PER1|WNT11|MAF|YAF2|PDGFB|NLRP3|OVOL1|HEY1|HIST1H1C|HOXA9|TP53INP1|H1F0|IKZF3|MAFF|TFEB|ARHGEF2|IFI16|NFKB2|TLX1|ZC3H12A|NELFE|BAMBI|WAS|KLF9|BMP2|EBF4|FOXC1|ACVRL1|JUP|SP9|IRF7|MDK|CEBPD|NFATC4|HR…	12165	654|1761|483|567|2628|2304|447|600|1065|1950|1329|939|1002|2454|894|1959|2202|519|1173|2562|1311|723|1404|663|630|1650|972|2235|2289|2376|1623|1020|678|1638|1842|1710|2526|2595|672|1920|1131|1509|1371|1932|1515|1911|2142|1764|1071|2445|540|327|2535|966|1149|1680|1632|432|1566|1263|942|687|648|846|429|2430|900|1974|1179|1818|1473|603|660|957|912|2325|1023|1596|1968|1812|1512|2652|2073	3.78e-05		GO:0045893	0.25376	0
351	28	GO Biological Process	Regulation of inflammatory response	0.0029	NFKBIA|C3|APOE|RIPK1|FOXF1|WNT5A|OSMR|PLA2G7|DAGLB|ADORA2B|SPHK1|PER1|PDE2A|NLRP3|SNCA|DUSP10|PTGS2|CNR1|ZC3H12A|HLA-E|PRKCD|SHARPIN|MDK|LACC1|AGTR1|CEBPA|ADAM8|TNFAIP3	12165	567|1356|1002|2202|519|1173|930|2409|2076|1164|1269|2526|1866|1509|393|1824|2163|924|1680|1872|2598|2262|1974|1185|384|912|507|2361	3.9e-05		GO:0050727	0.25376	0
1253	69	GO Biological Process	Positive regulation of transcription by rna polymerase ii	0.003	PPP2R5B|BCL3|TFAP2C|NFKBIA|RIPK2|RELB|CSF3|PPP3R1|EGR2|FOSB|LIF|GATA5|MED10|TBX3|RIPK1|FOXF1|WNT5A|GAL|CSRNP1|HOXA10|LHX8|PTPRN|NKX6-1|UCN|SHH|MESP1|RUNX1|JUNB|ARF4|FOS|PER1|MAF|PDGFB|NLRP3|OVOL1|HEY1|HOXA9|IKZF3|MAFF|TFEB|ARHGEF2|IFI16|NFKB2|TLX1|ZC3H12A|NELFE|WAS|KLF9|BMP2|EBF4|FOXC1|ACVRL1|JUP|SP9|IRF7|CEBPD|NFATC4|HRAS|GDNF|OSR2|CEBPA|CITED2|NPAS1|BHLHA15|SCX|TCEB1|CREB3L1|NR4A3|HOXA3	12165	654|1761|483|567|2628|2304|447|600|1065|1329|939|2454|894|1959|2202|519|1173|2562|1311|723|663|630|1650|972|2289|1623|1020|1638|1842|1710|2526|672|1131|1509|1371|1932|1911|1071|2445|540|327|2535|966|1149|1680|1632|1566|1263|942|687|648|846|429|2430|900|1179|1818|1473|603|957|912|2325|1023|1596|1968|1812|1512|2652|2073	4.12e-05		GO:0045944	0.252288	0
2172	106	GO Biological Process	Regulation of transcription by rna polymerase ii	0.0033	PPP2R5B|BCL3|TFAP2C|NFKBIA|RIPK2|RELB|CSF3|PPP3R1|VAX2|EGR2|SNAI1|FOSB|LIF|APOE|GATA5|MED10|BHLHE40|TBX3|SP110|RIPK1|FOXF1|WNT5A|GAL|HES6|CSRNP1|HOXA10|BTG2|LHX8|PTPRN|NKX6-1|UCN|FOXQ1|SHH|NFIL3|MESP1|RUNX1|SOX7|JUNB|ARF4|FOS|PER1|DMRTA1|MSC|MAF|TGIF1|PDGFB|MXI1|PDE2A|NLRP3|DACT1|OVOL1|HEY1|SNCA|HIST1H1C|HOXA9|H1F0|IKZF3|MAFF|ARID5A|TFEB|ARHGEF2|TAF13|IFI16|VAX1|NFKB2|TLX1|GADD45A|ZNF217|PLK3|PRR…	12165	654|1761|483|567|2628|2304|447|600|330|1065|1950|1329|939|1002|2454|894|2013|1959|543|2202|519|1173|2562|1767|1311|723|1089|663|630|1650|972|462|2289|2376|1623|1020|678|1638|1842|1710|2526|795|1077|672|2457|1131|2169|1866|1509|546|1371|1932|393|1515|1911|1764|1071|2445|606|540|327|1317|2535|2523|966|1149|819|2196|1530|615|1752|1680|1632|1566|1263|942|687|648|846|429|2430|1236|1323|900|312|1068|11…	4.55e-05		GO:0006357	0.248149	0
394	30	GO Biological Process	Blood circulation	0.0033	SLC4A5|APOE|KCNK6|ICAM1|NPR3|ENPEP|CACNA1D|ACE|UCN|COL1A2|ADORA2B|EDNRA|PDGFB|PDE2A|NPR2|OCLN|P2RX4|PTGS2|SGK1|CNR1|NOX1|ADRA1D|FOXC1|ACVRL1|NAV2|HRH1|NPPC|AGTR1|BDKRB2|RASL10B	12165	468|1002|984|471|816|1839|714|2148|972|2301|1164|375|1131|1866|948|1659|1038|2163|693|924|552|1320|648|846|2256|1074|2580|384|2418|2424	4.66e-05		GO:0008015	0.248149	0
999	58	GO Biological Process	Negative regulation of cell death	0.0033	BCL3|SIRT4|NFKBIA|RIPK2|CSF3|SNAI1|APOE|LGALS3|TBX3|RIPK1|IER3|BFAR|WNT5A|ICAM1|BTG2|DRAXIN|PDPN|UCN|FOXQ1|SHH|ANGPTL4|ARF4|GPR37|CLCF1|SPHK1|GRINA|MALT1|FAIM2|WNT11|CSF1|UNC5B|SNCA|FAIM|ARHGEF2|PTGS2|VNN1|PLK3|ZC3H12A|DDAH2|FOXC1|GPNMB|PRKCD|YWHAZ|IRF7|CDKN1A|MDK|NFATC4|HIGD1A|HRAS|GDNF|NTRK1|CITED2|BDKRB2|ADAM8|SCX|TNFAIP3|CREB3L1|NR4A3	12165	1761|618|567|2628|447|1950|1002|2187|1959|2202|828|1518|1173|471|1089|405|411|972|462|2289|1377|1842|1869|1101|1269|426|2193|762|2595|2415|1422|393|495|327|2163|2016|1530|1680|1803|648|2283|2598|1113|900|1068|1974|1818|2547|1473|603|1644|2325|2418|507|1968|2361|1512|2652	4.5e-05		GO:0060548	0.248149	0
1097	62	GO Biological Process	Secretion	0.0036	SLC2A3|SLC22A4|LIN7B|SYNGR2|C3|VGF|SLC4A5|LGALS3|TBX3|SDCBP|RIMS2|CRISPLD2|LGALS3BP|KCNN4|ARFGAP3|NPR3|GAL|ABCB4|S100A11|ABCC3|ACE|PTPRN|UCN|ANPEP|ARL4D|PDGFB|NLRP3|SNCA|PDGFA|CD55|PLA2G4A|STX11|VNN1|CTSS|NEURL1|SLC17A9|HLA-C|FTL|PIK3CD|YPEL5|JUP|SYT12|STEAP2|PRKCD|RAB3IL1|ITGB2|DYSF|HLA-B|TOM1|SERPINE2|SYTL1|PCDH7|BDKRB2|ADAM8|SLC16A2|SYT6|OSCAR|SCAMP1|CREB3L1|NR4A3|SERPINB6|SRCIN1	12165	2649|1707|2358|2028|1356|1674|468|2187|1959|2469|1407|513|1602|582|2154|816|2562|1170|1962|2613|2148|630|972|1578|2316|1131|1509|393|1026|2499|2166|1041|2016|2250|1341|1854|1563|1653|1221|555|429|444|1443|2598|1305|579|771|2637|2079|1107|1116|936|2418|507|2496|360|2091|915|1512|2652|1368|1125	5.13e-05		GO:0046903	0.24437	0
192	19	GO Biological Process	Positive regulation of epithelial cell proliferation	0.0036	CAV2|WNT5A|FZD7|CLDN1|PTPRN|SHH|PDGFB|F3|RTN4|BMP2|ACVRL1|AREG|MDK|DYSF|HRAS|OSR2|AGTR1|TNFAIP3|NR4A3	12165	1755|1173|1404|525|630|2289|1131|1272|1425|942|846|696|1974|771|1473|957|384|2361|2652	5.15e-05		GO:0050679	0.24437	0
498	35	GO Biological Process	Regulation of cell morphogenesis	0.0037	WIPF3|APOE|ZSWIM4|HECW2|RIMS2|WNT5A|ICAM1|DRAXIN|PDPN|NKX6-1|TNFRSF12A|FES|LIMK1|RTN4|ARC|LZTS3|ISLR2|RHOU|ARHGAP4|L1CAM|BAMBI|WAS|NEDD9|NTNG2|CLDN3|ITGB2|ZSWIM8|TRIOBP|MDK|NFATC4|CLDN4|LIMS1|CRABP2|SEMA3B|SRCIN1	12165	2334|1002|2088|2010|1407|1173|471|405|411|1650|1359|813|921|1425|858|1104|1746|1713|834|366|432|1566|1284|1827|1362|579|2253|1815|1974|1818|1668|2364|1938|1245|1125	5.22e-05		GO:0022604	0.24318	0
144	16	GO Biological Process	Positive regulation of inflammatory response	0.004	NFKBIA|C3|RIPK1|WNT5A|OSMR|PLA2G7|ADORA2B|PDE2A|SNCA|PTGS2|CNR1|HLA-E|MDK|AGTR1|CEBPA|ADAM8	12165	567|1356|2202|1173|930|2409|1164|1866|393|2163|924|1872|1974|384|912|507	5.73e-05		GO:0050729	0.239794	0
895	53	GO Biological Process	Negative regulation of transcription by rna polymerase ii	0.0041	TFAP2C|RELB|VAX2|SNAI1|FOSB|BHLHE40|TBX3|FOXF1|HES6|BTG2|NKX6-1|FOXQ1|SHH|NFIL3|RUNX1|JUNB|PER1|MSC|MAF|TGIF1|PDGFB|MXI1|PDE2A|DACT1|OVOL1|HEY1|SNCA|HIST1H1C|H1F0|ARID5A|IFI16|VAX1|NFKB2|GADD45A|ZNF217|PLK3|ESX1|NELFE|BMP2|FOXC1|IRF7|PCBP3|NFATC4|HES4|OSR2|CEBPA|CITED2|HES7|EMX2|NPAS1|CRY2|CREB3L1|NR4A3	12165	483|2304|330|1950|1329|2013|1959|519|1767|1089|1650|462|2289|2376|1020|1638|2526|1077|672|2457|1131|2169|1866|546|1371|1932|393|1515|1764|606|2535|2523|966|819|2196|1530|1752|1632|942|648|900|312|1818|363|957|912|2325|657|1056|1023|2208|1512|2652	5.97e-05		GO:0000122	0.238722	0
896	53	GO Biological Process	Regulation of immune response	0.0042	RIPK2|RELB|ICAM5|PPP3R1|WIPF3|MYH2|C3|APOE|LGALS3|FOXF1|KCNN4|WNT5A|ICAM1|C1RL|COL1A2|RUNX1|ADORA2B|FOS|APLF|CLCF1|MALT1|CADM1|FES|LIMK1|NLRP3|RTN4|RIOK3|RAET1E|DUSP10|CD55|RAB29|PLA2G4A|IFI16|CNR1|ZC3H12A|HLA-C|HLA-E|WAS|PIK3CD|CD274|PRKCD|C10orf54|IRF7|ITGB2|HLA-B|HRAS|LPXN|ADAM8|OSCAR|DENND1B|TNFAIP3|NR4A3|CD24	12165	2628|2304|1419|600|2334|1098|1356|1002|2187|519|582|1173|471|2115|2301|1020|1164|1710|2241|1101|2193|2004|813|921|1509|1425|1491|2619|1824|2499|1440|2166|2535|924|1680|1563|1872|1566|1221|2616|2598|2388|900|579|2637|1473|2001|507|2091|1698|2361|2652|2319	6.13e-05		GO:0050776	0.237675	0
1296	70	GO Biological Process	Defense response	0.0043	CYP26B1|NOX3|BCL3|RIPK2|RELB|CYP27B1|C3|VGF|LGALS3|IRAK2|RIPK1|LGALS3BP|KCNN4|WNT5A|ICAM1|GAL|C1RL|CLDN1|UCN|DTX3L|ADORA2B|FOS|DDIT4|SPHK1|MALT1|PMAIP1|CSF1|F3|NLRP3|RTN4|SNCA|RIOK3|HIST1H2BK|RAET1E|ARID5A|ARHGEF2|CAPZA2|CD55|PTGS2|VNN1|IFI16|NFKB2|ADAMTS13|NOX1|ZC3H12A|HLA-C|HLA-E|WAS|PIK3CD|OPTN|BMP2|ISG15|PRKCD|HRH1|LYPD1|IRF7|ITGB2|MDK|NFATC4|LACC1|ALPK1|HLA-B|HRAS|AGTR1|FLNB|IL32|BDKRB2|ADAM…	12165	831|2133|1761|2628|2304|1524|1356|1674|2187|1722|2202|1602|582|1173|471|2562|2115|525|972|2235|1164|1710|1980|1269|2193|435|2415|1272|1509|1425|393|1491|528|2619|606|327|1506|2499|2163|2016|2535|966|2181|552|1680|1563|1872|1566|1221|2277|942|2097|2598|1074|1209|900|579|1974|1818|1185|2592|2637|1473|384|378|759|2418|507|1005|2361	6.4e-05		GO:0006952	0.236653	0
1489	78	GO Biological Process	Positive regulation of catalytic activity	0.0043	RGPD5|ACAP1|PPP2R5B|HSCB|RIPK2|CAV2|CYP27B1|APOE|MAP3K10|IRAK2|RIPK1|ARFGAP3|SHC2|WNT5A|ICAM1|NPR3|ELMOD1|CACNA1D|ACE|UCN|DTX3L|RGS20|SOX7|ADORA2B|ARF4|CSPG4|ALS2CL|EDNRA|MALT1|WNT11|PMAIP1|CSF1|PDGFB|RGPD6|F3|NLRP3|DNAJB2|SNCA|NOXA1|PDGFA|CHM|MMP17|SIPA1L2|RGS16|IFI16|NEURL1|ARHGAP4|GADD45A|ROR1|TIE1|SDC4|AGAP5|DAXX|BMP2|NEDD9|PRKCD|C10orf54|CLDN3|AREG|PDP1|ITGB2|KSR1|CARD10|CDKN1A|PRKAR1B|HIGD1…	12165	882|354|654|2607|2628|1755|1524|1002|681|1722|2202|2154|2559|1173|471|816|2391|714|2148|972|2235|1428|678|1164|1842|969|1365|375|2193|2595|435|2415|1131|396|1272|1509|2022|393|348|1026|1935|843|2172|1092|2535|1341|834|819|1893|675|2064|1479|1992|942|1284|2598|2388|1362|696|2433|579|1287|1929|1068|591|2547|1473|603|1668|384|336|1644|2364|507|342|1698|2319|1125	6.29e-05		GO:0043085	0.236653	0
967	56	GO Biological Process	Animal organ morphogenesis	0.0044	CYP26B1|IGFBP5|VAX2|SNAI1|EFNB2|LIF|GATA5|TBX3|FOXF1|WNT5A|CSRNP1|NBL1|LHX8|COL6A3|NKX6-1|SHH|COL1A2|MESP1|LTBP3|FAM20C|LAMA3|WNT11|CSF1|JAG2|ALDH1A3|COL7A1|RTN4|HEY1|HOXA9|PDGFA|EGFLAM|DFNB31|PTPLA|RBP4|COL5A1|MATN1|COL5A2|BMP2|FOXC1|ATP8A2|ACVRL1|NTNG2|AREG|MATN3|TRIOBP|KIF26B|NPPC|HRAS|GDNF|OSR2|CITED2|EMX2|SCX|DHRS3|NR4A3|HOXA3	12165	831|2544|330|1950|1860|939|2454|1959|519|1173|1311|1032|663|339|1650|2289|2301|1623|891|906|1389|2595|2415|633|2031|960|1425|1932|1911|1026|1080|798|2313|2214|1047|627|576|942|648|1482|846|1827|696|2331|1815|756|2580|1473|603|957|2325|1056|1968|1821|2652|2073	6.51e-05		GO:0009887	0.235655	0
923	54	GO Biological Process	Positive regulation of transport	0.0046	NFKBIA|PPP3R1|C3|APOE|LGALS3|SDCBP|KCNN4|ABCA7|WNT5A|GAL|ABCB4|CACNA1D|NKX6-1|UCN|SHH|TRPV3|ACHE|ADORA2B|ALOX12B|PMAIP1|CADM1|PDGFB|SNCA|C1QTNF1|OCLN|ACSL5|ARC|P2RX4|RHOU|RAB29|PTGS2|SGK1|CTSS|CNR1|RBP4|PLK3|SDC4|ZC3H12A|HLA-E|ATP8A2|JUP|PRKCD|YWHAZ|IL15RA|ITGB2|ATP2C2|HRAS|GDNF|TRPC1|USP36|ADAM8|GIPR|RASL10B|NR4A3	12165	567|600|1356|1002|2187|2469|582|666|1173|2562|1170|714|1650|972|2289|2505|465|1164|1905|435|2004|1131|393|501|1659|2421|858|1038|1713|1440|2163|693|2250|924|2214|1530|2064|1680|1872|1482|429|2598|1113|1416|579|1062|1473|603|1485|1575|507|1740|2424|2652	6.86e-05		GO:0051050	0.233724	0
1670	85	GO Biological Process	Positive regulation of nucleic acid-templated transcription	0.005	PPP2R5B|BCL3|TFAP2C|NFKBIA|RIPK2|RELB|CSF3|PPP3R1|EGR2|SNAI1|FOSB|LIF|APOE|GATA5|MED10|TBX3|RIPK1|FOXF1|WNT5A|GAL|CSRNP1|HOXA10|FZD7|LHX8|PTPRN|NKX6-1|UCN|DTX3L|SHH|NFIL3|MESP1|RUNX1|SOX7|JUNB|ARF4|FOS|PER1|WNT11|MAF|YAF2|PDGFB|NLRP3|OVOL1|HEY1|HIST1H1C|HOXA9|TP53INP1|H1F0|IKZF3|MAFF|TFEB|ARHGEF2|IFI16|NFKB2|TLX1|ZC3H12A|SCAND1|DAXX|NELFE|BAMBI|WAS|KLF9|BMP2|EBF4|FOXC1|ACVRL1|JUP|SP9|IRF7|MDK|CEB…	12165	654|1761|483|567|2628|2304|447|600|1065|1950|1329|939|1002|2454|894|1959|2202|519|1173|2562|1311|723|1404|663|630|1650|972|2235|2289|2376|1623|1020|678|1638|1842|1710|2526|2595|672|1920|1131|1509|1371|1932|1515|1911|2142|1764|1071|2445|540|327|2535|966|1149|1680|414|1992|1632|432|1566|1263|942|687|648|846|429|2430|900|1974|1179|1818|1473|603|660|957|912|2325|1023|1596|1968|1812|1512|2652|2073	7.49e-05		GO:1903508	0.230103	0
367	28	GO Biological Process	Positive regulation of defense response	0.0053	NFKBIA|RIPK2|RELB|C3|RIPK1|WNT5A|OSMR|PLA2G7|UCN|ADORA2B|MALT1|CADM1|PDE2A|SNCA|RIOK3|RAET1E|PTGS2|IFI16|CNR1|HLA-E|OPTN|PRKCD|IRF7|MDK|HRAS|AGTR1|CEBPA|ADAM8	12165	567|2628|2304|1356|2202|1173|930|2409|972|1164|2193|2004|1866|393|1491|2619|2163|2535|924|1872|2277|2598|900|1974|1473|384|912|507	8.01e-05		GO:0031349	0.227572	0
511	35	GO Biological Process	Positive regulation of response to external stimulus	0.0056	NFKBIA|RIPK2|RELB|CYP27B1|C3|RIPK1|WNT5A|OSMR|PLA2G7|ADORA2B|MALT1|CSF1|CADM1|PDGFB|F3|PDE2A|SNCA|RIOK3|RAET1E|P2RX4|PTGS2|IFI16|CNR1|HLA-E|THBD|OPTN|PRKCD|IRF7|MDK|DYSF|ARTN|HRAS|AGTR1|CEBPA|ADAM8	12165	567|2628|2304|1524|1356|2202|1173|930|2409|1164|2193|2415|2004|1131|1272|1866|393|1491|2619|1038|2163|2535|924|1872|1167|2277|2598|900|1974|771|1620|1473|384|912|507	8.44e-05		GO:0032103	0.225181	0
49	9	GO Biological Process	Mesenchyme morphogenesis	0.0057	SNAI1|GATA5|FOXF1|WNT5A|WNT11|HEY1|BMP2|FOXC1|ACVRL1	12165	1950|2454|519|1173|2595|1932|942|648|846	8.75e-05		GO:0072132	0.224413	0
38	8	GO Biological Process	Regulation of animal organ formation	0.0061	GATA5|WNT5A|SHH|MESP1|WNT11|BMP2|GDNF|CITED2	12165	2454|1173|2289|1623|2595|942|603|2325	9.39e-05		GO:0003156	0.221467	0
151	16	GO Biological Process	Regulation of lipid localization	0.0062	NFKBIA|C3|APOE|ABCA7|GAL|ABCB4|PLIN2|SHH|C1QTNF1|ACSL5|P2RX4|ZC3H12A|ATP8A2|PRKCD|AGTR1|APOC1	12165	567|1356|1002|666|2562|1170|1683|2289|501|2421|1038|1680|1482|2598|384|342	9.57e-05		GO:1905952	0.220761	0
666	42	GO Biological Process	Positive regulation of programmed cell death	0.0064	BIK|RIPK2|PPP3R1|MAP3K10|RIPK1|CALHM2|WNT5A|GAL|SOX7|MALT1|WNT11|PMAIP1|TNFRSF12A|ALDH1A3|F3|NLRP3|SNCA|TP53INP1|TNFRSF10C|ARHGEF2|OSGIN1|PHLDA3|PTGS2|CNR1|NEURL1|GADD45A|NOX1|ZC3H12A|PIK3CD|BMP2|PLEKHN1|NQO2|AKR1C3|CD274|PIP5KL1|PRKCD|YWHAZ|CDKN1A|NFATC4|NTRK1|ADAM8|NR4A3	12165	1290|2628|600|681|2202|2019|1173|2562|678|2193|2595|435|1359|2031|1272|1509|393|2142|1626|327|2037|2451|2163|924|1341|819|552|1680|1221|942|1689|1218|558|2616|480|2598|1113|1068|1818|1644|507|2652	9.84e-05		GO:0043068	0.219382	0
120	14	GO Biological Process	Notch signaling pathway	0.0066	DTX4|SNAI1|TIMP4|DTX3L|MESP1|JAG2|HEY1|NEURL1|BMP2|FOXC1|MDK|MIB2|CEBPA|HES7	12165	1239|1950|1671|2235|1623|633|1932|1341|942|648|1974|2553|912|657	0.0001		GO:0007219	0.218046	0
4813	202	GO Biological Process	Regulation of gene expression	0.0067	CYP26B1|PPP2R5B|BCL3|TFAP2C|SIRT4|NFKBIA|FERMT1|RIPK2|RELB|CSF3|DTX4|ADTRP|IGFBP5|PPP3R1|VAX2|EGR2|SNAI1|HIST1H4F|C3|FOSB|LIF|SLC4A5|APOE|GATA5|MAP3K10|RNF128|MED10|IRAK2|BHLHE40|TBX3|SP110|RIPK1|RIMS2|FOXF1|WNT5A|ICAM1|GAL|HES6|CSRNP1|ZKSCAN7|NFKBIE|HOXA10|FZD7|BTG2|ACE|LHX8|PTPRN|NKX6-1|UCN|DTX3L|FOXQ1|SHH|NFIL3|PIWIL4|MESP1|RUNX1|SOX7|JUNB|HIST1H2AE|ADORA2B|ARF4|FOS|TRIB1|SPHK1|PER1|ALOX12B|MA…	12165	831|654|1761|483|618|567|1008|2628|2304|447|1239|2622|2544|600|330|1065|1950|2286|1356|1329|939|468|1002|2454|681|624|894|1722|2013|1959|543|2202|1407|519|1173|471|2562|1767|1311|1278|2043|723|1404|1089|2148|663|630|1650|972|2235|462|2289|2376|2124|1623|1020|678|1638|1458|1164|1842|1710|534|1269|2526|1905|2193|795|1077|2463|387|2595|672|2415|2457|1920|2004|1131|2169|1758|1302|1332|1272|1866|717|1…	0.00011		GO:0010468	0.217393	0
11	5	GO Biological Process	Positive regulation of phospholipid transport	0.0069	APOE|ABCA7|ABCB4|ATP8A2|PRKCD	12165	1002|666|1170|1482|2598	0.00011		GO:2001140	0.216115	0
499	34	GO Biological Process	Skeletal system development	0.0071	CYP26B1|SNAI1|NCAN|TBX3|WNT5A|NPR3|CSRNP1|HOXA10|COL6A3|SHH|COL1A2|RUNX1|LTBP3|FAM20C|WNT11|JAG2|COL7A1|NPR2|HOXA9|RBP4|MATN1|COL5A2|BMP2|FOXC1|VKORC1|MATN3|NPPC|OSR2|TGFBI|PTHLH|HES7|SCX|DHRS3|HOXA3	12165	831|1950|2541|1959|1173|816|1311|723|339|2289|2301|1020|891|906|2595|633|960|948|1911|2214|627|576|942|648|2475|2331|2580|957|2379|2412|657|1968|1821|2073	0.00012		GO:0001501	0.214874	0
3388	150	GO Biological Process	Regulation of transcription, dna-templated	0.0071	PPP2R5B|BCL3|TFAP2C|NFKBIA|RIPK2|RELB|CSF3|PPP3R1|VAX2|EGR2|SNAI1|HIST1H4F|FOSB|LIF|APOE|GATA5|MAP3K10|MED10|IRAK2|BHLHE40|TBX3|SP110|RIPK1|FOXF1|WNT5A|ICAM1|GAL|HES6|CSRNP1|ZKSCAN7|NFKBIE|HOXA10|FZD7|BTG2|LHX8|PTPRN|NKX6-1|UCN|DTX3L|FOXQ1|SHH|NFIL3|MESP1|RUNX1|SOX7|JUNB|HIST1H2AE|ARF4|FOS|TRIB1|SPHK1|PER1|MALT1|DMRTA1|MSC|MTURN|ZNF569|WNT11|MAF|TGIF1|YAF2|PDGFB|MXI1|HIST2H2AC|HIST2H3D|PDE2A|ZNF1…	12165	654|1761|483|567|2628|2304|447|600|330|1065|1950|2286|1329|939|1002|2454|681|894|1722|2013|1959|543|2202|519|1173|471|2562|1767|1311|1278|2043|723|1404|1089|663|630|1650|972|2235|462|2289|2376|1623|1020|678|1638|1458|1842|1710|534|1269|2526|2193|795|1077|2463|387|2595|672|2457|1920|1131|2169|1302|1332|1866|717|1509|546|1371|1932|393|1515|792|1911|2142|1764|1071|2445|510|606|540|612|327|1317|1143|…	0.00011		GO:0006355	0.214874	0
828	49	GO Biological Process	Regulation of neurogenesis	0.0071	PPP2R5B|EGR2|EFNB2|LIF|APOE|ZSWIM4|BHLHE40|HECW2|RIMS2|WNT5A|HES6|NBL1|DRAXIN|NKX6-1|SHH|CLCF1|TNFRSF12A|CSF1|FES|LIMK1|RTN4|HEY1|FAIM|ARC|P2RX4|LZTS3|ARHGEF2|ISLR2|DUSP10|RAB29|VAX1|CNR1|NEURL1|ARHGAP4|L1CAM|ROR1|BMP2|ATP8A2|NTNG2|ZSWIM8|MDK|NFATC4|HES4|SERPINE2|NTRK1|HES7|CRABP2|SEMA3B|SRCIN1	12165	654|1065|1860|939|1002|2088|2013|2010|1407|1173|1767|1032|405|1650|2289|1101|1359|2415|813|921|1425|1932|495|858|1038|1104|327|1746|1824|1440|2523|924|1341|834|366|1893|942|1482|1827|2253|1974|1818|363|1107|1644|657|1938|1245|1125	0.00012		GO:0050767	0.214874	0
51	9	GO Biological Process	Negative regulation of lipid biosynthetic process	0.0071	CYP27B1|SNAI1|APOE|SPHK1|PDGFB|PDGFA|BMP2|AKR1C3|APOC1	12165	1524|1950|1002|1269|1131|1026|942|558|342	0.00011		GO:0051055	0.214874	0
2828	129	GO Biological Process	Regulation of protein metabolic process	0.0071	PPP2R5B|BCL3|ERLEC1|SIRT4|SERPIND1|NFKBIA|RIPK2|CAV2|CSF3|ADTRP|IGFBP5|PPP1R7|DUSP4|C3|RRAS|LIF|APOE|MAP3K10|LGALS3|RNF128|IRAK2|RIPK1|SDCBP|HECW2|RHBDF1|ABCA7|SHC2|WNT5A|ICAM1|PTPRR|FZD7|TIMP4|BTG2|ACE|COL6A3|UCN|DTX3L|SHH|PIWIL4|SOX7|ADORA2B|GPR37|DDIT4|NECAB2|PPP1R3B|CLCF1|TRIB1|CSPG4|SPHK1|PER1|ALOX12B|MALT1|TSPYL5|MTURN|WNT11|PMAIP1|CSF1|PDGFB|PKP3|COL7A1|F3|LIMK1|NLRP3|DACT1|DNAJB2|SNCA|C1Q…	12165	654|1761|1953|618|1971|567|2628|1755|447|2622|2544|1560|2574|1356|651|939|1002|681|2187|624|1722|2202|2469|2010|2490|666|2559|1173|471|1641|1404|1671|1089|2148|339|972|2235|2289|2124|678|1164|1869|1980|621|702|1101|534|969|1269|2526|1905|2193|765|2463|2595|435|2415|1131|1758|960|1272|921|1509|546|2022|393|501|1026|1659|327|1824|2163|2535|1341|819|1893|1530|2064|552|1680|1779|381|1914|1992|1632|94…	0.00012		GO:0051246	0.214874	0
942	54	GO Biological Process	Regulation of nervous system development	0.0071	PPP2R5B|EGR2|EFNB2|LIF|APOE|ZSWIM4|BHLHE40|HECW2|RIMS2|WNT5A|HES6|NBL1|DRAXIN|NKX6-1|SHH|CLCF1|TNFRSF12A|CSF1|FES|LIMK1|RTN4|HEY1|SNCA|FAIM|ARC|P2RX4|LZTS3|ARHGEF2|ISLR2|DUSP10|RAB29|VAX1|CNR1|TPBG|NEURL1|ARHGAP4|L1CAM|ROR1|BMP2|ATP8A2|NTNG2|YWHAZ|ZSWIM8|JAM2|MDK|NFATC4|HES4|MDGA1|SERPINE2|NTRK1|HES7|CRABP2|SEMA3B|SRCIN1	12165	654|1065|1860|939|1002|2088|2013|2010|1407|1173|1767|1032|405|1650|2289|1101|1359|2415|813|921|1425|1932|393|495|858|1038|1104|327|1746|1824|1440|2523|924|876|1341|834|366|1893|942|1482|1827|1113|2253|855|1974|1818|363|2346|1107|1644|657|1938|1245|1125	0.00011		GO:0051960	0.214874	0
437	31	GO Biological Process	Regulation of dna-binding transcription factor activity	0.0072	PPP2R5B|NFKBIA|RIPK2|CSF3|MAP3K10|IRAK2|BHLHE40|RIPK1|WNT5A|ICAM1|NFKBIE|NKX6-1|SHH|FOS|TRIB1|SPHK1|MALT1|MTURN|MXI1|NLRP3|ARHGEF2|SGK1|NFKB2|ROR1|ZC3H12A|TRAF1|JUP|ITGB2|NTRK1|ADAM8|TNFAIP3	12165	654|567|2628|447|681|1722|2013|2202|1173|471|2043|1650|2289|1710|534|1269|2193|2463|2169|1509|327|693|966|1893|1680|1779|429|579|1644|507|2361	0.00012		GO:0051090	0.214267	0
188	18	GO Biological Process	Regulation of reactive oxygen species metabolic process	0.0072	RIPK1|ICAM1|ARF4|PDGFB|SNCA|NOXA1|P2RX4|PTGS2|GADD45A|ZC3H12A|EIF6|DDAH2|NQO2|AKR1C3|PRKCD|ITGB2|CDKN1A|AGTR1	12165	2202|471|1842|1131|393|348|1038|2163|819|1680|381|1803|1218|558|2598|579|1068|384	0.00012		GO:2000377	0.214267	0
3447	152	GO Biological Process	Regulation of nucleic acid-templated transcription	0.0073	PPP2R5B|BCL3|TFAP2C|NFKBIA|RIPK2|RELB|CSF3|PPP3R1|VAX2|EGR2|SNAI1|HIST1H4F|FOSB|LIF|APOE|GATA5|MAP3K10|MED10|IRAK2|BHLHE40|TBX3|SP110|RIPK1|FOXF1|WNT5A|ICAM1|GAL|HES6|CSRNP1|ZKSCAN7|NFKBIE|HOXA10|FZD7|BTG2|LHX8|PTPRN|NKX6-1|UCN|DTX3L|FOXQ1|SHH|NFIL3|MESP1|RUNX1|SOX7|JUNB|HIST1H2AE|ARF4|FOS|TRIB1|SPHK1|PER1|MALT1|DMRTA1|MSC|MTURN|ZNF569|WNT11|MAF|TGIF1|YAF2|PDGFB|MXI1|HIST2H2AC|HIST2H3D|PDE2A|ZNF1…	12165	654|1761|483|567|2628|2304|447|600|330|1065|1950|2286|1329|939|1002|2454|681|894|1722|2013|1959|543|2202|519|1173|471|2562|1767|1311|1278|2043|723|1404|1089|663|630|1650|972|2235|462|2289|2376|1623|1020|678|1638|1458|1842|1710|534|1269|2526|2193|795|1077|2463|387|2595|672|2457|1920|1131|2169|1302|1332|1866|717|1509|546|1371|1932|393|1515|792|1911|2142|1764|1071|2445|510|606|540|612|327|1317|1143|…	0.00012		GO:1903506	0.213668	0
742	45	GO Biological Process	Regulation of cytokine production	0.0078	BCL3|FERMT1|RIPK2|RELB|DTX4|C3|RNF128|RIPK1|WNT5A|UCN|RUNX1|ADORA2B|SPHK1|PER1|MALT1|WNT11|CADM1|NLRP3|RTN4|RIOK3|POLR2K|ARHGEF2|PTGS2|IFI16|NFKB2|NOX1|ZC3H12A|HLA-E|ISG15|CD274|GPNMB|C10orf54|IRF7|MDK|LTBP1|NFATC4|HLA-B|CCBE1|HRAS|TIGIT|HOMER3|ADAM8|TNFAIP3|NR4A3|CD24	12165	1761|1008|2628|2304|1239|1356|624|2202|1173|972|1020|1164|1269|2526|2193|2595|2004|1509|1425|1491|792|327|2163|2535|966|552|1680|1872|2097|2616|2283|2388|900|1974|2394|1818|2637|1230|1473|753|1095|507|2361|2652|2319	0.00013		GO:0001817	0.210791	0
339	26	GO Biological Process	Regulation of epithelial cell proliferation	0.0078	CAV2|EFNB2|APOE|WNT5A|FZD7|CLDN1|PTPRN|SHH|MTSS1|PDGFB|F3|RTN4|DUSP10|KLF9|BMP2|ACVRL1|AREG|MDK|DYSF|HRAS|CDKN1C|OSR2|AGTR1|KRT4|TNFAIP3|NR4A3	12165	1755|1860|1002|1173|1404|525|630|2289|774|1131|1272|1425|1824|1263|942|846|696|1974|771|1473|660|957|384|1017|2361|2652	0.00013		GO:0050678	0.210791	0
461	32	GO Biological Process	Positive regulation of cytokine production	0.0079	BCL3|FERMT1|RIPK2|C3|RIPK1|WNT5A|UCN|RUNX1|ADORA2B|SPHK1|MALT1|WNT11|CADM1|NLRP3|RTN4|RIOK3|POLR2K|ARHGEF2|PTGS2|IFI16|NFKB2|NOX1|HLA-E|CD274|IRF7|MDK|NFATC4|CCBE1|HRAS|TIGIT|ADAM8|NR4A3	12165	1761|1008|2628|1356|2202|1173|972|1020|1164|1269|2193|2595|2004|1509|1425|1491|792|327|2163|2535|966|552|1872|2616|900|1974|1818|1230|1473|753|507|2652	0.00013		GO:0001819	0.210237	0
420	30	GO Biological Process	Reproductive structure development	0.008	TFAP2C|DMC1|BIK|EPOR|CYP27B1|SNAI1|LIF|VGF|TBX3|WNT5A|ICAM1|HOXA10|LHX8|PTPRN|SHH|JUNB|DMRTA1|PDGFB|HEY1|HOXA9|TFEB|PTGS2|RBP4|AKR1C3|FOXC1|FSHR|SERPINE2|CEBPA|NTRK1|SCX	12165	483|2604|1290|837|1524|1950|939|1674|1959|1173|471|723|663|630|2289|1638|795|1131|1932|1911|540|2163|2214|558|648|2184|1107|912|1644|1968	0.00014		GO:0048608	0.209691	0
124	14	GO Biological Process	Positive regulation of cell-substrate adhesion	0.0082	FERMT1|RRAS|FOXF1|CSF1|EGFLAM|CCL28|PTPLA|SDC4|NEDD9|JUP|TRIOBP|MDK|TSTA3|LIMS1	12165	1008|651|519|2415|1080|684|2313|2064|1284|429|1815|1974|636|2364	0.00014		GO:0010811	0.208619	0
858	50	GO Biological Process	Response to lipid	0.0082	CYP26B1|NFKBIA|RIPK2|CSF3|CYP27B1|ADTRP|FOSB|IRAK2|WNT5A|ICAM1|ABCB4|FZD7|TIMP4|CLDN1|IGFBP7|UCN|JUNB|FOS|DDIT4|TRIB1|MALT1|WNT11|PAPPA|FES|NLRP3|SNCA|DUSP10|PTGS2|CNR1|NFKB2|RBP4|ADAMTS13|TIE1|ZC3H12A|HMGCL|DAXX|THBD|KLF9|AKR1C3|CD274|CATSPERD|AREG|CDKN1A|MDK|NFATC4|CLDN4|FBXO32|GIPR|TNFAIP3|NR4A3	12165	831|567|2628|447|1524|2622|1329|1722|1173|471|1170|1404|1671|525|1455|972|1638|1710|1980|534|2193|2595|873|813|1509|393|1824|2163|924|966|2214|2181|675|1680|1800|1992|1167|1263|558|2616|1977|696|1068|1974|1818|1668|1176|1740|2361|2652	0.00014		GO:0033993	0.208619	0
423	30	GO Biological Process	Regulation of cell growth	0.0088	CYP27B1|IGFBP5|APOE|SDCBP|RIMS2|WNT5A|DRAXIN|IGFBP7|NKX6-1|UCN|SPHK1|WNT11|TNFRSF12A|LIMK1|RTN4|DNAJB2|H3F3C|OSGIN1|ISLR2|SGK1|ARHGAP4|L1CAM|KAZALD1|ACVRL1|DACT3|CDKN1A|SERPINE2|AGTR1|CRABP2|SEMA3B	12165	1524|2544|1002|2469|1407|1173|405|1455|1650|972|1269|2595|1359|921|1425|2022|1197|2037|1746|693|834|366|588|846|372|1068|1107|384|1938|1245	0.00015		GO:0001558	0.205552	0
228	20	GO Biological Process	Positive regulation of leukocyte cell-cell adhesion	0.0088	EFNB1|RIPK2|EFNB2|CD70|ICAM1|SHH|RUNX1|MALT1|NLRP3|DUSP10|CD55|VNN1|HLA-E|CD274|C10orf54|ITGB2|MDK|ADAM8|NR4A3|CD24	12165	849|2628|1860|1350|471|2289|1020|2193|1509|1824|2499|2016|1872|2616|2388|579|1974|507|2652|2319	0.00015		GO:1903039	0.205552	0
1759	87	GO Biological Process	Positive regulation of rna metabolic process	0.009	PPP2R5B|BCL3|TFAP2C|NFKBIA|RIPK2|RELB|CSF3|PPP3R1|EGR2|SNAI1|FOSB|LIF|APOE|GATA5|MED10|TBX3|RIPK1|FOXF1|WNT5A|GAL|CSRNP1|HOXA10|FZD7|BTG2|LHX8|PTPRN|NKX6-1|UCN|DTX3L|SHH|NFIL3|MESP1|RUNX1|SOX7|JUNB|ARF4|FOS|PER1|WNT11|MAF|YAF2|PDGFB|NLRP3|OVOL1|HEY1|HIST1H1C|HOXA9|TP53INP1|H1F0|IKZF3|MAFF|TFEB|ARHGEF2|IFI16|NFKB2|TLX1|ZC3H12A|SCAND1|DAXX|NELFE|BAMBI|WAS|KLF9|BMP2|PLEKHN1|EBF4|FOXC1|ACVRL1|JUP|SP9…	12165	654|1761|483|567|2628|2304|447|600|1065|1950|1329|939|1002|2454|894|1959|2202|519|1173|2562|1311|723|1404|1089|663|630|1650|972|2235|2289|2376|1623|1020|678|1638|1842|1710|2526|2595|672|1920|1131|1509|1371|1932|1515|1911|2142|1764|1071|2445|540|327|2535|966|1149|1680|414|1992|1632|432|1566|1263|942|1689|687|648|846|429|2430|900|1974|1179|1818|1473|603|660|957|912|2325|1023|1596|1968|1812|1512|265…	0.00016		GO:0051254	0.204576	0
285	23	GO Biological Process	Regulation of leukocyte differentiation	0.0091	CYP26B1|RIPK2|LIF|RIPK1|SHH|RUNX1|FOS|TRIB1|MALT1|CSF1|FES|NLRP3|IKZF3|DUSP10|VNN1|ZC3H12A|C10orf54|ZBTB46|IRF7|MDK|HLA-B|TMEM64|ADAM8	12165	831|2628|939|2202|2289|1020|1710|534|2193|2415|813|1509|1071|1824|2016|1680|2388|1236|900|1974|2637|2082|507	0.00016		GO:1902105	0.204096	0
2481	115	GO Biological Process	Immune system process	0.0092	CYP26B1|SLC2A3|BCL3|EFNB1|RIPK2|RELB|CSF3|CYP27B1|WIPF3|EFNB2|MYH2|CD70|C3|RRAS|LIF|LGALS3|SDCBP|CRISPLD2|KCNN4|WNT5A|ICAM1|C1RL|SECTM1|S100A11|FZD7|ACE|PDPN|CLDN1|DTX3L|SHH|COL1A2|NFIL3|ANPEP|RUNX1|JUNB|DDIT4|CLCF1|MALT1|FAM20C|PMAIP1|CSF1|JAG2|CADM1|PDGFB|CCR10|PDE2A|LIMK1|NLRP3|RTN4|SNCA|RIOK3|HOXA9|IKZF3|RPS17|HIST1H2BK|RAET1E|ARID5A|TFEB|P2RX4|CCL28|ARHGEF2|CAPZA2|CD55|RAB29|VNN1|IFI16|CTSS|…	12165	831|2649|1761|849|2628|2304|447|1524|2334|1860|1098|1350|1356|651|939|2187|2469|513|582|1173|471|2115|1488|1962|1404|2148|411|525|2235|2289|2301|2376|1578|1020|1638|1980|1101|2193|906|435|2415|633|2004|1131|1833|1866|921|1509|1425|393|1491|1911|1071|1656|528|2619|606|540|1038|684|327|1506|2499|1440|2016|2535|2250|966|366|2181|2064|1680|1563|1872|1566|1167|1653|1221|2277|2097|555|2616|429|2598|128…	0.00016		GO:0002376	0.203621	0
95	12	GO Biological Process	Negative regulation of lipid metabolic process	0.0092	SIRT4|PIK3IP1|CYP27B1|SNAI1|APOE|SPHK1|PDGFB|PDGFA|CNR1|BMP2|AKR1C3|APOC1	12165	618|1782|1524|1950|1002|1269|1131|1026|924|942|558|342	0.00016		GO:0045833	0.203621	0
211	19	GO Biological Process	Negative regulation of neuron death	0.0092	CSF3|APOE|BTG2|DRAXIN|UCN|FOXQ1|CLCF1|FAIM2|CSF1|UNC5B|SNCA|GPNMB|MDK|NFATC4|HRAS|GDNF|NTRK1|ADAM8|NR4A3	12165	447|1002|1089|405|972|462|1101|762|2415|1422|393|2283|1974|1818|1473|603|1644|507|2652	0.00016		GO:1901215	0.203621	0
446	31	GO Biological Process	Modulation of chemical synaptic transmission	0.0093	GRIN3B|EGR2|VGF|APOE|RIMS2|SYP|GRIN2D|CACNA1D|UCN|ACHE|ADORA2B|CALB2|NPTX1|NPTXR|SNCA|ARC|CACNA1A|PTGS2|CNR1|NEURL1|NTNG2|SYT12|HRH1|PRKAR1B|NFATC4|HRAS|GDNF|SERPINE2|SORCS2|NTRK1|GRIA3	12165	321|1065|1674|1002|1407|2586|2055|714|972|465|1164|1539|1983|1581|393|858|2328|2163|924|1341|1827|444|1074|591|1818|1473|603|1107|2070|1644|1791	0.00017		GO:0050804	0.203152	0
983	55	GO Biological Process	Negative regulation of developmental process	0.0097	NFKBIA|FERMT1|IGFBP5|SNAI1|HIST1H4F|EFNB2|APOE|TBX3|RIPK1|WNT5A|FZD7|DRAXIN|NKX6-1|SHH|MESP1|RUNX1|LTBP3|TRIB1|WNT11|PDGFB|RTN4|HEY1|NPR2|HOXA9|TP53INP1|TLL2|ARHGEF2|DUSP10|RAB29|VAX1|ARHGAP4|GADD45A|RBP4|COL5A1|TIE1|ZC3H12A|COL5A2|BMP2|FOXC1|ACVRL1|DACT3|ZBTB46|AREG|JAM2|CARD10|CDKN1A|MDK|NPPC|NFATC4|HES4|TMEM64|PTHLH|BHLHA15|CREB3L1|SEMA3B	12165	567|1008|2544|1950|2286|1860|1002|1959|2202|1173|1404|405|1650|2289|1623|1020|891|534|2595|1131|1425|1932|948|1911|2142|1182|327|1824|1440|2523|834|819|2214|1047|675|1680|576|942|648|846|372|1236|696|855|1929|1068|1974|2580|1818|363|2082|2412|1596|1512|1245	0.00018		GO:0051093	0.201323	0
346	26	GO Biological Process	Positive regulation of cell activation	0.0099	EFNB1|RIPK2|EFNB2|CD70|WNT5A|PDPN|SHH|RUNX1|ADORA2B|CLCF1|MALT1|NLRP3|DUSP10|CD55|PLA2G4A|VNN1|HLA-E|CD274|C10orf54|ITGB2|CDKN1A|MDK|CEBPA|ADAM8|NR4A3|CD24	12165	849|2628|1860|1350|1173|411|2289|1020|1164|1101|2193|1509|1824|2499|2166|2016|1872|2616|2388|579|1068|1974|912|507|2652|2319	0.00018		GO:0050867	0.200436	0
213	19	GO Biological Process	Multi-multicellular organism process	0.01	EPOR|CYP27B1|IGFBP5|FOSB|LIF|IGFBP7|UCN|JUNB|FOS|PAPPA|MAFF|PTGS2|CNR1|THBD|RLN2|CLDN4|SERPINE2|PTHLH|PLA2G4C	12165	837|1524|2544|1329|939|1455|972|1638|1710|873|2445|2163|924|1167|1956|1668|1107|2412|1005	0.00018		GO:0044706	0.2	0
1567	79	GO Biological Process	Response to oxygen-containing compound	0.0101	CYP26B1|NFKBIA|RIPK2|CAV2|CSF3|CYP27B1|IGFBP5|EGR2|FOSB|VGF|APOE|IRAK2|RIPK1|WNT5A|ICAM1|GAL|ABCB4|FZD7|TIMP4|BTG2|CLDN1|IGFBP7|PTPRN|NKX6-1|UCN|COL1A2|JUNB|FOS|DDIT4|TRIB1|SPHK1|PER1|MALT1|WNT11|PDGFB|FES|PDE2A|NLRP3|SNCA|TP53INP1|P2RX4|CACNA1A|ARHGEF2|DUSP10|PTGS2|CNR1|NEURL1|NFKB2|RBP4|ADAMTS13|PLK3|TIE1|ZC3H12A|EIF6|HMGCL|COL5A2|THBD|KLF9|AKR1C3|CD274|CATSPERD|JUP|PRKCD|CLDN3|AREG|HRH1|LYPD1|…	12165	831|567|2628|1755|447|1524|2544|1065|1329|1674|1002|1722|2202|1173|471|2562|1170|1404|1671|1089|525|1455|630|1650|972|2301|1638|1710|1980|534|1269|2526|2193|2595|1131|813|1866|1509|393|2142|1038|2328|327|1824|2163|924|1341|966|2214|2181|1530|675|1680|381|1800|576|1167|1263|558|2616|1977|429|2598|1362|696|1074|1209|1068|591|2580|1818|1668|384|1176|1644|1740|2361|2652|2493	0.00018		GO:1901700	0.199568	0
6	4	GO Biological Process	Negative regulation of gastrulation	0.0102	FZD7|MESP1|COL5A1|COL5A2	12165	1404|1623|1047|576	0.00019		GO:2000542	0.19914	0
309	24	GO Biological Process	Regulation of cell morphogenesis involved in differentiation	0.0108	APOE|ZSWIM4|HECW2|WNT5A|DRAXIN|PDPN|NKX6-1|TNFRSF12A|LIMK1|RTN4|ARC|LZTS3|ISLR2|ARHGAP4|L1CAM|NEDD9|ZSWIM8|TRIOBP|MDK|NFATC4|LIMS1|CRABP2|SEMA3B|SRCIN1	12165	1002|2088|2010|1173|405|411|1650|1359|921|1425|858|1104|1746|834|366|1284|2253|1815|1974|1818|2364|1938|1245|1125	0.0002		GO:0010769	0.196658	0
43	8	GO Biological Process	Positive regulation of glial cell differentiation	0.0108	EGR2|LIF|NKX6-1|SHH|CLCF1|BMP2|MDK|SERPINE2	12165	1065|939|1650|2289|1101|942|1974|1107	0.0002		GO:0045687	0.196658	0
3485	152	GO Biological Process	Response to stress	0.0109	CYP26B1|NOX3|PPP2R5B|BCL3|ERLEC1|SIRT4|SERPIND1|DMC1|NFKBIA|RIPK2|RELB|CYP27B1|HIST1H4F|C3|VGF|APOE|GATA5|MAP3K10|LGALS3|MACROD1|IRAK2|TBX3|RIPK1|FOXF1|LGALS3BP|KCNN4|WNT5A|ICAM1|GAL|C1RL|FZD7|BTG2|PDPN|CLDN1|IGFBP7|PTPRN|UCN|DTX3L|SHH|COL1A2|SLC39A4|TRPV3|ANGPTL4|ADORA2B|ARF4|FOS|APLF|DDIT4|POLD4|TRIB1|SPHK1|MSRA|EDNRA|MALT1|FAIM2|MTSS1|PMAIP1|CSF1|UPP1|PDGFB|HIST2H3D|F3|RLTPR|NLRP3|RTN4|DNAJB2|…	12165	831|2133|654|1761|1953|618|1971|2604|567|2628|2304|1524|2286|1356|1674|1002|2454|681|2187|2352|1722|1959|2202|519|1602|582|1173|471|2562|2115|1404|1089|411|525|1455|630|972|2235|2289|2301|2568|2505|1377|1164|1842|1710|2241|1980|2577|534|1269|2337|375|2193|762|774|435|2415|2199|1131|1332|1272|1716|1509|1425|2022|393|1491|792|2142|2445|1026|2640|528|2619|606|540|612|1038|327|1506|1143|2499|2451|216…	0.0002		GO:0006950	0.196257	0
515	34	GO Biological Process	Inflammatory response	0.0109	CYP26B1|RIPK2|RELB|C3|IRAK2|RIPK1|ICAM1|GAL|UCN|FOS|SPHK1|CSF1|F3|NLRP3|RTN4|SNCA|PTGS2|VNN1|IFI16|NFKB2|NOX1|ZC3H12A|PIK3CD|BMP2|HRH1|ITGB2|MDK|NFATC4|LACC1|AGTR1|BDKRB2|ADAM8|PLA2G4C|TNFAIP3	12165	831|2628|2304|1356|1722|2202|471|2562|972|1710|1269|2415|1272|1509|1425|393|2163|2016|2535|966|552|1680|1221|942|1074|579|1974|1818|1185|384|2418|507|1005|2361	0.0002		GO:0006954	0.196257	0
919	52	GO Biological Process	Positive regulation of cell population proliferation	0.0109	EFNB1|RIPK2|CAV2|CSF3|IGFBP5|EFNB2|CD70|LIF|TBX3|SDCBP|FOXF1|WNT5A|OSMR|FZD7|CLDN1|PTPRN|SHH|LTBP3|CLCF1|SPHK1|TSPYL5|CSF1|PDGFB|F3|RTN4|PDGFA|CD55|PTGS2|NOX1|BAMBI|HLA-E|BMP2|ADRA1D|NQO2|AKR1C3|ESM1|CD274|ACVRL1|AREG|CDKN1A|MDK|DYSF|HRAS|GDNF|OSR2|AGTR1|PTHLH|SCX|TNFAIP3|NR4A3|CD24|HOXA3	12165	849|2628|1755|447|2544|1860|1350|939|1959|2469|519|1173|930|1404|525|630|2289|891|1101|1269|765|2415|1131|1272|1425|1026|2499|2163|552|432|1872|942|1320|1218|558|1227|2616|846|696|1068|1974|771|1473|603|957|384|2412|1968|2361|2652|2319|2073	0.0002		GO:0008284	0.196257	0
197	18	GO Biological Process	Regulation of ossification	0.0109	CYP27B1|IGFBP5|EGR2|WNT5A|LTBP3|FAM20C|CSF1|MATN1|BMP2|ISG15|AREG|MDK|CEBPD|NPPC|OSR2|TMEM64|CEBPA|DHRS3	12165	1524|2544|1065|1173|891|906|2415|627|942|2097|696|1974|1179|2580|957|2082|912|1821	0.0002		GO:0030278	0.196257	0
310	24	GO Biological Process	Negative regulation of locomotion	0.011	ADTRP|IGFBP5|RRAS|APOE|WNT5A|PTPRR|NBL1|SHH|TRIB1|WNT11|TP53INP1|CCL28|DUSP10|ARHGAP4|GADD45A|TIE1|WAS|PIP5KL1|ACVRL1|JUP|CLDN3|CARD10|CITED2|SEMA3B	12165	2622|2544|651|1002|1173|1641|1032|2289|534|2595|2142|684|1824|834|819|675|1566|480|846|429|1362|1929|2325|1245	0.00021		GO:0040013	0.195861	0
69	10	GO Biological Process	Positive regulation of response to wounding	0.011	PDPN|CLDN1|F3|OCLN|PLA2G4A|THBD|CLDN3|MDK|HRAS|CLDN4	12165	411|525|1272|1659|2166|1167|1362|1974|1473|1668	0.00021		GO:1903036	0.195861	0
330	25	GO Biological Process	Response to molecule of bacterial origin	0.0111	NFKBIA|RIPK2|CSF3|CYP27B1|IRAK2|WNT5A|ICAM1|TIMP4|CLDN1|JUNB|FOS|TRIB1|MALT1|NLRP3|SNCA|DUSP10|PTGS2|CNR1|NFKB2|ADAMTS13|ZC3H12A|THBD|CD274|TNFAIP3|CD24	12165	567|2628|447|1524|1722|1173|471|1671|525|1638|1710|534|2193|1509|393|1824|2163|924|966|2181|1680|1167|2616|2361|2319	0.00021		GO:0002237	0.195468	0
1501	76	GO Biological Process	Movement of cell or subcellular component	0.0113	EFNB1|FERMT1|ADTRP|WIPF3|EGR2|SNAI1|EFNB2|MYH2|LGALS3|SDCBP|RHBDF1|WNT5A|ICAM1|ENPEP|MYO5B|CACNA1D|DRAXIN|PDPN|NKX6-1|SHH|COL1A2|MESP1|ARF4|DDIT4|CSPG4|LAMA3|WNT11|TNFRSF12A|PDGFB|FES|CCR10|UNC5A|UNC5B|RLTPR|RTN4|EGFLAM|ARC|P2RX4|CCL28|RHOU|VAX1|NEURL1|L1CAM|COL5A1|SDC4|NOX1|BAMBI|WAS|THBD|PIK3CD|NEDD9|FOXC1|CATSPERD|ACVRL1|JUP|PRKCD|LIMA1|HRH1|CCDC64|ITGB2|JAM2|MYH8|MDK|ARTN|MDGA1|GDNF|KIF21B|AG…	12165	849|1008|2622|2334|1065|1950|1860|1098|2187|2469|2490|1173|471|1839|2157|714|405|411|1650|2289|2301|1623|1842|1980|969|1389|2595|1359|1131|813|1833|1875|1422|1716|1425|1080|858|1038|684|1713|2523|1341|366|1047|2064|552|432|1566|1167|1221|1284|648|1977|846|429|2598|549|1074|888|579|855|1878|1974|1620|2346|603|1467|384|1644|1056|507|2085|2361|2652|2319|1245	0.00022		GO:0006928	0.194692	0
311	24	GO Biological Process	Negative regulation of cellular component movement	0.0113	ADTRP|IGFBP5|RRAS|APOE|WNT5A|PTPRR|NBL1|SHH|TRIB1|WNT11|TP53INP1|CCL28|DUSP10|ARHGAP4|GADD45A|TIE1|WAS|PIP5KL1|ACVRL1|JUP|CLDN3|CARD10|CITED2|SEMA3B	12165	2622|2544|651|1002|1173|1641|1032|2289|534|2595|2142|684|1824|834|819|675|1566|480|846|429|1362|1929|2325|1245	0.00022		GO:0051271	0.194692	0
2371	110	GO Biological Process	Nervous system development	0.0116	PPP2R5B|EFNB1|EPOR|VAX2|EGR2|EFNB2|C3|LIF|APOE|NCAN|ZSWIM4|BHLHE40|MSI1|TBX3|HECW2|RIMS2|GRIN2D|WNT5A|CNTNAP1|GAL|ST8SIA2|HES6|FZD7|TIMP4|NBL1|BTG2|DRAXIN|LHX8|CLDN1|NKX6-1|UCN|DAGLB|SHH|MESP1|RUNX1|ACHE|ARF4|FOS|DDIT4|NPTX1|CLCF1|CSPG4|SPHK1|EDNRA|FAIM2|WNT11|TNFRSF12A|CSF1|JAG2|FES|ALDH1A3|UNC5A|UNC5B|LIMK1|DACT1|RTN4|HEY1|FAIM|EGFLAM|ARC|P2RX4|LZTS3|DFNB31|ARHGEF2|ISLR2|DUSP10|RAB29|SGK1|VAX1|…	12165	654|849|837|330|1065|1860|1356|939|1002|2541|2088|2013|1737|1959|2010|1407|2055|1173|1188|2562|309|1767|1404|1671|1032|1089|405|663|525|1650|972|2076|2289|1623|1020|465|1842|1710|1980|1983|1101|969|1269|375|762|2595|1359|2415|633|813|2031|1875|1422|921|546|1425|1932|495|1080|858|1038|1104|798|327|1746|1824|1440|693|2523|924|1341|834|366|1893|2064|885|1680|1221|942|648|1482|1827|1362|696|1113|2256…	0.00022		GO:0007399	0.193554	0
561	36	GO Biological Process	Tissue morphogenesis	0.0116	IGFBP5|SNAI1|EFNB2|GATA5|TBX3|FOXF1|WNT5A|PDPN|COL6A3|FOXQ1|SHH|MESP1|EDNRA|MTSS1|LAMA3|WNT11|CSF1|JAG2|ALDH1A3|COL7A1|RLTPR|HEY1|COL5A1|SDC4|MATN1|BMP2|FOXC1|ACVRL1|AREG|MATN3|KIF26B|ARTN|NFATC4|GDNF|SCX|NR4A3	12165	2544|1950|1860|2454|1959|519|1173|411|339|462|2289|1623|375|774|1389|2595|2415|633|2031|960|1716|1932|1047|2064|627|942|648|846|696|2331|756|1620|1818|603|1968|2652	0.00022		GO:0048729	0.193554	0
332	25	GO Biological Process	Positive regulation of leukocyte activation	0.0118	EFNB1|RIPK2|EFNB2|CD70|WNT5A|SHH|RUNX1|ADORA2B|CLCF1|MALT1|NLRP3|DUSP10|CD55|PLA2G4A|VNN1|HLA-E|CD274|C10orf54|ITGB2|CDKN1A|MDK|CEBPA|ADAM8|NR4A3|CD24	12165	849|2628|1860|1350|1173|2289|1020|1164|1101|2193|1509|1824|2499|2166|2016|1872|2616|2388|579|1068|1974|912|507|2652|2319	0.00023		GO:0002696	0.192812	0
70	10	GO Biological Process	Positive regulation of lipid transport	0.0119	NFKBIA|APOE|ABCA7|GAL|ABCB4|C1QTNF1|ACSL5|P2RX4|ATP8A2|PRKCD	12165	567|1002|666|2562|1170|501|2421|1038|1482|2598	0.00023		GO:0032370	0.192445	0
70	10	GO Biological Process	Negative regulation of wound healing	0.0119	ADTRP|APOE|PDGFB|C1QTNF1|PDGFA|DUSP10|THBD|PRKCD|CLDN3|SERPINE2	12165	2622|1002|1131|501|1026|1824|1167|2598|1362|1107	0.00023		GO:0061045	0.192445	0
673	41	GO Biological Process	Epithelial cell differentiation	0.012	CYP26B1|SLC4A5|GATA5|LGALS3|FOXF1|WNT5A|ICAM1|FZD7|PDPN|CLDN1|NKX6-1|MESP1|FAM20C|MTSS1|WNT11|MAF|JAG2|KRT7|PDGFB|PKP3|PDE2A|RTN4|OVOL1|HEY1|PYY|DFNB31|BMP2|AKR1C3|ACVRL1|JUP|CLDN3|SHARPIN|TRIOBP|CDKN1A|GDNF|FLNB|NTRK1|KRT86|KRT4|SCX|CD24	12165	831|468|2454|2187|519|1173|471|1404|411|525|1650|1623|906|774|2595|672|633|594|1131|1758|1866|1425|1371|1932|2040|798|942|558|846|429|1362|2262|1815|1068|603|378|1644|1548|1017|1968|2319	0.00024		GO:0030855	0.192082	0
313	24	GO Biological Process	Response to lipopolysaccharide	0.012	NFKBIA|RIPK2|CSF3|CYP27B1|IRAK2|WNT5A|ICAM1|TIMP4|CLDN1|JUNB|FOS|TRIB1|MALT1|NLRP3|SNCA|DUSP10|PTGS2|CNR1|NFKB2|ADAMTS13|ZC3H12A|THBD|CD274|TNFAIP3	12165	567|2628|447|1524|1722|1173|471|1671|525|1638|1710|534|2193|1509|393|1824|2163|924|966|2181|1680|1167|2616|2361	0.00024		GO:0032496	0.192082	0
5591	227	GO Biological Process	Localization	0.012	TRAPPC6A|RGPD5|SLC2A3|ACAP1|BCL3|ERLEC1|SLC22A4|EFNB1|NFKBIA|SLCO4A1|FERMT1|LIN7B|ICAM5|BET1|CAV2|SYNGR2|CYP27B1|ADTRP|PPP3R1|GRIN3B|WIPF3|EGR2|SNAI1|EFNB2|MYH2|C3|VGF|SLC4A5|APOE|SLC6A8|LGALS3|RNF128|TBX3|SDCBP|CALHM2|RIMS2|RHBDF1|CRISPLD2|LGALS3BP|KCNN4|ABCA7|SYP|ARFGAP3|GRIN2D|KCNK6|WNT5A|CNTNAP1|ICAM1|NPR3|ENPEP|GAL|ABCB4|S100A11|ATP10D|NFKBIE|PLIN2|MYO5B|ABCC3|CACNA1D|NBL1|CLIC6|ACE|PDPN|CLD…	12165	1335|882|2649|354|1761|1953|1707|849|567|2145|1008|2358|1419|2355|1755|2028|1524|2622|600|321|2334|1065|1950|1860|1098|1356|1674|468|1002|1119|2187|624|1959|2469|2019|1407|2490|513|1602|582|666|2586|2154|2055|984|1173|1188|471|816|1839|2562|1170|1962|1527|2043|1683|2157|2613|714|1032|1848|2148|411|525|630|1650|972|2235|2289|2301|2373|2292|1623|1578|2568|2505|465|537|1842|1980|1224|969|1155|1452|2…	0.00024		GO:0051179	0.192082	0
674	41	GO Biological Process	Regulation of defense response	0.0122	NFKBIA|RIPK2|RELB|C3|APOE|RIPK1|FOXF1|WNT5A|OSMR|PLA2G7|UCN|DTX3L|DAGLB|ADORA2B|SPHK1|PER1|MALT1|CADM1|PDE2A|NLRP3|SNCA|RIOK3|RAET1E|DUSP10|PTGS2|IFI16|CNR1|ZC3H12A|HLA-E|OPTN|PRKCD|IRF7|SHARPIN|MDK|LACC1|HLA-B|HRAS|AGTR1|CEBPA|ADAM8|TNFAIP3	12165	567|2628|2304|1356|1002|2202|519|1173|930|2409|972|2235|2076|1164|1269|2526|2193|2004|1866|1509|393|1491|2619|1824|2163|2535|924|1680|1872|2277|2598|900|2262|1974|1185|2637|1473|384|912|507|2361	0.00024		GO:0031347	0.191364	0
2040	97	GO Biological Process	Positive regulation of biosynthetic process	0.0124	PPP2R5B|BCL3|TFAP2C|SIRT4|NFKBIA|RIPK2|RELB|CSF3|PPP3R1|EGR2|SNAI1|FOSB|LIF|APOE|GATA5|MED10|TBX3|RIPK1|FOXF1|WNT5A|ICAM1|GAL|CSRNP1|HOXA10|FZD7|LHX8|PTPRN|NKX6-1|UCN|DTX3L|SHH|NFIL3|MESP1|RUNX1|SOX7|JUNB|ADORA2B|ARF4|FOS|PER1|WNT11|MAF|YAF2|PDGFB|NLRP3|OVOL1|HEY1|SNCA|HIST1H1C|HOXA9|TP53INP1|H1F0|IKZF3|MAFF|TFEB|P2RX4|ARHGEF2|PTGS2|IFI16|NFKB2|TLX1|NOX1|ZC3H12A|SCAND1|EIF6|DAXX|NELFE|BAMBI|DDAH2…	12165	654|1761|483|618|567|2628|2304|447|600|1065|1950|1329|939|1002|2454|894|1959|2202|519|1173|471|2562|1311|723|1404|663|630|1650|972|2235|2289|2376|1623|1020|678|1638|1164|1842|1710|2526|2595|672|1920|1131|1509|1371|1932|393|1515|1911|2142|1764|1071|2445|540|1038|327|2163|2535|966|1149|552|1680|414|381|1992|1632|432|1803|1566|1263|942|687|648|846|429|2598|2430|1074|900|579|1974|1179|1818|1473|603|6…	0.00025		GO:0009891	0.190658	0
85	11	GO Biological Process	Negative regulation of response to wounding	0.0124	ADTRP|APOE|PDGFB|C1QTNF1|PDGFA|DUSP10|THBD|PRKCD|CLDN3|MDK|SERPINE2	12165	2622|1002|1131|501|1026|1824|1167|2598|1362|1974|1107	0.00025		GO:1903035	0.190658	0
183	17	GO Biological Process	Negative regulation of cell-cell adhesion	0.0126	ADTRP|LGALS3|SHH|RUNX1|B4GALNT2|C1QTNF1|CCL28|SDC4|ZC3H12A|BMP2|CD274|GPNMB|PRKCD|C10orf54|MDK|SERPINE2|TIGIT	12165	2622|2187|2289|1020|2100|501|684|2064|1680|942|2616|2283|2598|2388|1974|1107|753	0.00025		GO:0022408	0.189963	0
116	13	GO Biological Process	Formation of primary germ layer	0.0128	DUSP4|SNAI1|FOXF1|WNT5A|MESP1|SOX7|LAMA3|WNT11|COL7A1|FOXC1|ITGB2|SCX|NR4A3	12165	2574|1950|519|1173|1623|678|1389|2595|960|648|579|1968|2652	0.00026		GO:0001704	0.189279	0
116	13	GO Biological Process	Regulation of lipid transport	0.0128	NFKBIA|APOE|ABCA7|GAL|ABCB4|SHH|C1QTNF1|ACSL5|P2RX4|ATP8A2|PRKCD|AGTR1|APOC1	12165	567|1002|666|2562|1170|2289|501|2421|1038|1482|2598|384|342	0.00026		GO:0032368	0.189279	0
3976	169	GO Biological Process	Regulation of macromolecule biosynthetic process	0.0137	PPP2R5B|BCL3|TFAP2C|NFKBIA|RIPK2|RELB|CSF3|IGFBP5|PPP3R1|VAX2|EGR2|SNAI1|HIST1H4F|FOSB|LIF|APOE|GATA5|MAP3K10|RNF128|MED10|IRAK2|BHLHE40|TBX3|SP110|RIPK1|FOXF1|ABCA7|WNT5A|ICAM1|GAL|S100A11|HES6|CSRNP1|ZKSCAN7|NFKBIE|HOXA10|FZD7|BTG2|LHX8|PTPRN|NKX6-1|UCN|DTX3L|FOXQ1|SHH|NFIL3|PIWIL4|MESP1|RUNX1|SOX7|JUNB|HIST1H2AE|ARF4|FOS|NECAB2|PPP1R3B|TRIB1|SPHK1|PER1|MALT1|DMRTA1|MSC|MTURN|ZNF569|WNT11|MAF|T…	12165	654|1761|483|567|2628|2304|447|2544|600|330|1065|1950|2286|1329|939|1002|2454|681|624|894|1722|2013|1959|543|2202|519|666|1173|471|2562|1962|1767|1311|1278|2043|723|1404|1089|663|630|1650|972|2235|462|2289|2376|2124|1623|1020|678|1638|1458|1842|1710|621|702|534|1269|2526|2193|795|1077|2463|387|2595|672|2457|1920|1131|2169|1758|1302|1332|1866|717|1509|546|1371|1932|393|1515|792|1911|2142|1764|1071…	0.00028		GO:0010556	0.186328	0
72	10	GO Biological Process	Positive regulation of gliogenesis	0.0139	EGR2|LIF|NKX6-1|SHH|CLCF1|CSF1|P2RX4|BMP2|MDK|SERPINE2	12165	1065|939|1650|2289|1101|2415|1038|942|1974|1107	0.00028		GO:0014015	0.185699	0
278	22	GO Biological Process	Negative regulation of cell motility	0.0139	ADTRP|IGFBP5|RRAS|APOE|PTPRR|NBL1|SHH|TRIB1|WNT11|TP53INP1|CCL28|DUSP10|ARHGAP4|GADD45A|TIE1|WAS|PIP5KL1|ACVRL1|JUP|CLDN3|CARD10|CITED2	12165	2622|2544|651|1002|1641|1032|2289|534|2595|2142|684|1824|834|819|675|1566|480|846|429|1362|1929|2325	0.00028		GO:2000146	0.185699	0
7	4	GO Biological Process	Negative regulation of wnt signaling pathway involved in heart development	0.014	WNT5A|MESP1|WNT11|BMP2	12165	1173|1623|2595|942	0.00029		GO:0003308	0.185387	0
7	4	GO Biological Process	Positive regulation of cgmp-mediated signaling	0.014	ADORA2B|NPR2|NPPC|RUNDC3A	12165	1164|948|2580|333	0.00029		GO:0010753	0.185387	0
7	4	GO Biological Process	Positive regulation of heart induction	0.014	GATA5|WNT5A|MESP1|WNT11	12165	2454|1173|1623|2595	0.00029		GO:1901321	0.185387	0
260	21	GO Biological Process	Regulation of myeloid cell differentiation	0.0145	NFKBIA|CSF3|HIST1H4F|LIF|LGALS3|RIPK1|RUNX1|FOS|TRIB1|MTURN|CSF1|FES|HIST2H3D|HOXA9|HIST1H3J|EIF6|ISG15|ZBTB46|IRF7|TMEM64|NR4A3	12165	567|447|2286|939|2187|2202|1020|1710|534|2463|2415|813|1332|1911|612|381|2097|1236|900|2082|2652	0.0003		GO:0045637	0.183863	0
59	9	GO Biological Process	Positive regulation of wound healing	0.0146	PDPN|CLDN1|F3|OCLN|PLA2G4A|THBD|CLDN3|HRAS|CLDN4	12165	411|525|1272|1659|2166|1167|1362|1473|1668	0.0003		GO:0090303	0.183565	0
280	22	GO Biological Process	Negative regulation of cell adhesion	0.0148	ADTRP|LGALS3|FZD7|SHH|RUNX1|B4GALNT2|C1QTNF1|CCL28|SDC4|ZC3H12A|BMP2|CD274|GPNMB|ACVRL1|PRKCD|C10orf54|JAM2|MDK|SERPINE2|TGFBI|TIGIT|LPXN	12165	2622|2187|1404|2289|1020|2100|501|684|2064|1680|942|2616|2283|846|2598|2388|855|1974|1107|2379|753|2001	0.00031		GO:0007162	0.182974	0
660	40	GO Biological Process	Positive regulation of apoptotic process	0.0148	BIK|RIPK2|PPP3R1|MAP3K10|RIPK1|CALHM2|WNT5A|GAL|SOX7|MALT1|WNT11|PMAIP1|TNFRSF12A|ALDH1A3|F3|NLRP3|SNCA|TP53INP1|TNFRSF10C|ARHGEF2|OSGIN1|PHLDA3|PTGS2|CNR1|NEURL1|GADD45A|NOX1|ZC3H12A|PIK3CD|BMP2|PLEKHN1|NQO2|AKR1C3|CD274|PIP5KL1|PRKCD|YWHAZ|NFATC4|ADAM8|NR4A3	12165	1290|2628|600|681|2202|2019|1173|2562|678|2193|2595|435|1359|2031|1272|1509|393|2142|1626|327|2037|2451|2163|924|1341|819|552|1680|1221|942|1689|1218|558|2616|480|2598|1113|1818|507|2652	0.00031		GO:0043065	0.182974	0
728	43	GO Biological Process	Negative regulation of cell differentiation	0.0148	NFKBIA|IGFBP5|SNAI1|HIST1H4F|EFNB2|APOE|TBX3|WNT5A|FZD7|DRAXIN|NKX6-1|SHH|MESP1|RUNX1|LTBP3|TRIB1|PDGFB|RTN4|HEY1|NPR2|HOXA9|TP53INP1|ARHGEF2|DUSP10|RAB29|VAX1|ARHGAP4|COL5A1|ZC3H12A|COL5A2|BMP2|ACVRL1|DACT3|ZBTB46|AREG|MDK|NPPC|NFATC4|HES4|TMEM64|PTHLH|BHLHA15|SEMA3B	12165	567|2544|1950|2286|1860|1002|1959|1173|1404|405|1650|2289|1623|1020|891|534|1131|1425|1932|948|1911|2142|327|1824|1440|2523|834|1047|1680|576|942|846|372|1236|696|1974|2580|1818|363|2082|2412|1596|1245	0.00031		GO:0045596	0.182974	0
280	22	GO Biological Process	Renal system development	0.0148	CYP26B1|EFNB2|FOXF1|WNT5A|ENPEP|ACE|SHH|MTSS1|WNT11|PDGFB|OVOL1|MMP17|RBP4|SDC4|BMP2|FOXC1|KIF26B|GDNF|OSR2|AGTR1|EMX2|CD24	12165	831|1860|519|1173|1839|2148|2289|774|2595|1131|1371|843|2214|2064|942|648|756|603|957|384|1056|2319	0.00031		GO:0072001	0.182974	0
2005	95	GO Biological Process	Positive regulation of cellular biosynthetic process	0.0152	PPP2R5B|BCL3|TFAP2C|NFKBIA|RIPK2|RELB|CSF3|PPP3R1|EGR2|SNAI1|FOSB|LIF|APOE|GATA5|MED10|TBX3|RIPK1|FOXF1|WNT5A|ICAM1|GAL|CSRNP1|HOXA10|FZD7|LHX8|PTPRN|NKX6-1|UCN|DTX3L|SHH|NFIL3|MESP1|RUNX1|SOX7|JUNB|ADORA2B|ARF4|FOS|PER1|WNT11|MAF|YAF2|PDGFB|NLRP3|OVOL1|HEY1|SNCA|HIST1H1C|HOXA9|TP53INP1|H1F0|IKZF3|MAFF|TFEB|P2RX4|ARHGEF2|PTGS2|IFI16|NFKB2|TLX1|ZC3H12A|SCAND1|EIF6|DAXX|NELFE|BAMBI|DDAH2|WAS|KLF9|B…	12165	654|1761|483|567|2628|2304|447|600|1065|1950|1329|939|1002|2454|894|1959|2202|519|1173|471|2562|1311|723|1404|663|630|1650|972|2235|2289|2376|1623|1020|678|1638|1164|1842|1710|2526|2595|672|1920|1131|1509|1371|1932|393|1515|1911|2142|1764|1071|2445|540|1038|327|2163|2535|966|1149|1680|414|381|1992|1632|432|1803|1566|1263|942|687|648|846|429|2598|2430|1074|900|579|1974|1179|1818|1473|603|660|957|9…	0.00032		GO:0031328	0.181816	0
262	21	GO Biological Process	Negative regulation of cell migration	0.0155	ADTRP|IGFBP5|RRAS|APOE|PTPRR|NBL1|SHH|TRIB1|WNT11|TP53INP1|CCL28|DUSP10|ARHGAP4|GADD45A|TIE1|PIP5KL1|ACVRL1|JUP|CLDN3|CARD10|CITED2	12165	2622|2544|651|1002|1641|1032|2289|534|2595|2142|684|1824|834|819|675|480|846|429|1362|1929|2325	0.00033		GO:0030336	0.180967	0
47	8	GO Biological Process	Negative regulation of blood coagulation	0.0159	ADTRP|APOE|PDGFB|C1QTNF1|PDGFA|THBD|PRKCD|SERPINE2	12165	2622|1002|1131|501|1026|1167|2598|1107	0.00034		GO:0030195	0.17986	0
687	41	GO Biological Process	Regulation of plasma membrane bounded cell projection organization	0.0164	PPP2R5B|PLEK2|EFNB2|APOE|ZSWIM4|HECW2|RIMS2|WNT5A|ICAM1|DRAXIN|PDPN|NKX6-1|TNFRSF12A|FES|RLTPR|LIMK1|RTN4|OCLN|ARC|LZTS3|ISLR2|RAB29|CNR1|NEURL1|ARHGAP4|L1CAM|ROR1|WAS|ESPN|ATP8A2|NTNG2|PRKCD|ZSWIM8|MDK|NFATC4|SEPT9|HRAS|NTRK1|CRABP2|SEMA3B|SRCIN1	12165	654|2382|1860|1002|2088|2010|1407|1173|471|405|411|1650|1359|813|1716|921|1425|1659|858|1104|1746|1440|924|1341|834|366|1893|1566|1086|1482|1827|2598|2253|1974|1818|2175|1473|1644|1938|1245|1125	0.00035		GO:0120035	0.178516	0
532	34	GO Biological Process	Response to wounding	0.0165	SERPIND1|GATA5|FOXF1|WNT5A|FZD7|PDPN|CLDN1|SHH|COL1A2|ARF4|PDGFB|HIST2H3D|F3|RLTPR|MAFF|PDGFA|HIST1H3J|P2RX4|CAPZA2|COL5A1|ADAMTS13|SDC4|WAS|THBD|ACVRL1|PRKCD|VKORC1|YWHAZ|MDK|PRKAR1B|DYSF|SERPINE2|NTRK1|GIPR	12165	1971|2454|519|1173|1404|411|525|2289|2301|1842|1131|1332|1272|1716|2445|1026|612|1038|1506|1047|2181|2064|1566|1167|846|2598|2475|1113|1974|591|771|1107|1644|1740	0.00036		GO:0009611	0.178252	0
89	11	GO Biological Process	Positive regulation of animal organ morphogenesis	0.0165	LIF|GATA5|WNT5A|MESP1|WNT11|CSF1|RTN4|BMP2|MDK|GDNF|TNFAIP3	12165	939|2454|1173|1623|2595|2415|1425|942|1974|603|2361	0.00036		GO:0110110	0.178252	0
25	6	GO Biological Process	Negative regulation of embryonic development	0.0179	SNAI1|WNT5A|FZD7|MESP1|COL5A1|COL5A2	12165	1950|1173|1404|1623|1047|576	0.00039		GO:0045992	0.174715	0
1091	58	GO Biological Process	Cell death	0.0185	CYP26B1|BCL3|BIK|NFKBIA|RIPK2|CD70|MAP3K10|CARD6|RIPK1|IER3|BFAR|CSRNP1|SHH|DDIT4|FAIM2|PMAIP1|TNFRSF12A|JAG2|XKR4|KRT7|CADM1|PKP3|UNC5A|UNC5B|NLRP3|RTN4|SNCA|FAIM|TP53INP1|H1F0|C1D|TNFRSF10C|P2RX4|CACNA1A|PHLDA3|SGK1|IFI16|GADD45A|PLK3|ZC3H12A|TRAF1|DAXX|OPTN|PDK1|JUP|PRKCD|ITGB2|SHARPIN|CDKN1A|GULP1|NFATC4|HRAS|NTRK1|KRT86|KRT4|CGB7|TNFAIP3|CD24	12165	831|1761|1290|567|2628|1350|681|951|2202|828|1518|1311|2289|1980|762|435|1359|633|351|594|2004|1758|1875|1422|1509|1425|393|495|2142|1764|510|1626|1038|2328|2451|693|2535|819|1530|1680|1779|1992|2277|1158|429|2598|579|2262|1068|2508|1818|1473|1644|1548|1017|1446|2361|2319	0.00041		GO:0008219	0.173283	0
3982	168	GO Biological Process	Regulation of nucleobase-containing compound metabolic process	0.0189	PPP2R5B|BCL3|TFAP2C|NFKBIA|RIPK2|RELB|CSF3|PPP3R1|VAX2|EGR2|SNAI1|HIST1H4F|FOSB|LIF|APOE|GATA5|MAP3K10|MED10|IRAK2|BHLHE40|MSI1|TBX3|SP110|RIPK1|FOXF1|WNT5A|ICAM1|GAL|HES6|CSRNP1|ZKSCAN7|NFKBIE|HOXA10|FZD7|BTG2|LHX8|PTPRN|NKX6-1|UCN|DTX3L|FOXQ1|SHH|NFIL3|MESP1|RUNX1|SOX7|JUNB|HIST1H2AE|ADORA2B|ARF4|FOS|APLF|DDIT4|CLCF1|TRIB1|SPHK1|PER1|MALT1|DMRTA1|MSC|MTURN|ZNF569|WNT11|MAF|TGIF1|YAF2|PDGFB|MXI1…	12165	654|1761|483|567|2628|2304|447|600|330|1065|1950|2286|1329|939|1002|2454|681|894|1722|2013|1737|1959|543|2202|519|1173|471|2562|1767|1311|1278|2043|723|1404|1089|663|630|1650|972|2235|462|2289|2376|1623|1020|678|1638|1458|1164|1842|1710|2241|1980|1101|534|1269|2526|2193|795|1077|2463|387|2595|672|2457|1920|1131|2169|1758|1302|1332|1866|717|1509|546|1371|1932|393|1515|792|1911|2142|1764|1071|2445|…	0.00042		GO:0019219	0.172354	0
91	11	GO Biological Process	Roof of mouth development	0.0192	SNAI1|TBX3|WNT5A|CSRNP1|SHH|MSC|WNT11|JAG2|VAX1|OSR2|DHRS3	12165	1950|1959|1173|1311|2289|1077|2595|633|2523|957|1821	0.00042		GO:0060021	0.17167	0
516	33	GO Biological Process	Regulation of anatomical structure size	0.0193	CSF3|WIPF3|APOE|KCNN4|WNT5A|ICAM1|ACE|DRAXIN|NKX6-1|UCN|ADORA2B|EDNRA|TNFRSF12A|RLTPR|LIMK1|RTN4|CAPZA2|ISLR2|PTGS2|ARHGAP4|L1CAM|WAS|ADRA1D|FOXC1|PRKCD|LIMA1|HRH1|TRIOBP|NPPC|AGTR1|BDKRB2|CRABP2|SEMA3B	12165	447|2334|1002|582|1173|471|2148|405|1650|972|1164|375|1359|1716|921|1425|1506|1746|2163|834|366|1566|1320|648|2598|549|1074|1815|2580|384|2418|1938|1245	0.00043		GO:0090066	0.171444	0
123	13	GO Biological Process	Regulation of phosphatidylinositol 3-kinase signaling	0.0195	PPP2R5B|PIK3IP1|EPOR|CSF3|IER3|PDGFB|UNC5B|PDGFA|ROR1|PIK3CD|FSHR|SERPINE2|NTRK1	12165	654|1782|837|447|828|1131|1422|1026|1893|1221|2184|1107|1644	0.00043		GO:0014066	0.170997	0
696	41	GO Biological Process	Regulation of ion transport	0.0202	GRIN3B|APOE|LGALS3|RIPK1|HECW2|TSPAN13|ABCA7|KCNK6|ICAM1|GAL|ABCB4|CACNA1D|CLIC6|UCN|RRAD|TRPV3|PER1|PDGFB|SNCA|ACSL5|ARC|P2RX4|CACNA1A|PTGS2|CTSS|CNR1|KCNG1|NOX1|ATP8A2|SYT12|PRKCD|DYSF|ATP2C2|GDNF|SERPINE2|TRPC1|NKAIN3|HOMER3|SYT6|CRY2|GRIA3	12165	321|1002|2187|2202|2010|945|666|984|471|2562|1170|714|1848|972|1212|2505|2526|1131|393|2421|858|1038|2328|2163|2250|924|978|552|1482|444|2598|771|1062|603|1107|1485|840|1095|360|2208|1791	0.00045		GO:0043269	0.169465	0
3878	164	GO Biological Process	Regulation of cellular macromolecule biosynthetic process	0.0202	PPP2R5B|BCL3|TFAP2C|NFKBIA|RIPK2|RELB|CSF3|IGFBP5|PPP3R1|VAX2|EGR2|SNAI1|HIST1H4F|FOSB|LIF|APOE|GATA5|MAP3K10|MED10|IRAK2|BHLHE40|TBX3|SP110|RIPK1|FOXF1|ABCA7|WNT5A|ICAM1|GAL|S100A11|HES6|CSRNP1|ZKSCAN7|NFKBIE|HOXA10|FZD7|BTG2|LHX8|PTPRN|NKX6-1|UCN|DTX3L|FOXQ1|SHH|NFIL3|PIWIL4|MESP1|RUNX1|SOX7|JUNB|HIST1H2AE|ARF4|FOS|NECAB2|PPP1R3B|TRIB1|SPHK1|PER1|MALT1|DMRTA1|MSC|MTURN|ZNF569|WNT11|MAF|TGIF1|YA…	12165	654|1761|483|567|2628|2304|447|2544|600|330|1065|1950|2286|1329|939|1002|2454|681|894|1722|2013|1959|543|2202|519|666|1173|471|2562|1962|1767|1311|1278|2043|723|1404|1089|663|630|1650|972|2235|462|2289|2376|2124|1623|1020|678|1638|1458|1842|1710|621|702|534|1269|2526|2193|795|1077|2463|387|2595|672|2457|1920|1131|2169|1758|1302|1332|1866|717|1509|546|1371|1932|393|1515|792|1911|2142|1764|1071|244…	0.00045		GO:2000112	0.169465	0
212	18	GO Biological Process	Mesenchyme development	0.0204	EFNB1|SNAI1|GATA5|FOXF1|WNT5A|SHH|MESP1|EDNRA|WNT11|RTN4|HEY1|BMP2|FOXC1|ACVRL1|GDNF|CITED2|SCX|SEMA3B	12165	849|1950|2454|519|1173|2289|1623|375|2595|1425|1932|942|648|846|603|2325|1968|1245	0.00046		GO:0060485	0.169037	0
158	15	GO Biological Process	Positive regulation of nf-kappab transcription factor activity	0.0205	RIPK2|IRAK2|RIPK1|WNT5A|ICAM1|SPHK1|MALT1|NLRP3|ARHGEF2|NFKB2|ROR1|TRAF1|ITGB2|NTRK1|ADAM8	12165	2628|1722|2202|1173|471|1269|2193|1509|327|966|1893|1779|579|1644|507	0.00046		GO:0051092	0.168825	0
676	40	GO Biological Process	Regulation of growth	0.0214	CYP27B1|IGFBP5|APOE|RIPK1|SDCBP|RIMS2|WNT5A|DRAXIN|IGFBP7|NKX6-1|UCN|SPHK1|TSPYL5|WNT11|TNFRSF12A|CSF1|LIMK1|RTN4|DNAJB2|H3F3C|TLL2|OSGIN1|ISLR2|DUSP10|SGK1|ARHGAP4|L1CAM|KAZALD1|RBP4|NEDD9|FOXC1|ATP8A2|ACVRL1|DACT3|CDKN1A|NPPC|SERPINE2|AGTR1|CRABP2|SEMA3B	12165	1524|2544|1002|2202|2469|1407|1173|405|1455|1650|972|1269|765|2595|1359|2415|921|1425|2022|1197|1182|2037|1746|1824|693|834|366|588|2214|1284|648|1482|846|372|1068|2580|1107|384|1938|1245	0.00048		GO:0040008	0.166959	0
1927	91	GO Biological Process	Positive regulation of nucleobase-containing compound metabolic process	0.0214	PPP2R5B|BCL3|TFAP2C|NFKBIA|RIPK2|RELB|CSF3|PPP3R1|EGR2|SNAI1|FOSB|LIF|APOE|GATA5|MED10|TBX3|RIPK1|FOXF1|WNT5A|GAL|CSRNP1|HOXA10|FZD7|BTG2|LHX8|PTPRN|NKX6-1|UCN|DTX3L|SHH|NFIL3|MESP1|RUNX1|SOX7|JUNB|ADORA2B|ARF4|FOS|APLF|CLCF1|PER1|WNT11|MAF|YAF2|PDGFB|NLRP3|OVOL1|HEY1|HIST1H1C|HOXA9|TP53INP1|H1F0|IKZF3|MAFF|TFEB|ARHGEF2|IFI16|NFKB2|TLX1|ZC3H12A|SCAND1|DAXX|NELFE|BAMBI|WAS|KLF9|BMP2|PLEKHN1|EBF4|F…	12165	654|1761|483|567|2628|2304|447|600|1065|1950|1329|939|1002|2454|894|1959|2202|519|1173|2562|1311|723|1404|1089|663|630|1650|972|2235|2289|2376|1623|1020|678|1638|1164|1842|1710|2241|1101|2526|2595|672|1920|1131|1509|1371|1932|1515|1911|2142|1764|1071|2445|540|327|2535|966|1149|1680|414|1992|1632|432|1566|1263|942|1689|687|648|846|429|2598|2430|900|1974|1179|1818|1473|603|660|957|912|2325|1023|159…	0.00049		GO:0045935	0.166959	0
1124	59	GO Biological Process	Chemical homeostasis	0.0215	CYP26B1|CAV2|CYP27B1|IGFBP5|VGF|SLC4A5|APOE|GRIN2D|WNT5A|ICAM1|ABCB4|MYO5B|CACNA1D|CLDN1|PTPRN|SLC39A4|TRPV3|ANGPTL4|BOLA2B|CALB2|HEPHL1|GRINA|EDNRA|ALOX12B|CYBRD1|BOLA2|CCR10|RTN4|SNCA|C1QTNF1|P2RX4|CACNA1A|CCL28|CD55|CNR1|RBP4|NOX1|FTL|ADRA1D|PDK1|STEAP2|SLC39A8|TTC7A|LIMA1|PRKAR1B|LACC1|ATP2C2|CLDN4|TMEM64|TRPC1|AGTR1|CEBPA|SLC25A37|SLC34A3|BDKRB2|GIPR|BHLHA15|CRY2|CD24	12165	831|1755|1524|2544|1674|468|1002|2055|1173|471|1170|2157|714|525|630|2568|2505|1377|345|1539|1155|426|375|1905|990|2205|1833|1425|393|501|1038|2328|684|2499|924|2214|552|1653|1320|1158|1443|1254|1281|549|591|1185|1062|1668|2082|1485|384|912|2520|1902|2418|1740|1596|2208|2319	0.00049		GO:0048878	0.166756	0
3722	158	GO Biological Process	Regulation of rna metabolic process	0.0219	PPP2R5B|BCL3|TFAP2C|NFKBIA|RIPK2|RELB|CSF3|PPP3R1|VAX2|EGR2|SNAI1|HIST1H4F|FOSB|LIF|APOE|GATA5|MAP3K10|MED10|IRAK2|BHLHE40|MSI1|TBX3|SP110|RIPK1|FOXF1|WNT5A|ICAM1|GAL|HES6|CSRNP1|ZKSCAN7|NFKBIE|HOXA10|FZD7|BTG2|LHX8|PTPRN|NKX6-1|UCN|DTX3L|FOXQ1|SHH|NFIL3|MESP1|RUNX1|SOX7|JUNB|HIST1H2AE|ARF4|FOS|TRIB1|SPHK1|PER1|MALT1|DMRTA1|MSC|MTURN|ZNF569|WNT11|MAF|TGIF1|YAF2|PDGFB|MXI1|PKP3|HIST2H2AC|HIST2H3D|…	12165	654|1761|483|567|2628|2304|447|600|330|1065|1950|2286|1329|939|1002|2454|681|894|1722|2013|1737|1959|543|2202|519|1173|471|2562|1767|1311|1278|2043|723|1404|1089|663|630|1650|972|2235|462|2289|2376|1623|1020|678|1638|1458|1842|1710|534|1269|2526|2193|795|1077|2463|387|2595|672|2457|1920|1131|2169|1758|1302|1332|1866|717|1509|546|1371|1932|393|1515|792|1911|2142|1764|1071|2445|510|606|540|612|327|…	0.0005		GO:0051252	0.165956	0
214	18	GO Biological Process	Anterior/posterior pattern specification	0.0221	BHLHE40|TBX3|FOXF1|WNT5A|HES6|HOXA10|BTG2|SHH|MESP1|HEY1|HOXA9|ARC|BMP2|FOXC1|HES4|HES7|EMX2|HOXA3	12165	2013|1959|519|1173|1767|723|1089|2289|1623|1932|1911|858|942|648|363|657|1056|2073	0.00051		GO:0009952	0.165561	0
1054	56	GO Biological Process	Programmed cell death	0.0224	CYP26B1|BCL3|BIK|NFKBIA|RIPK2|CD70|MAP3K10|CARD6|RIPK1|IER3|BFAR|CSRNP1|SHH|DDIT4|FAIM2|PMAIP1|TNFRSF12A|JAG2|XKR4|KRT7|CADM1|PKP3|UNC5A|UNC5B|NLRP3|RTN4|SNCA|FAIM|TP53INP1|H1F0|C1D|TNFRSF10C|P2RX4|PHLDA3|SGK1|IFI16|GADD45A|PLK3|ZC3H12A|TRAF1|DAXX|PDK1|JUP|PRKCD|ITGB2|SHARPIN|CDKN1A|GULP1|NFATC4|HRAS|NTRK1|KRT86|KRT4|CGB7|TNFAIP3|CD24	12165	831|1761|1290|567|2628|1350|681|951|2202|828|1518|1311|2289|1980|762|435|1359|633|351|594|2004|1758|1875|1422|1509|1425|393|495|2142|1764|510|1626|1038|2451|693|2535|819|1530|1680|1779|1992|1158|429|2598|579|2262|1068|2508|1818|1473|1644|1548|1017|1446|2361|2319	0.00052		GO:0012501	0.164975	0
111	12	GO Biological Process	Regulation of oxidoreductase activity	0.0255	SIRT4|CYP27B1|APOE|NPR3|LYPLA1|SNCA|CNR1|DDAH2|PDK1|PDP1|GDNF|AGTR1	12165	618|1524|1002|816|2094|393|924|1803|1158|2433|603|384	0.00059		GO:0051341	0.159346	0
39	7	GO Biological Process	Cytoplasmic pattern recognition receptor signaling pathway	0.0257	NFKBIA|RIPK2|IRAK2|IRF7|LACC1|ALPK1|TNFAIP3	12165	567|2628|1722|900|1185|2592|2361	0.0006		GO:0002753	0.159007	0
3	3	GO Biological Process	Negative regulation of endodermal cell differentiation	0.0258	MESP1|COL5A1|COL5A2	12165	1623|1047|576	0.00061		GO:1903225	0.158838	0
550	34	GO Biological Process	Positive regulation of protein kinase activity	0.0263	RIPK2|MAP3K10|IRAK2|RIPK1|SHC2|WNT5A|ACE|UCN|ADORA2B|CSPG4|MALT1|WNT11|CSF1|PDGFB|SNCA|PDGFA|NEURL1|GADD45A|SDC4|DAXX|BMP2|NEDD9|PRKCD|AREG|KSR1|CARD10|CDKN1A|PRKAR1B|HIGD1A|HRAS|NTRK1|ADAM8|CD24|SRCIN1	12165	2628|681|1722|2202|2559|1173|2148|972|1164|969|2193|2595|2415|1131|393|1026|1341|819|2064|1992|942|1284|2598|696|1287|1929|1068|591|2547|1473|1644|507|2319|1125	0.00062		GO:0045860	0.158004	0
164	15	GO Biological Process	Response to corticosteroid	0.0279	FOSB|ICAM1|CLDN1|IGFBP7|UCN|FOS|DDIT4|PAPPA|PTGS2|KLF9|AKR1C3|AREG|CDKN1A|MDK|FBXO32	12165	1329|471|525|1455|972|1710|1980|873|2163|1263|558|696|1068|1974|1176	0.00066		GO:0031960	0.15544	0
164	15	GO Biological Process	Positive regulation of stress-activated mapk cascade	0.0279	RIPK2|MAP3K10|RIPK1|SDCBP|WNT5A|FZD7|SPHK1|MTURN|GADD45A|NOX1|ZC3H12A|TRAF1|DAXX|BMP2|HRAS	12165	2628|681|2202|2469|1173|1404|1269|2463|819|552|1680|1779|1992|942|1473	0.00066		GO:0032874	0.15544	0
1163	60	GO Biological Process	Negative regulation of molecular function	0.0279	SERPIND1|PIK3IP1|NFKBIA|CYP27B1|DUSP4|C3|APOE|MAP3K10|LGALS3|IRAK2|BHLHE40|HECW2|NPR3|NFKBIE|TIMP4|ACE|COL6A3|UCN|DTX3L|RRAD|ANGPTL4|TRIB1|MTURN|PDGFB|MXI1|COL7A1|LIMK1|NLRP3|DACT1|DNAJB2|HEY1|SNCA|DUSP10|PTGS2|IFI16|CNR1|GADD45A|ZC3H12A|PDK1|PRKCD|DUSP8|LYPD1|CDKN1A|PRKAR1B|WDR81|DYSF|NFATC4|HRAS|CDKN1C|SERPINE2|CEBPA|LY6E|ELFN1|APOC1|CRY2|TNFAIP3|C9orf72|SERPINB6|SRCIN1|CERS1	12165	1971|1782|567|1524|2574|1356|1002|681|2187|1722|2013|2010|816|2043|1671|2148|339|972|2235|1212|1377|534|2463|1131|2169|960|921|1509|546|2022|1932|393|1824|2163|2535|924|819|1680|1158|2598|2529|1209|1068|591|699|771|1818|1473|660|1107|912|2436|1896|342|2208|2361|609|1368|1125|2493	0.00066		GO:0044092	0.15544	0
113	12	GO Biological Process	Regulation of extent of cell growth	0.0286	APOE|WNT5A|DRAXIN|NKX6-1|TNFRSF12A|LIMK1|RTN4|ISLR2|ARHGAP4|L1CAM|CRABP2|SEMA3B	12165	1002|1173|405|1650|1359|921|1425|1746|834|366|1938|1245	0.00068		GO:0061387	0.154363	0
147	14	GO Biological Process	Response to glucocorticoid	0.0287	FOSB|ICAM1|CLDN1|IGFBP7|UCN|FOS|DDIT4|PAPPA|PTGS2|KLF9|AREG|CDKN1A|MDK|FBXO32	12165	1329|471|525|1455|972|1710|1980|873|2163|1263|696|1068|1974|1176	0.00069		GO:0051384	0.154212	0
183	16	GO Biological Process	Female pregnancy	0.029	EPOR|CYP27B1|IGFBP5|FOSB|LIF|IGFBP7|UCN|JUNB|FOS|PAPPA|PTGS2|CNR1|THBD|RLN2|CLDN4|PTHLH	12165	837|1524|2544|1329|939|1455|972|1638|1710|873|2163|924|1167|1956|1668|2412	0.0007		GO:0007565	0.15376	0
165	15	GO Biological Process	Regulation of adaptive immune response	0.0291	RIPK2|C3|APLF|CLCF1|MALT1|NLRP3|DUSP10|PLA2G4A|ZC3H12A|HLA-E|WAS|CD274|IRF7|HLA-B|TNFAIP3	12165	2628|1356|2241|1101|2193|1509|1824|2166|1680|1872|1566|2616|900|2637|2361	0.0007		GO:0002819	0.153611	0
445	29	GO Biological Process	Regulation of lymphocyte activation	0.0293	CYP26B1|EFNB1|RIPK2|EFNB2|CD70|LGALS3|GAL|SHH|RUNX1|APLF|CLCF1|MALT1|NLRP3|IKZF3|DUSP10|CD55|VNN1|SDC4|ZC3H12A|HLA-E|CD274|GPNMB|C10orf54|CDKN1A|MDK|TIGIT|ADAM8|TNFAIP3|CD24	12165	831|849|2628|1860|1350|2187|2562|2289|1020|2241|1101|2193|1509|1071|1824|2499|2016|2064|1680|1872|2616|2283|2388|1068|1974|753|507|2361|2319	0.00071		GO:0051249	0.153313	0
148	14	GO Biological Process	Negative regulation of neuron apoptotic process	0.0301	APOE|BTG2|DRAXIN|FOXQ1|CLCF1|FAIM2|UNC5B|MDK|NFATC4|HRAS|GDNF|NTRK1|ADAM8|NR4A3	12165	1002|1089|405|462|1101|762|1422|1974|1818|1473|603|1644|507|2652	0.00073		GO:0043524	0.152143	0
5244	211	GO Biological Process	Organonitrogen compound metabolic process	0.0305	TMEM132A|PPP2R5B|ERLEC1|SLC22A4|SIRT4|SERPIND1|PIK3IP1|HSCB|NFKBIA|RIPK2|DTX4|IGFBP5|PPP3R1|TTLL2|DUSP4|EGR2|MCEE|HIST1H4F|C3|LIF|VGF|APOE|NCAN|MAP3K10|SLC6A8|PTPRE|RNF128|MACROD1|MED10|IRAK2|MRPL53|RIPK1|HECW2|MOCOS|BFAR|RHBDF1|ABCA7|BLVRB|SHC2|WNT5A|ENPEP|C1RL|ST8SIA2|TRIM7|PLA2G7|NGLY1|PTPRR|GDPD1|NMNAT2|BTG2|ACE|NAGS|CHAC2|IGFBP7|PTPRN|DTX3L|SHH|SPTSSA|PGM2L1|ANPEP|METTL21B|B4GALNT2|KCTD5|ACH…	12165	1545|654|1953|1707|618|1971|1782|2607|567|2628|1239|2544|600|2466|2574|1065|1794|2286|1356|939|1674|1002|2541|681|1119|1014|624|2352|894|1722|417|2202|2010|486|1518|2490|666|987|2559|1173|1839|2115|309|2502|2409|999|1641|2427|477|1089|2148|1725|315|1455|630|2235|2289|2373|807|1578|2583|2100|2103|465|1164|1842|1869|345|702|933|534|969|1269|2337|2526|1905|2232|1452|2193|2094|906|498|453|2595|435|24…	0.00075		GO:1901564	0.15157	0
1145	59	GO Biological Process	Cell-cell signaling	0.0307	TFAP2C|EFNB1|LIN7B|PPP3R1|GRIN3B|VAX2|EFNB2|CD70|C3|VGF|APOE|TBX3|SDCBP|RIMS2|GRIN2D|WNT5A|ENPEP|GAL|FZD7|WIF1|CACNA1D|DRAXIN|PTPRN|DAGLB|SHH|ACHE|NPTX1|WNT11|PDGFB|NLRP3|DACT1|SNCA|PDGFA|P2RX4|CACNA1A|STX11|CNR1|ROR1|BMP2|ADRA1D|GPNMB|DACT3|SYT12|DAAM1|AREG|HRH1|LYPD1|ITGB2|ECE2|DYSF|NOTUM|PTHLH|SLC16A2|CGB7|BHLHA15|SYT6|GRIA3|CD24|SEMA3B	12165	483|849|2358|600|321|330|1860|1350|1356|1674|1002|1959|2469|1407|2055|1173|1839|2562|1404|2589|714|405|630|2076|2289|465|1983|2595|1131|1509|546|393|1026|1038|2328|1041|924|1893|942|1320|2283|372|444|1299|696|1074|1209|579|861|771|390|2412|2496|1446|1596|360|1791|2319|1245	0.00075		GO:0007267	0.151286	0
29	6	GO Biological Process	Positive regulation of acute inflammatory response	0.0314	C3|OSMR|PTGS2|CNR1|HLA-E|ADAM8	12165	1356|930|2163|924|1872|507	0.00077		GO:0002675	0.150307	0
342	24	GO Biological Process	Regulation of map kinase activity	0.0314	RIPK2|DUSP4|APOE|MAP3K10|IRAK2|RIPK1|SHC2|WNT5A|ADORA2B|TRIB1|CSPG4|PDGFB|PDGFA|DUSP10|GADD45A|DAXX|BMP2|PRKCD|DUSP8|KSR1|HRAS|NTRK1|ADAM8|CD24	12165	2628|2574|1002|681|1722|2202|2559|1173|1164|534|969|1131|1026|1824|819|1992|942|2598|2529|1287|1473|1644|507|2319	0.00078		GO:0043405	0.150307	0
99	11	GO Biological Process	Regulation of axon extension	0.0324	APOE|WNT5A|DRAXIN|NKX6-1|TNFRSF12A|LIMK1|RTN4|ISLR2|ARHGAP4|L1CAM|SEMA3B	12165	1002|1173|405|1650|1359|921|1425|1746|834|366|1245	0.0008		GO:0030516	0.148945	0
99	11	GO Biological Process	Positive regulation of myeloid cell differentiation	0.0324	CSF3|LIF|RIPK1|RUNX1|FOS|TRIB1|MTURN|CSF1|FES|ISG15|TMEM64	12165	447|939|2202|1020|1710|534|2463|2415|813|2097|2082	0.0008		GO:0045639	0.148945	0
10	4	GO Biological Process	Response to interleukin-18	0.0324	RIPK2|CLDN1|PDGFB|OCLN	12165	2628|525|1131|1659	0.00081		GO:0070673	0.148945	0
649	38	GO Biological Process	Regulation of peptide transport	0.0324	ERLEC1|SIRT4|FERMT1|ADTRP|PPP3R1|EFNB2|APOE|RHBDF1|KCNN4|CACNA1D|NKX6-1|UCN|SHH|ACHE|LYPLA1|PMAIP1|CADM1|ARC|CACNA1A|RHOU|RAB29|PTGS2|CNR1|RBP4|PLK3|ZC3H12A|HLA-E|JUP|PRKCD|YWHAZ|ITGB2|ICA1|HRAS|USP36|ADAM8|GIPR|RASL10B|SRCIN1	12165	1953|618|1008|2622|600|1860|1002|2490|582|714|1650|972|2289|465|2094|435|2004|858|2328|1713|1440|2163|924|2214|1530|1680|1872|429|2598|1113|579|825|1473|1575|507|1740|2424|1125	0.0008		GO:0090087	0.148945	0
10	4	GO Biological Process	Negative regulation of phospholipid metabolic process	0.0324	PIK3IP1|PDGFB|PDGFA|APOC1	12165	1782|1131|1026|342	0.00081		GO:1903726	0.148945	0
450	29	GO Biological Process	Negative regulation of immune system process	0.0332	NFKBIA|ADTRP|HIST1H4F|LGALS3|FOXF1|GAL|NBL1|SHH|RUNX1|TRIB1|RIOK3|HOXA9|CCL28|DUSP10|CD55|IFI16|CNR1|SDC4|ZC3H12A|HLA-E|CD274|GPNMB|C10orf54|ZBTB46|MDK|HLA-B|TIGIT|LPXN|TNFAIP3	12165	567|2622|2286|2187|519|2562|1032|2289|1020|534|1491|1911|684|1824|2499|2535|924|2064|1680|1872|2616|2283|2388|1236|1974|2637|753|2001|2361	0.00084		GO:0002683	0.147886	0
720	41	GO Biological Process	Enzyme linked receptor protein signaling pathway	0.0335	EFNB1|CAV2|EFNB2|LIF|SDCBP|SHC2|CSRNP1|PTPRR|COL1A2|LTBP3|ARF4|FOS|DDIT4|CSPG4|MTSS1|CSF1|PDGFB|FES|NPR2|POLR2K|PDGFA|ROR1|TIE1|BAMBI|BMP2|NEDD9|FOXC1|ACVRL1|SH2D2A|COL4A6|AREG|LTBP1|NPPC|NFATC4|HRAS|NTRK1|CITED2|BDKRB2|SCX|NR4A3|CERS1	12165	849|1755|1860|939|2469|2559|1311|1641|2301|891|1842|1710|1980|969|774|2415|1131|813|948|792|1026|1893|675|432|942|1284|648|846|1200|1338|696|2394|2580|1818|1473|1644|2325|2418|1968|2652|2493	0.00084		GO:0007167	0.147496	0
84	10	GO Biological Process	Chondrocyte differentiation	0.0336	COL6A3|RUNX1|COL7A1|MATN1|BMP2|MATN3|NPPC|OSR2|TGFBI|SCX	12165	339|1020|960|627|942|2331|2580|957|2379|1968	0.00085		GO:0002062	0.147366	0
69	9	GO Biological Process	Mesoderm morphogenesis	0.0336	SNAI1|TBX3|FOXF1|WNT5A|MESP1|WNT11|FOXC1|SCX|NR4A3	12165	1950|1959|519|1173|1623|2595|648|1968|2652	0.00085		GO:0048332	0.147366	0
55	8	GO Biological Process	Positive regulation of cell-matrix adhesion	0.034	FERMT1|RRAS|CSF1|CCL28|SDC4|JUP|TSTA3|LIMS1	12165	1008|651|2415|684|2064|429|636|2364	0.00087		GO:0001954	0.146852	0
367	25	GO Biological Process	Negative regulation of response to external stimulus	0.0354	ADTRP|APOE|FOXF1|WNT5A|NBL1|UCN|TRIB1|PDGFB|NLRP3|C1QTNF1|RIOK3|PDGFA|DUSP10|IFI16|ZC3H12A|HLA-E|THBD|PRKCD|CLDN3|SHARPIN|MDK|HLA-B|SERPINE2|TNFAIP3|SEMA3B	12165	2622|1002|519|1173|1032|972|534|1131|1509|501|1491|1026|1824|2535|1680|1872|1167|2598|1362|2262|1974|2637|1107|2361|1245	0.0009		GO:0032102	0.1451	0
265	20	GO Biological Process	Ossification	0.0357	CYP27B1|IGFBP5|SNAI1|SHH|COL1A2|RUNX1|ACHE|JUNB|WNT11|NPR2|PTGS2|KAZALD1|COL5A2|BMP2|FOXC1|GPNMB|NPPC|PTHLH|SCX|CREB3L1	12165	1524|2544|1950|2289|2301|1020|465|1638|2595|948|2163|588|576|942|648|2283|2580|2412|1968|1512	0.00091		GO:0001503	0.144733	0
101	11	GO Biological Process	Columnar/cuboidal epithelial cell differentiation	0.0363	GATA5|WNT5A|NKX6-1|FAM20C|WNT11|JAG2|PYY|DFNB31|BMP2|TRIOBP|CDKN1A	12165	2454|1173|1650|906|2595|633|2040|798|942|1815|1068	0.00093		GO:0002065	0.144009	0
70	9	GO Biological Process	Regulation of cartilage development	0.0363	WNT5A|LTBP3|WNT11|MAF|BMP2|ACVRL1|MDK|PTHLH|SCX	12165	1173|891|2595|672|942|846|1974|2412|1968	0.00093		GO:0061035	0.144009	0
432	28	GO Biological Process	Pattern specification process	0.0364	CYP26B1|EFNB1|VAX2|EGR2|SNAI1|BHLHE40|TBX3|FOXF1|WNT5A|HES6|HOXA10|NBL1|BTG2|NKX6-1|SHH|MESP1|WNT11|HEY1|HOXA9|ARC|BMP2|FOXC1|HES4|DBX1|CITED2|HES7|EMX2|HOXA3	12165	831|849|330|1065|1950|2013|1959|519|1173|1767|723|1032|1089|1650|2289|1623|2595|1932|1911|858|942|648|363|669|2325|657|1056|2073	0.00094		GO:0007389	0.14389	0
726	41	GO Biological Process	Cell morphogenesis	0.0378	EFNB1|VAX2|EGR2|EFNB2|WNT5A|CNTNAP1|FZD7|NBL1|DRAXIN|PDPN|COL6A3|SHH|NPTX1|COL7A1|UNC5A|UNC5B|EGFLAM|ARC|DFNB31|ARHGEF2|SGK1|VAX1|L1CAM|MATN1|PIK3CD|ATP8A2|NTNG2|CLDN3|MATN3|TRIOBP|MDK|ARTN|MYO16|GDNF|FLNB|NTRK1|ADAM8|NR4A3|C9orf72|SEMA3B|SRCIN1	12165	849|330|1065|1860|1173|1188|1404|1032|405|411|339|2289|1983|960|1875|1422|1080|858|798|327|693|2523|366|627|1221|1482|1827|1362|2331|1815|1974|1620|1719|603|378|1644|507|2652|609|1245|1125	0.00098		GO:0000902	0.142251	0
634	37	GO Biological Process	Response to bacterium	0.038	BCL3|NFKBIA|RIPK2|CSF3|CYP27B1|C3|VGF|IRAK2|WNT5A|ICAM1|TIMP4|CLDN1|JUNB|FOS|TRIB1|MALT1|NLRP3|SNCA|IKZF3|HIST1H2BK|DUSP10|RAB29|PTGS2|CNR1|NFKB2|ADAMTS13|ZC3H12A|HLA-E|THBD|OPTN|BMP2|ISG15|CD274|PRKCD|HLA-B|TNFAIP3|CD24	12165	1761|567|2628|447|1524|1356|1674|1722|1173|471|1671|525|1638|1710|534|2193|1509|393|1071|528|1824|1440|2163|924|966|2181|1680|1872|1167|2277|942|2097|2616|2598|2637|2361|2319	0.00099		GO:0009617	0.142022	0
86	10	GO Biological Process	Positive regulation of protein binding	0.0384	RIPK2|CSF3|APOE|WNT5A|ACE|DTX3L|DACT1|BAMBI|BMP2|HOXA3	12165	2628|447|1002|1173|2148|2235|546|432|942|2073	0.001		GO:0032092	0.141567	0
228	18	GO Biological Process	Regulation of stress-activated mapk cascade	0.0386	RIPK2|MAP3K10|RIPK1|SDCBP|WNT5A|FZD7|SPHK1|PER1|MTURN|DACT1|DUSP10|GADD45A|NOX1|ZC3H12A|TRAF1|DAXX|BMP2|HRAS	12165	2628|681|2202|2469|1173|1404|1269|2526|2463|546|1824|819|552|1680|1779|1992|942|1473	0.001		GO:0032872	0.141341	0
71	9	GO Biological Process	Regulation of glial cell differentiation	0.0388	EGR2|LIF|NKX6-1|SHH|CLCF1|DUSP10|BMP2|MDK|SERPINE2	12165	1065|939|1650|2289|1101|1824|942|1974|1107	0.001		GO:0045685	0.141117	0
209	17	GO Biological Process	Positive regulation of t cell activation	0.0388	EFNB1|RIPK2|EFNB2|CD70|SHH|RUNX1|MALT1|NLRP3|DUSP10|CD55|VNN1|HLA-E|CD274|C10orf54|MDK|ADAM8|CD24	12165	849|2628|1860|1350|2289|1020|2193|1509|1824|2499|2016|1872|2616|2388|1974|507|2319	0.001		GO:0050870	0.141117	0
918	49	GO Biological Process	Apoptotic process	0.0393	BCL3|BIK|NFKBIA|RIPK2|CD70|MAP3K10|CARD6|RIPK1|IER3|BFAR|CSRNP1|SHH|DDIT4|FAIM2|PMAIP1|TNFRSF12A|JAG2|XKR4|CADM1|UNC5A|UNC5B|NLRP3|RTN4|SNCA|FAIM|TP53INP1|H1F0|C1D|TNFRSF10C|P2RX4|PHLDA3|SGK1|IFI16|GADD45A|PLK3|ZC3H12A|TRAF1|DAXX|PDK1|PRKCD|ITGB2|SHARPIN|CDKN1A|GULP1|NFATC4|HRAS|CGB7|TNFAIP3|CD24	12165	1761|1290|567|2628|1350|681|951|2202|828|1518|1311|2289|1980|762|435|1359|633|351|2004|1875|1422|1509|1425|393|495|2142|1764|510|1626|1038|2451|693|2535|819|1530|1680|1779|1992|1158|2598|579|2262|1068|2508|1818|1473|1446|2361|2319	0.001		GO:0006915	0.140561	0
329	23	GO Biological Process	Regulation of t cell activation	0.0393	CYP26B1|EFNB1|RIPK2|EFNB2|CD70|LGALS3|SHH|RUNX1|MALT1|NLRP3|DUSP10|CD55|VNN1|SDC4|ZC3H12A|HLA-E|CD274|GPNMB|C10orf54|MDK|TIGIT|ADAM8|CD24	12165	831|849|2628|1860|1350|2187|2289|1020|2193|1509|1824|2499|2016|2064|1680|1872|2616|2283|2388|1974|753|507|2319	0.001		GO:0050863	0.140561	0
4	3	GO Biological Process	Positive regulation of phospholipid translocation	0.0393	ABCB4|ATP8A2|PRKCD	12165	1170|1482|2598	0.001		GO:0061092	0.140561	0
4	3	GO Biological Process	Positive regulation of heart induction by negative regulation of canonical wnt signaling pathway	0.0393	WNT5A|MESP1|WNT11	12165	1173|1623|2595	0.001		GO:0090082	0.140561	0
4	3	GO Biological Process	Positive regulation of artery morphogenesis	0.0393	EFNB2|RTN4|MDK	12165	1860|1425|1974	0.001		GO:1905653	0.140561	0
57	8	GO Biological Process	Regulation of monooxygenase activity	0.0395	CYP27B1|APOE|NPR3|LYPLA1|SNCA|CNR1|DDAH2|GDNF	12165	1524|1002|816|2094|393|924|1803|603	0.0011		GO:0032768	0.14034	0
191	16	GO Biological Process	Regulation of synaptic plasticity	0.0395	EGR2|VGF|APOE|RIMS2|SYP|GRIN2D|CALB2|ARC|PTGS2|NEURL1|SYT12|HRH1|NFATC4|HRAS|SERPINE2|SORCS2	12165	1065|1674|1002|1407|2586|2055|1539|858|2163|1341|444|1074|1818|1473|1107|2070	0.0011		GO:0048167	0.14034	0
524	32	GO Biological Process	Regulation of hormone levels	0.0396	CYP26B1|SIRT4|SLCO4A1|LIF|VGF|TBX3|RIMS2|HSD17B14|ENPEP|GAL|CACNA1D|ACE|PTPRN|NKX6-1|UCN|SHH|ALDH1A3|CYP27C1|C1QTNF1|CACNA1A|CNR1|RBP4|BMP2|AKR1C3|ECE2|ICA1|AGTR1|SLC16A2|GIPR|RASL10B|DHRS3|CRABP2	12165	831|618|2145|939|1674|1959|1407|2112|1839|2562|714|2148|630|1650|972|2289|2031|1275|501|2328|924|2214|942|558|861|825|384|2496|1740|2424|1821|1938	0.0011		GO:0010817	0.14023	0
617	36	GO Biological Process	Regulation of protein transport	0.0425	ERLEC1|SIRT4|FERMT1|ADTRP|PPP3R1|EFNB2|APOE|RHBDF1|KCNN4|CACNA1D|NKX6-1|SHH|ACHE|LYPLA1|PMAIP1|CADM1|ARC|CACNA1A|RHOU|RAB29|PTGS2|CNR1|RBP4|PLK3|ZC3H12A|HLA-E|JUP|PRKCD|YWHAZ|ITGB2|ICA1|HRAS|USP36|ADAM8|GIPR|SRCIN1	12165	1953|618|1008|2622|600|1860|1002|2490|582|714|1650|2289|465|2094|435|2004|858|2328|1713|1440|2163|924|2214|1530|1680|1872|429|2598|1113|579|825|1473|1575|507|1740|1125	0.0012		GO:0051223	0.137161	0
572	34	GO Biological Process	Behavior	0.0428	EGR2|APOE|ABCA7|GRIN2D|GAL|BTG2|LHX8|UCN|ARF4|FOS|GPR37|DMRTA1|NPW|ALDH1A3|ARC|P2RX4|PYY|MMP17|PTGS2|SGK1|CNR1|ESPN|NQO2|ATP8A2|NAV2|HRH1|LYPD1|MDK|PRKAR1B|NFATC4|GDNF|NTRK1|NPAS1|NR4A3	12165	1065|1002|666|2055|2562|1089|663|972|1842|1710|1869|795|2046|2031|858|1038|2040|843|2163|693|924|1086|1218|1482|2256|1074|1209|1974|591|1818|603|1644|1023|2652	0.0012		GO:0007610	0.136856	0
58	8	GO Biological Process	Positive regulation of myeloid leukocyte differentiation	0.0429	LIF|RIPK1|RUNX1|FOS|TRIB1|CSF1|FES|TMEM64	12165	939|2202|1020|1710|534|2415|813|2082	0.0012		GO:0002763	0.136754	0
212	17	GO Biological Process	Response to mechanical stimulus	0.0429	NFKBIA|FOSB|BTG2|UCN|JUNB|FOS|WNT11|PDE2A|DFNB31|PTGS2|GADD45A|ATP8A2|JUP|MDK|SERPINE2|NTRK1|SCX	12165	567|1329|1089|972|1638|1710|2595|1866|798|2163|819|1482|429|1974|1107|1644|1968	0.0012		GO:0009612	0.136754	0
212	17	GO Biological Process	Regulation of cell-substrate adhesion	0.0429	FERMT1|RRAS|FOXF1|FZD7|PDPN|CSF1|EGFLAM|CCL28|PTPLA|SDC4|NEDD9|ACVRL1|JUP|TRIOBP|MDK|TSTA3|LIMS1	12165	1008|651|519|1404|411|2415|1080|684|2313|2064|1284|846|429|1815|1974|636|2364	0.0012		GO:0010810	0.136754	0
439	28	GO Biological Process	Wound healing	0.0429	SERPIND1|GATA5|WNT5A|FZD7|PDPN|CLDN1|SHH|COL1A2|HIST2H3D|F3|RLTPR|MAFF|PDGFA|HIST1H3J|P2RX4|CAPZA2|COL5A1|ADAMTS13|SDC4|WAS|THBD|ACVRL1|PRKCD|VKORC1|YWHAZ|PRKAR1B|DYSF|SERPINE2	12165	1971|2454|1173|1404|411|525|2289|2301|1332|1272|1716|2445|1026|612|1038|1506|1047|2181|2064|1566|1167|846|2598|2475|1113|591|771|1107	0.0012		GO:0042060	0.136754	0
271	20	GO Biological Process	Positive regulation of dna-binding transcription factor activity	0.0429	PPP2R5B|RIPK2|CSF3|IRAK2|RIPK1|WNT5A|ICAM1|NKX6-1|SHH|SPHK1|MALT1|NLRP3|ARHGEF2|NFKB2|ROR1|TRAF1|JUP|ITGB2|NTRK1|ADAM8	12165	654|2628|447|1722|2202|1173|471|1650|2289|1269|2193|1509|327|966|1893|1779|429|579|1644|507	0.0012		GO:0051091	0.136754	0
418	27	GO Biological Process	Regulation of immune effector process	0.0434	RIPK2|C3|LGALS3|FOXF1|WNT5A|ICAM1|DTX3L|ADORA2B|APLF|CLCF1|MALT1|CADM1|FES|NLRP3|RTN4|RIOK3|RAET1E|DUSP10|CD55|RBP4|ZC3H12A|HLA-E|WAS|ITGB2|HLA-B|TNFAIP3|NR4A3	12165	2628|1356|2187|519|1173|471|2235|1164|2241|1101|2193|2004|813|1509|1425|1491|2619|1824|2499|2214|1680|1872|1566|579|2637|2361|2652	0.0012		GO:0002697	0.136251	0
292	21	GO Biological Process	Regulation of erk1 and erk2 cascade	0.0436	RIPK2|DUSP4|RRAS|LIF|APOE|ABCA7|ICAM1|PTPRR|NECAB2|MTURN|PDGFB|PDGFA|DUSP10|NELFE|BMP2|NQO2|GPNMB|YWHAZ|FSHR|HRAS|NTRK1	12165	2628|2574|651|939|1002|666|471|1641|621|2463|1131|1026|1824|1632|942|1218|2283|1113|2184|1473|1644	0.0012		GO:0070372	0.136051	0
1676	79	GO Biological Process	Homeostatic process	0.044	CYP26B1|NOX3|CAV2|CYP27B1|IGFBP5|HIST1H4F|VGF|SLC4A5|APOE|KCNN4|GRIN2D|WNT5A|ICAM1|ABCB4|MYO5B|CACNA1D|CLDN1|PTPRN|PIWIL4|SLC39A4|TRPV3|ANGPTL4|BOLA2B|CALB2|POLD4|HEPHL1|GRINA|EDNRA|ALOX12B|CYBRD1|PMAIP1|CSF1|BOLA2|CCR10|RTN4|DNAJB2|SNCA|C1QTNF1|RPS17|OCLN|P2RX4|CACNA1A|CCL28|DFNB31|CD55|PTGS2|CNR1|RBP4|NOX1|FTL|ADRA1D|FOXC1|PDK1|STEAP2|SLC39A8|TTC7A|LIMA1|CLDN3|JAM2|PRKAR1B|LACC1|ATP2C2|CLDN4|TM…	12165	831|2133|1755|1524|2544|2286|1674|468|1002|582|2055|1173|471|1170|2157|714|525|630|2124|2568|2505|1377|345|1539|2577|1155|426|375|1905|990|435|2415|2205|1833|1425|2022|393|501|1656|1659|1038|2328|684|798|2499|2163|924|2214|552|1653|1320|648|1158|1443|1254|1281|549|1362|855|591|1185|1062|1668|2082|1485|384|1785|912|2520|1902|1947|2418|1740|1596|1968|2208|2361|2652|2319	0.0012		GO:0042592	0.135655	0
139	13	GO Biological Process	Regulation of blood vessel diameter	0.044	APOE|ICAM1|ACE|UCN|ADORA2B|EDNRA|PTGS2|ADRA1D|FOXC1|HRH1|NPPC|AGTR1|BDKRB2	12165	1002|471|2148|972|1164|375|2163|1320|648|1074|2580|384|2418	0.0012		GO:0097746	0.135655	0
21	5	GO Biological Process	Positive regulation of calcium ion import	0.0442	LGALS3|UCN|TRPV3|PDGFB|ATP2C2	12165	2187|972|2505|1131|1062	0.0012		GO:0090280	0.135458	0
89	10	GO Biological Process	Positive regulation of t cell differentiation	0.0449	RIPK2|SHH|RUNX1|MALT1|NLRP3|DUSP10|VNN1|C10orf54|MDK|ADAM8	12165	2628|2289|1020|2193|1509|1824|2016|2388|1974|507	0.0013		GO:0045582	0.134775	0
158	14	GO Biological Process	Cytokine production	0.046	LTBP3|WNT11|MAF|NLRP3|CD55|PTGS2|PIK3CD|ISG15|PRKCD|IRF7|DYSF|NFATC4|LACC1|DENND1B	12165	891|2595|672|1509|2499|2163|1221|2097|2598|900|771|1818|1185|1698	0.0013		GO:0001816	0.133724	0
59	8	GO Biological Process	Regulation of extrinsic apoptotic signaling pathway via death domain receptors	0.046	LGALS3|RIPK1|ICAM1|FAIM2|PMAIP1|FAIM|ARHGEF2|TNFAIP3	12165	2187|2202|471|762|435|495|327|2361	0.0013		GO:1902041	0.133724	0
74	9	GO Biological Process	I-kappaB kinase/NF-kappaB signaling	0.0466	BCL3|NFKBIA|RIPK2|RELB|IRAK2|RIPK1|FAIM|NFKB2|SHARPIN	12165	1761|567|2628|2304|1722|2202|495|966|2262	0.0013		GO:0007249	0.133161	0
510	31	GO Biological Process	Regulation of neuron projection development	0.0476	PPP2R5B|EFNB2|APOE|ZSWIM4|HECW2|RIMS2|WNT5A|DRAXIN|NKX6-1|TNFRSF12A|FES|LIMK1|RTN4|ARC|LZTS3|ISLR2|RAB29|CNR1|NEURL1|ARHGAP4|L1CAM|ROR1|ATP8A2|NTNG2|ZSWIM8|MDK|NFATC4|NTRK1|CRABP2|SEMA3B|SRCIN1	12165	654|1860|1002|2088|2010|1407|1173|405|1650|1359|813|921|1425|858|1104|1746|1440|924|1341|834|366|1893|1482|1827|2253|1974|1818|1644|1938|1245|1125	0.0014		GO:0010975	0.132239	0
979	51	GO Biological Process	Secretion by cell	0.0476	SLC2A3|LIN7B|SYNGR2|C3|VGF|LGALS3|TBX3|SDCBP|RIMS2|CRISPLD2|LGALS3BP|ARFGAP3|GAL|S100A11|PTPRN|ANPEP|ARL4D|PDGFB|NLRP3|SNCA|PDGFA|CD55|STX11|VNN1|CTSS|SLC17A9|HLA-C|FTL|PIK3CD|YPEL5|JUP|SYT12|STEAP2|PRKCD|RAB3IL1|ITGB2|DYSF|HLA-B|TOM1|SERPINE2|SYTL1|PCDH7|ADAM8|SLC16A2|SYT6|OSCAR|SCAMP1|CREB3L1|NR4A3|SERPINB6|SRCIN1	12165	2649|2358|2028|1356|1674|2187|1959|2469|1407|513|1602|2154|2562|1962|630|1578|2316|1131|1509|393|1026|2499|1041|2016|2250|1854|1563|1653|1221|555|429|444|1443|2598|1305|579|771|2637|2079|1107|1116|936|507|2496|360|2091|915|1512|2652|1368|1125	0.0014		GO:0032940	0.132239	0
624	36	GO Biological Process	Positive regulation of kinase activity	0.0481	RIPK2|MAP3K10|IRAK2|RIPK1|SHC2|WNT5A|ACE|UCN|ADORA2B|CSPG4|MALT1|WNT11|CSF1|PDGFB|SNCA|PDGFA|NEURL1|GADD45A|ROR1|TIE1|SDC4|DAXX|BMP2|NEDD9|PRKCD|AREG|KSR1|CARD10|CDKN1A|PRKAR1B|HIGD1A|HRAS|NTRK1|ADAM8|CD24|SRCIN1	12165	2628|681|1722|2202|2559|1173|2148|972|1164|969|2193|2595|2415|1131|393|1026|1341|819|1893|675|2064|1992|942|1284|2598|696|1287|1929|1068|591|2547|1473|1644|507|2319|1125	0.0014		GO:0033674	0.131785	0
12	4	GO Biological Process	Lateral mesoderm development	0.0481	FOXF1|SHH|MESP1|CITED2	12165	519|2289|1623|2325	0.0014		GO:0048368	0.131785	0
12	4	GO Biological Process	Positive regulation of astrocyte differentiation	0.0481	LIF|CLCF1|BMP2|SERPINE2	12165	939|1101|942|1107	0.0014		GO:0048711	0.131785	0
46	7	GO Biological Process	Unsaturated fatty acid biosynthetic process	0.0491	FADS3|DAGLB|ALOX12B|PLA2G4A|PTGS2|AKR1C3|ELOVL7	12165	1383|2076|1905|2166|2163|558|2058	0.0014		GO:0006636	0.130892	0
197	16	GO Biological Process	Respiratory system development	0.0492	IGFBP5|LIF|CRISPLD2|FOXF1|WNT5A|PDPN|SHH|LTBP3|MSC|WNT11|ALDH1A3|PDGFA|RBP4|YWHAZ|CCBE1|CEBPA	12165	2544|939|513|519|1173|411|2289|891|1077|2595|2031|1026|2214|1113|1230|912	0.0014		GO:0060541	0.130803	0

## Sheet: KO_up_string enrichment
# background genes	# genes	category	description	FDR value	genes	network.SUID	nodes.SUID	p-value	PMID	term name	transferred FDR value	year
695	45	GO Biological Process	Mitotic cell cycle	2.99e-08	NEK4|NCAPH|NCAPG|RPA1|ESPL1|KIF23|TUBGCP4|TIPIN|TUBGCP3|BUB1B|KPNB1|BUB1|CASP2|SPAG5|SMC1A|FOXM1|DNA2|XRCC2|INO80|CENPF|KIF14|TTK|KIF4A|KIF3B|FAM175A|CEP152|CENPJ|CHEK2|STAG1|CIT|EME1|CNOT6|INCENP|NCAPG2|CSRP2BP|IK|TEN1-CDK3|STK33|MCM10|DP2|FBXL7|CEP192|NUSAP1|CLTC|E2F8	3895	619|353|227|383|523|907|277|1063|689|595|677|169|559|605|607|735|417|409|479|1055|541|419|683|651|251|453|449|1053|757|943|669|197|509|369|593|679|281|441|931|315|699|235|271|993|477	2.33e-12		GO:0000278	0.752433	0
1313	64	GO Biological Process	Cell cycle	2.99e-08	NEK4|NCAPH|NCAPG|RPA1|ESPL1|KIF23|TUBGCP4|MAPK6|TIPIN|TUBGCP3|EIF2AK4|NCOR1|BUB1B|KPNB1|STARD9|CHAF1A|BUB1|HCFC1|CASP2|FMN2|EZH2|SPAG5|SMC1A|ERCC6L|CASC5|PPP1CC|FOXM1|DNA2|XRCC2|INO80|CENPF|KIF14|ASPM|MKI67|BRCC3|TTK|NDC1|RAD54L|KIF4A|KIF3B|FAM175A|CEP152|CENPJ|CHEK2|STAG1|CIT|EME1|CNOT6|INCENP|NCAPG2|CSRP2BP|IK|TEN1-CDK3|STK33|MCM10|DP2|FBXL7|CEP192|KLHL13|TIMELESS|NUSAP1|MAP2K6|CLTC|E2F8	3895	619|353|227|383|523|907|277|691|1063|689|379|591|595|677|255|871|169|513|559|1017|603|605|607|557|263|631|735|417|409|479|1055|541|237|531|347|419|713|975|683|651|251|453|449|1053|757|943|669|197|509|369|593|679|281|441|931|315|699|235|455|473|271|817|993|477	6.73e-12		GO:0007049	0.752433	0
15024	334	GO Biological Process	Cellular process	2.99e-08	CHPF2|ARHGEF5|NNAT|CLDN11|AQR|MAP2K5|CSK|AMH|CCDC47|DDX5|TMEM109|UBE3A|NEK4|NCAPH|ALDH1A2|DHX40|MAST1|NCAPG|ESYT2|DHX29|EXOC4|FUS|TIMM10B|RPA1|DCLK1|MKRN1|FABP4|DZIP1|ESPL1|TEX2|SORL1|BUD13|KIF23|TUBGCP4|ITPKA|ADAM10|IFT172|COL8A1|LMNB1|ICE2|MAPK6|APH1B|TIPIN|TUBGCP3|PHF3|LMF1|SMURF2|ACIN1|PIK3R3|METTL16|COMMD9|EIF2AK4|WDR76|ARHGAP31|ITGA9|IQCG|PIP5K1B|RTN1|MFAP1|SLC27A2|SCAMP2|NCOR1|PCTP|BCAM|MM…	3895	505|411|899|769|999|829|385|783|745|1081|935|673|619|353|1041|259|171|227|953|847|375|403|201|383|499|221|805|823|523|725|239|885|907|277|283|667|883|157|363|1069|691|965|1063|689|517|913|309|995|1025|759|307|379|335|567|275|399|459|811|153|539|933|591|749|1043|447|865|629|435|789|407|963|705|273|915|839|485|1019|779|961|595|873|615|677|255|1039|733|855|173|351|231|465|1005|1009|791|289|871|193|4…	8.6e-12		GO:0009987	0.752433	0
976	54	GO Biological Process	Cell cycle process	2.99e-08	NCAPH|NCAPG|RPA1|ESPL1|KIF23|TUBGCP4|TIPIN|TUBGCP3|EIF2AK4|NCOR1|BUB1B|KPNB1|STARD9|BUB1|CASP2|FMN2|EZH2|SPAG5|SMC1A|CASC5|FOXM1|DNA2|XRCC2|INO80|CENPF|KIF14|ASPM|TTK|NDC1|RAD54L|KIF4A|KIF3B|FAM175A|CEP152|CENPJ|CHEK2|STAG1|CIT|EME1|CNOT6|INCENP|NCAPG2|CSRP2BP|IK|TEN1-CDK3|STK33|MCM10|DP2|FBXL7|CEP192|TIMELESS|NUSAP1|MAP2K6|E2F8	3895	353|227|383|523|907|277|1063|689|379|591|595|677|255|169|559|1017|603|605|607|263|735|417|409|479|1055|541|237|419|713|975|683|651|251|453|449|1053|757|943|669|197|509|369|593|679|281|441|931|315|699|235|473|271|817|477	4.23e-12		GO:0022402	0.752433	0
145	20	GO Biological Process	Spindle organization	8.26e-08	ESPL1|KIF23|TUBGCP4|TUBGCP3|NCOR1|KPNB1|STARD9|SPAG5|SMC1A|INO80|ASPM|TTK|KIF4A|KIF3B|FAM175A|CENPJ|CHEK2|STAG1|INCENP|CEP192	3895	523|907|277|689|591|677|255|605|607|479|237|419|683|651|251|449|1053|757|509|235	3.21e-11		GO:0007051	0.708302	0
616	40	GO Biological Process	Mitotic cell cycle process	8.45e-08	NCAPH|NCAPG|RPA1|ESPL1|KIF23|TIPIN|BUB1B|KPNB1|BUB1|CASP2|SPAG5|SMC1A|FOXM1|DNA2|INO80|CENPF|KIF14|TTK|KIF4A|KIF3B|FAM175A|CEP152|CENPJ|CHEK2|STAG1|CIT|EME1|CNOT6|INCENP|NCAPG2|CSRP2BP|IK|TEN1-CDK3|STK33|MCM10|DP2|FBXL7|CEP192|NUSAP1|E2F8	3895	353|227|383|523|907|1063|595|677|169|559|605|607|735|417|479|1055|541|419|683|651|251|453|449|1053|757|943|669|197|509|369|593|679|281|441|931|315|699|235|271|477	3.94e-11		GO:1903047	0.707314	0
318	28	GO Biological Process	Organelle fission	1.24e-07	NCAPH|NCAPG|ESPL1|KIF23|BUB1B|KPNB1|BUB1|FMN2|SPAG5|SMC1A|MIEF1|OPA1|INO80|KIF14|ASPM|TTK|NDC1|RAD54L|KIF4A|KIF3B|FAM175A|CHEK2|STAG1|EME1|INCENP|NCAPG2|CEP192|NUSAP1	3895	353|227|523|907|595|677|169|1017|605|607|653|835|479|541|237|419|713|975|683|651|251|1053|757|669|509|369|235|271	7.06e-11		GO:0048285	0.690658	0
88	16	GO Biological Process	Spindle assembly	1.24e-07	KIF23|TUBGCP4|TUBGCP3|NCOR1|KPNB1|STARD9|SMC1A|INO80|ASPM|KIF4A|KIF3B|FAM175A|CHEK2|STAG1|INCENP|CEP192	3895	907|277|689|591|677|255|607|479|237|683|651|251|1053|757|509|235	8.31e-11		GO:0051225	0.690658	0
209	23	GO Biological Process	Nuclear chromosome segregation	1.24e-07	NCAPH|NCAPG|ESPL1|KIF23|BUB1B|KPNB1|BUB1|FMN2|SPAG5|SMC1A|CASC5|INO80|CENPF|KIF14|TTK|NDC1|KIF4A|FAM175A|STAG1|EME1|INCENP|NCAPG2|NUSAP1	3895	353|227|523|907|595|677|169|1017|605|607|263|479|1055|541|419|713|683|251|757|669|509|369|271	6.75e-11		GO:0098813	0.690658	0
291	26	GO Biological Process	Nuclear division	3.22e-07	NCAPH|NCAPG|ESPL1|KIF23|BUB1B|KPNB1|BUB1|FMN2|SPAG5|SMC1A|INO80|KIF14|ASPM|TTK|NDC1|RAD54L|KIF4A|KIF3B|FAM175A|CHEK2|STAG1|EME1|INCENP|NCAPG2|CEP192|NUSAP1	3895	353|227|523|907|595|677|169|1017|605|607|479|541|237|419|713|975|683|651|251|1053|757|669|509|369|235|271	2.58e-10		GO:0000280	0.649214	0
268	25	GO Biological Process	Chromosome segregation	3.22e-07	NCAPH|NCAPG|ESPL1|KIF23|BUB1B|KPNB1|FAM96A|BUB1|FMN2|SPAG5|SMC1A|CASC5|INO80|CENPF|KIF14|TTK|NDC1|KIF4A|FAM175A|STAG1|EME1|INCENP|DDX3X|NCAPG2|NUSAP1	3895	353|227|523|907|595|677|289|169|1017|605|607|263|479|1055|541|419|713|683|251|757|669|509|175|369|271	2.51e-10		GO:0007059	0.649214	0
7332	198	GO Biological Process	Primary metabolic process	3.22e-07	CHPF2|NNAT|AQR|MAP2K5|CSK|CCDC47|DDX5|UBE3A|NEK4|ALDH1A2|DHX40|MAST1|ESYT2|DHX29|FUS|RPA1|DCLK1|MKRN1|FABP4|ESPL1|TEX2|SORL1|BUD13|ITPKA|ADAM10|IFT172|ICE2|MAPK6|APH1B|TIPIN|PHF3|LMF1|SMURF2|ACIN1|PIK3R3|METTL16|EIF2AK4|PIP5K1B|MFAP1|SLC27A2|PCTP|MMS22L|NONO|PGAP2|SSRP1|USP15|CAMK4|NUP205|ANKRD9|BUB1B|HMGCR|KPNB1|RAVER1|ETNPPL|ICE1|FABP5|TTLL5|SPRED1|FAM96A|CHAF1A|BUB1|CHSY3|THOP1|LRRC28|SF3B3|UB…	3895	505|899|999|829|385|745|1081|673|619|1041|259|171|953|847|403|383|499|221|805|523|725|239|885|283|667|883|1069|691|965|1063|517|913|309|995|1025|759|379|459|153|539|749|447|629|789|407|963|839|1019|961|595|873|677|733|351|231|465|1009|791|289|871|169|217|1073|213|1083|371|513|771|559|1015|841|681|603|195|637|701|905|607|1071|1049|507|773|719|533|729|207|903|1007|631|573|735|753|489|545|623|1011|3…	2.98e-10		GO:0044238	0.649214	0
1230	57	GO Biological Process	Regulation of cell cycle	7.04e-07	MAP2K5|NEK4|ESPL1|KIF23|TIPIN|EIF2AK4|WDR76|BUB1B|BUB1|MDM1|HCFC1|CASP2|EZH2|CALR|SPAG5|FOXM1|DNA2|PDE3A|NFE2L1|INO80|CENPF|KIF14|ASPM|MKI67|BRCC3|TTK|HSP90AB1|KIF3B|IPO7|FAM175A|CEP152|CENPJ|TP53BP1|CHEK2|CIT|EME1|CNOT6|INCENP|SIN3A|DDX3X|PAXIP1|IK|CDK12|TEN1-CDK3|PBX1|STK33|DP2|FBXL7|CEP192|KLHL13|TIMELESS|AKT1|NUSAP1|MAP2K6|CLTC|E2F8|DACH1	3895	829|619|523|907|1063|379|335|595|169|183|513|559|603|701|605|735|417|329|639|479|1055|541|237|531|347|419|589|651|747|251|453|449|741|1053|943|669|197|509|359|175|923|679|661|281|265|441|315|699|235|455|473|391|271|817|993|477|555	7.12e-10		GO:0051726	0.615243	0
493	33	GO Biological Process	Cell division	1e-06	NEK4|NCAPH|NCAPG|ESPL1|KIF23|TIPIN|BUB1B|BUB1|FMN2|SPAG5|SMC1A|HOXB4|ERCC6L|CASC5|PPP1CC|INO80|CENPF|KIF14|ASPM|BRCC3|KIF4A|CENPJ|CHEK2|STAG1|CIT|INCENP|NCAPG2|TEN1-CDK3|FBXL7|KLHL13|TIMELESS|NUSAP1|CLTC	3895	619|353|227|523|907|1063|595|169|1017|605|607|313|557|263|631|479|1055|541|237|347|683|449|1053|757|943|509|369|281|699|455|473|271|993	1.09e-09		GO:0051301	0.6	0
760	42	GO Biological Process	Regulation of cell cycle process	1.13e-06	ESPL1|KIF23|TIPIN|BUB1B|BUB1|MDM1|CASP2|EZH2|CALR|SPAG5|FOXM1|PDE3A|NFE2L1|INO80|CENPF|KIF14|MKI67|BRCC3|TTK|HSP90AB1|KIF3B|FAM175A|CEP152|CENPJ|CHEK2|CIT|CNOT6|INCENP|SIN3A|DDX3X|PAXIP1|IK|PBX1|DP2|FBXL7|CEP192|KLHL13|AKT1|NUSAP1|CLTC|E2F8|DACH1	3895	523|907|1063|595|169|183|559|603|701|605|735|329|639|479|1055|541|531|347|419|589|651|251|453|449|1053|943|197|509|359|175|923|679|265|315|699|235|455|391|271|993|477|555	1.34e-09		GO:0010564	0.594692	0
7755	204	GO Biological Process	Organic substance metabolic process	1.13e-06	CHPF2|NNAT|AQR|MAP2K5|CSK|CCDC47|DDX5|UBE3A|NEK4|ALDH1A2|DHX40|MAST1|ESYT2|DHX29|FUS|RPA1|DCLK1|MKRN1|FABP4|ESPL1|TEX2|SORL1|BUD13|ITPKA|ADAM10|IFT172|ICE2|MAPK6|APH1B|TIPIN|PHF3|LMF1|SMURF2|ACIN1|PIK3R3|METTL16|EIF2AK4|PIP5K1B|MFAP1|SLC27A2|PCTP|MMS22L|NONO|PGAP2|SSRP1|USP15|CAMK4|NUP205|ANKRD9|BUB1B|HMGCR|KPNB1|RAVER1|ETNPPL|ICE1|FABP5|TTLL5|SPRED1|FAM96A|CHAF1A|BUB1|CHSY3|MAT2A|THOP1|LRRC28|SF…	3895	505|899|999|829|385|745|1081|673|619|1041|259|171|953|847|403|383|499|221|805|523|725|239|885|283|667|883|1069|691|965|1063|517|913|309|995|1025|759|379|459|153|539|749|447|629|789|407|963|839|1019|961|595|873|677|733|351|231|465|1009|791|289|871|169|217|973|1073|213|1083|371|513|771|559|1015|841|681|603|195|637|701|905|607|1071|1049|507|773|719|533|729|207|903|1007|631|573|525|735|753|489|545|62…	1.31e-09		GO:0071704	0.594692	0
5633	160	GO Biological Process	Cellular component organization or biogenesis	1.99e-06	ARHGEF5|CLDN11|CSK|CCDC47|NCAPH|ALDH1A2|MAST1|NCAPG|ESYT2|DHX29|EXOC4|FUS|TIMM10B|RPA1|DCLK1|DZIP1|ESPL1|KIF23|TUBGCP4|ITPKA|ADAM10|IFT172|COL8A1|TUBGCP3|ACIN1|METTL16|EIF2AK4|ITGA9|IQCG|SLC27A2|NCOR1|NOM1|USP6NL|USP15|CGNL1|NUP205|BUB1B|KPNB1|STARD9|TTLL5|FAM96A|CHAF1A|BUB1|MAT2A|TUB|GPRIN1|CTNND2|BPTF|HCFC1|CD34|DDX23|NPHP1|LIMCH1|FMN2|KCND3|EZH2|CALR|KRI1|SPAG5|SMC1A|ZYX|MIEF1|NOG|SLIT3|ERCC6L…	3895	411|769|385|745|353|1041|171|227|953|847|375|403|201|383|499|823|523|907|277|283|667|883|157|689|995|759|379|275|399|539|591|865|435|963|915|1019|595|677|255|1009|289|871|169|973|1037|279|493|807|513|229|771|981|949|1017|395|603|701|905|605|607|165|653|413|179|557|263|503|203|903|159|219|345|373|627|305|421|635|417|409|991|785|835|611|479|1055|199|541|237|443|893|347|419|561|713|589|1031|975|969|…	2.63e-09		GO:0071840	0.570115	0
156	18	GO Biological Process	Mitotic nuclear division	2.99e-06	NCAPH|NCAPG|ESPL1|KIF23|KPNB1|SPAG5|SMC1A|INO80|KIF14|KIF4A|KIF3B|FAM175A|CHEK2|STAG1|INCENP|NCAPG2|CEP192|NUSAP1	3895	353|227|523|907|677|605|607|479|541|683|651|251|1053|757|509|369|235|271	4.18e-09		GO:0140014	0.552433	0
5447	155	GO Biological Process	Cellular component organization	3.54e-06	ARHGEF5|CLDN11|CSK|CCDC47|NCAPH|ALDH1A2|MAST1|NCAPG|ESYT2|DHX29|EXOC4|FUS|TIMM10B|RPA1|DCLK1|DZIP1|ESPL1|KIF23|TUBGCP4|ITPKA|ADAM10|IFT172|COL8A1|TUBGCP3|ACIN1|EIF2AK4|ITGA9|IQCG|SLC27A2|NCOR1|USP6NL|USP15|CGNL1|NUP205|BUB1B|KPNB1|STARD9|TTLL5|FAM96A|CHAF1A|BUB1|MAT2A|TUB|GPRIN1|CTNND2|BPTF|HCFC1|CD34|DDX23|NPHP1|LIMCH1|FMN2|KCND3|EZH2|CALR|SPAG5|SMC1A|ZYX|MIEF1|NOG|SLIT3|ERCC6L|CASC5|MPP7|BAG5|D…	3895	411|769|385|745|353|1041|171|227|953|847|375|403|201|383|499|823|523|907|277|283|667|883|157|689|995|379|275|399|539|591|435|963|915|1019|595|677|255|1009|289|871|169|973|1037|279|493|807|513|229|771|981|949|1017|395|603|701|605|607|165|653|413|179|557|263|503|203|903|159|219|345|373|627|305|417|409|991|785|835|611|479|1055|199|541|237|443|893|347|419|561|713|589|1031|975|969|711|683|651|311|365|…	5.24e-09		GO:0016043	0.5451	0
6852	183	GO Biological Process	Nitrogen compound metabolic process	5.84e-06	CHPF2|NNAT|AQR|MAP2K5|CSK|CCDC47|DDX5|UBE3A|NEK4|DHX40|MAST1|ESYT2|DHX29|FUS|RPA1|DCLK1|MKRN1|ESPL1|TEX2|SORL1|BUD13|ITPKA|ADAM10|IFT172|ICE2|MAPK6|APH1B|TIPIN|PHF3|LMF1|SMURF2|ACIN1|METTL16|EIF2AK4|MFAP1|PCTP|MMS22L|NONO|PGAP2|SSRP1|USP15|CAMK4|NUP205|ANKRD9|BUB1B|HMGCR|KPNB1|RAVER1|ICE1|FABP5|TTLL5|SPRED1|FAM96A|CHAF1A|BUB1|CHSY3|THOP1|LRRC28|SF3B3|UBE3C|HCFC1|DDX23|CASP2|HNRNPD|PFAS|RABGGTB|EZ…	3895	505|899|999|829|385|745|1081|673|619|259|171|953|847|403|383|499|221|523|725|239|885|283|667|883|1069|691|965|1063|517|913|309|995|759|379|153|749|447|629|789|407|963|839|1019|961|595|873|677|733|231|465|1009|791|289|871|169|217|1073|213|1083|371|513|771|559|1015|841|681|603|195|701|905|607|1071|1049|773|719|533|729|207|903|631|525|735|753|489|545|623|1011|345|601|627|685|851|415|421|635|417|663|…	9.08e-09		GO:0006807	0.523359	0
3450	110	GO Biological Process	Organelle organization	6.4e-06	ARHGEF5|CCDC47|NCAPH|MAST1|NCAPG|ESYT2|DHX29|TIMM10B|RPA1|DZIP1|ESPL1|KIF23|TUBGCP4|ITPKA|IFT172|TUBGCP3|ACIN1|IQCG|SLC27A2|NCOR1|USP6NL|USP15|CGNL1|NUP205|BUB1B|KPNB1|STARD9|TTLL5|CHAF1A|BUB1|TUB|BPTF|HCFC1|CD34|NPHP1|LIMCH1|FMN2|EZH2|CALR|SPAG5|SMC1A|ZYX|MIEF1|ERCC6L|CASC5|BAG5|DFFB|EPB41L3|NRDE2|AGK|CDAN1|ATP5C1|CHD4|DNA2|XRCC2|DNMT1|OPA1|CTR9|INO80|CENPF|KIF14|ASPM|DHX9|BRCC3|TTK|NDC1|HSP90AB…	3895	411|745|353|171|227|953|847|201|383|823|523|907|277|283|883|689|995|399|539|591|435|963|915|1019|595|677|255|1009|871|169|1037|807|513|229|981|949|1017|603|701|605|607|165|653|557|263|203|903|159|219|345|373|627|305|417|409|991|835|611|479|1055|541|237|443|347|419|713|589|1031|975|969|711|683|651|365|571|251|453|449|1053|757|387|869|943|669|509|359|177|175|923|1029|879|369|657|593|303|813|585|291…	1.05e-08		GO:0006996	0.519382	0
6137	168	GO Biological Process	Macromolecule metabolic process	7.1e-06	CHPF2|NNAT|AQR|MAP2K5|CSK|CCDC47|DDX5|UBE3A|NEK4|DHX40|MAST1|DHX29|FUS|RPA1|DCLK1|MKRN1|FABP4|ESPL1|SORL1|BUD13|ITPKA|ADAM10|IFT172|ICE2|MAPK6|APH1B|TIPIN|PHF3|LMF1|SMURF2|ACIN1|METTL16|EIF2AK4|MFAP1|MMS22L|NONO|PGAP2|SSRP1|USP15|CAMK4|NUP205|ANKRD9|BUB1B|KPNB1|RAVER1|ICE1|TTLL5|SPRED1|FAM96A|CHAF1A|BUB1|CHSY3|THOP1|LRRC28|SF3B3|UBE3C|HCFC1|DDX23|CASP2|HNRNPD|RABGGTB|EZH2|CALR|KRI1|SMC1A|MTMR4|EI…	3895	505|899|999|829|385|745|1081|673|619|259|171|847|403|383|499|221|805|523|239|885|283|667|883|1069|691|965|1063|517|913|309|995|759|379|153|447|629|789|407|963|839|1019|961|595|677|733|231|1009|791|289|871|169|217|1073|213|1083|371|513|771|559|1015|681|603|701|905|607|1071|1049|507|773|719|533|729|207|903|631|735|753|545|623|1011|601|685|851|415|421|635|417|663|781|409|991|881|785|487|639|611|479|…	1.22e-08		GO:0043170	0.514874	0
492	31	GO Biological Process	Microtubule cytoskeleton organization	7.56e-06	ESPL1|KIF23|TUBGCP4|IFT172|TUBGCP3|IQCG|NCOR1|KPNB1|STARD9|TTLL5|FMN2|SPAG5|SMC1A|XRCC2|INO80|ASPM|TTK|KIF4A|KIF3B|KIF24|FAM175A|CEP152|CENPJ|CHEK2|STAG1|INCENP|WDR73|TTC26|CEP192|DAG1|NUSAP1	3895	523|907|277|883|689|399|591|677|255|1009|1017|605|607|409|479|237|419|683|651|571|251|453|449|1053|757|509|657|803|235|205|271	1.35e-08		GO:0000226	0.512148	0
133	16	GO Biological Process	Sister chromatid segregation	9.64e-06	NCAPH|NCAPG|ESPL1|KIF23|BUB1B|KPNB1|BUB1|SPAG5|SMC1A|INO80|KIF14|KIF4A|STAG1|INCENP|NCAPG2|NUSAP1	3895	353|227|523|907|595|677|169|605|607|479|541|683|757|509|369|271	1.8e-08		GO:0000819	0.501592	0
198	19	GO Biological Process	Cell cycle checkpoint	1.25e-05	TIPIN|EIF2AK4|BUB1B|BUB1|CASP2|DNA2|CENPF|BRCC3|TTK|FAM175A|TP53BP1|CHEK2|EME1|CNOT6|IK|STK33|DP2|TIMELESS|E2F8	3895	1063|379|595|169|559|417|1055|347|419|251|741|1053|669|197|679|441|315|473|477	2.44e-08		GO:0000075	0.490309	0
1066	48	GO Biological Process	Chromosome organization	2.16e-05	NCAPH|NCAPG|RPA1|ESPL1|KIF23|ACIN1|NCOR1|USP15|BUB1B|KPNB1|CHAF1A|BUB1|BPTF|HCFC1|EZH2|SPAG5|SMC1A|ERCC6L|CASC5|DFFB|NRDE2|CDAN1|CHD4|DNA2|DNMT1|CTR9|INO80|CENPF|KIF14|DHX9|BRCC3|NDC1|HSP90AB1|RAD54L|CENPI|KIF4A|FAM175A|STAG1|RTF1|INCENP|SIN3A|DDX3X|PAXIP1|NCAPG2|CSRP2BP|SMARCD2|NUSAP1|PHB	3895	353|227|383|523|907|995|591|963|595|677|871|169|807|513|603|605|607|557|263|903|219|373|305|417|991|611|479|1055|541|443|347|713|589|975|969|683|251|757|869|509|359|175|923|369|593|303|271|801	4.36e-08		GO:0051276	0.466555	0
8298	208	GO Biological Process	Metabolic process	3.05e-05	CHPF2|NNAT|AQR|MAP2K5|CSK|CCDC47|DDX5|UBE3A|NEK4|ALDH1A2|DHX40|MAST1|ESYT2|DHX29|FUS|RPA1|DCLK1|MKRN1|FABP4|ESPL1|TEX2|SORL1|BUD13|ITPKA|ADAM10|IFT172|ICE2|MAPK6|APH1B|TIPIN|PHF3|LMF1|SMURF2|ACIN1|PIK3R3|METTL16|EIF2AK4|PIP5K1B|MFAP1|SLC27A2|PCTP|MMS22L|NONO|PGAP2|SSRP1|USP15|CAMK4|NUP205|PDIA4|ANKRD9|BUB1B|HMGCR|KPNB1|ALDH16A1|RAVER1|ETNPPL|ICE1|FABP5|TTLL5|SPRED1|FAM96A|CHAF1A|BUB1|CHSY3|MAT2A|…	3895	505|899|999|829|385|745|1081|673|619|1041|259|171|953|847|403|383|499|221|805|523|725|239|885|283|667|883|1069|691|965|1063|517|913|309|995|1025|759|379|459|153|539|749|447|629|789|407|963|839|1019|779|961|595|873|677|861|733|351|231|465|1009|791|289|871|169|217|973|1073|213|1083|371|513|771|559|1015|841|681|1067|603|195|637|701|905|607|1071|1049|507|773|719|533|729|207|903|1007|631|573|525|735|7…	6.41e-08		GO:0008152	0.45157	0
2178	76	GO Biological Process	Nucleic acid metabolic process	6.43e-05	AQR|DDX5|DHX40|FUS|RPA1|BUD13|ICE2|TIPIN|PHF3|ACIN1|METTL16|MFAP1|MMS22L|NONO|SSRP1|KPNB1|RAVER1|ICE1|CHAF1A|SF3B3|DDX23|HNRNPD|EZH2|KRI1|SMC1A|DFFB|FOXM1|NFYA|THRAP3|NEIL1|HNRNPH1|PTRF|HNRNPA1L2|POP5|WDR55|DNA2|XRCC2|DNMT1|RBM23|ENPP1|NFE2L1|CTR9|INO80|CENPF|DHX9|BRCC3|FUBP1|HSP90AB1|RAD54L|PABPC4|TRDMT1|FAM175A|TP53BP1|CHEK2|HSPD1|RTF1|EME1|CNOT6|DDX3X|PAXIP1|NCAPG2|RBM17|IK|NFIC|CDK12|HNRNPF|V…	3895	999|1081|259|403|383|885|1069|1063|517|995|759|153|447|629|407|677|733|231|871|1083|771|1015|603|905|607|903|735|753|545|1011|685|851|415|421|635|417|409|991|881|487|639|611|479|1055|443|347|293|589|975|583|519|251|741|1053|387|869|669|197|175|923|369|997|679|401|661|825|1027|1047|563|931|633|767|367|163|473|801	1.4e-07		GO:0090304	0.419179	0
2056	72	GO Biological Process	Gene expression	0.00013	NNAT|AQR|DDX5|DHX40|DHX29|FUS|FABP4|SORL1|BUD13|ADAM10|IFT172|ICE2|APH1B|PHF3|LMF1|ACIN1|METTL16|MFAP1|NONO|SSRP1|NUP205|RAVER1|ICE1|FAM96A|SF3B3|DDX23|CASP2|HNRNPD|CALR|KRI1|EIF4A2|BACE2|TESC|NFYA|THRAP3|HNRNPH1|PTRF|HNRNPA1L2|POP5|WDR55|PIK3CG|RBM23|NFE2L1|CTR9|INO80|DHX9|FUBP1|NDC1|PABPC4|EDA|TRDMT1|HSPA14|HSPD1|RTF1|DDX3X|NCAPG2|RBM17|IK|NFIC|CDK12|HNRNPF|VWA9|CACTIN|TRA2B|GFM1|ALYREF|INTS4|C…	3895	899|999|1081|259|847|403|805|239|885|667|883|1069|965|517|913|995|759|153|629|407|1019|733|231|289|1083|771|559|1015|701|905|1049|719|533|753|545|685|851|415|421|635|781|881|639|611|479|443|293|713|583|1061|519|843|387|869|175|369|997|679|401|661|825|1027|1047|563|815|633|767|163|1079|515|391|801	2.85e-07		GO:0010467	0.388606	0
7513	190	GO Biological Process	Cellular metabolic process	0.00013	CHPF2|NNAT|AQR|MAP2K5|CSK|CCDC47|DDX5|UBE3A|NEK4|ALDH1A2|DHX40|MAST1|ESYT2|DHX29|FUS|RPA1|DCLK1|MKRN1|FABP4|TEX2|SORL1|BUD13|ITPKA|ADAM10|ICE2|MAPK6|APH1B|TIPIN|PHF3|LMF1|SMURF2|ACIN1|PIK3R3|METTL16|EIF2AK4|PIP5K1B|MFAP1|SLC27A2|PCTP|MMS22L|NONO|PGAP2|SSRP1|USP15|CAMK4|NUP205|ANKRD9|BUB1B|HMGCR|KPNB1|RAVER1|ETNPPL|ICE1|FABP5|TTLL5|SPRED1|FAM96A|CHAF1A|BUB1|CHSY3|MAT2A|THOP1|LRRC28|SF3B3|UBE3C|HCF…	3895	505|899|999|829|385|745|1081|673|619|1041|259|171|953|847|403|383|499|221|805|725|239|885|283|667|1069|691|965|1063|517|913|309|995|1025|759|379|459|153|539|749|447|629|789|407|963|839|1019|961|595|873|677|733|351|231|465|1009|791|289|871|169|217|973|1073|213|1083|371|513|771|1015|841|681|1067|603|195|905|607|1071|1049|507|773|719|729|903|1007|631|573|525|735|753|489|545|623|1011|345|601|627|685|…	2.94e-07		GO:0044237	0.388606	0
396	25	GO Biological Process	RNA splicing	0.00014	AQR|DDX5|DHX40|FUS|BUD13|ACIN1|MFAP1|NONO|RAVER1|SF3B3|DDX23|HNRNPD|THRAP3|HNRNPH1|HNRNPA1L2|RBM23|DHX9|RBM17|IK|CDK12|HNRNPF|CACTIN|TRA2B|ALYREF|CELF2	3895	999|1081|259|403|885|995|153|629|733|1083|771|1015|545|685|415|881|443|997|679|661|825|1047|563|633|163	3.47e-07		GO:0008380	0.385387	0
108	13	GO Biological Process	Mitotic sister chromatid segregation	0.00015	NCAPH|NCAPG|ESPL1|KIF23|KPNB1|SPAG5|SMC1A|INO80|KIF14|KIF4A|INCENP|NCAPG2|NUSAP1	3895	353|227|523|907|677|605|607|479|541|683|509|369|271	3.93e-07		GO:0000070	0.382391	0
5841	156	GO Biological Process	Developmental process	0.00015	NNAT|CLDN11|CTTNBP2|MAP2K5|CSK|AMH|CCDC47|DDX5|UBE3A|ALDH1A2|MAST1|EXOC4|DCLK1|FABP4|DZIP1|SORL1|ITPKA|ADAM10|IFT172|COL8A1|MAPK6|PHF3|ACIN1|PIK3R3|EIF2AK4|IQCG|RTN1|MYH15|NOM1|FREM2|CAMK4|BMP3|HMGCR|PCDHAC2|S100A1|SERPINI1|OSBPL11|FABP5|TTLL5|SPRED1|MDM1|TUB|GPRIN1|CTNND2|BPTF|HCFC1|CD34|CASP2|NPHP1|HNRNPD|PFAS|MYEF2|FMN2|EZH2|PKM|CALR|LPHN2|SMC1A|LMBR1|LRIG3|NOG|HOXB4|LEPR|SLIT3|FUT10|BACE2|TES…	3895	899|769|437|829|385|783|745|1081|673|1041|171|375|499|805|823|239|283|667|883|157|691|517|995|1025|379|399|811|381|865|705|839|485|873|615|1039|855|173|465|1009|791|183|1037|279|493|807|513|229|559|981|1015|841|301|1017|603|195|701|317|607|241|267|413|313|507|179|773|719|533|729|263|203|631|735|159|489|623|739|329|781|409|991|785|487|835|639|611|343|1055|1057|199|541|237|443|561|713|589|1031|975|…	3.64e-07		GO:0032502	0.382391	0
43	9	GO Biological Process	Mitotic spindle assembly	0.00016	KIF23|KPNB1|SMC1A|KIF4A|KIF3B|FAM175A|CHEK2|STAG1|CEP192	3895	907|677|607|683|651|251|1053|757|235	4.22e-07		GO:0090307	0.379588	0
727	35	GO Biological Process	Microtubule-based process	0.00029	ESPL1|KIF23|TUBGCP4|IFT172|TUBGCP3|IQCG|NCOR1|KPNB1|STARD9|TTLL5|TUB|FMN2|SPAG5|SMC1A|XRCC2|OPA1|INO80|KIF14|ASPM|TTK|TRAF3IP1|KIF4A|KIF3B|KIF24|FAM175A|CEP152|CENPJ|CHEK2|STAG1|INCENP|WDR73|TTC26|CEP192|DAG1|NUSAP1	3895	523|907|277|883|689|399|591|677|255|1009|1037|1017|605|607|409|835|479|541|237|419|711|683|651|571|251|453|449|1053|757|509|657|803|235|205|271	7.99e-07		GO:0007017	0.35376	0
2402	79	GO Biological Process	Regulation of cellular component organization	0.00029	ARHGEF5|CTTNBP2|MAP2K5|TMEM97|UBE3A|RPA1|DZIP1|ESPL1|SORL1|ITPKA|ADAM10|MAPK6|USP6NL|SSRP1|CGNL1|BUB1B|SERPINI1|ICE1|BUB1|MDM1|HCFC1|NPHP1|HNRNPD|LIMCH1|EZH2|CALR|SPAG5|STXBP6|MIEF1|SLIT3|MPP7|BAG5|FOXM1|EPB41L3|FXR1|PDE3A|DNMT1|ENPP1|SREBF2|OPA1|NFE2L1|CTR9|INO80|CENPF|PLXNA2|KIF14|MKI67|TTK|BAI3|AMOT|TRAF3IP1|UNC13B|CENPJ|SACS|RTF1|CNOT6|SIN3A|DDX3X|PAXIP1|IK|SEMA4D|ROBO2|SLITRK3|DP2|LPHN3|ANGP…	3895	411|437|829|857|673|383|823|523|239|283|667|691|435|407|915|595|855|231|169|183|513|981|1015|949|603|701|605|167|653|179|503|203|735|159|739|329|991|487|475|835|639|611|479|1055|199|541|531|419|561|1031|711|365|449|599|869|197|359|175|923|679|463|233|451|315|721|299|295|717|859|205|1079|775|587|391|271|777|801|993|743	7.77e-07		GO:0051128	0.35376	0
676	33	GO Biological Process	Regulation of mitotic cell cycle	0.00044	MAP2K5|NEK4|ESPL1|TIPIN|BUB1B|BUB1|CASP2|EZH2|NFE2L1|INO80|CENPF|KIF14|MKI67|TTK|CEP152|CENPJ|CHEK2|EME1|CNOT6|INCENP|SIN3A|DDX3X|IK|PBX1|STK33|DP2|FBXL7|CEP192|AKT1|NUSAP1|MAP2K6|CLTC|E2F8	3895	829|619|523|1063|595|169|559|603|639|479|1055|541|531|419|453|449|1053|669|197|509|359|175|679|265|441|315|699|235|391|271|817|993|477	1.26e-06		GO:0007346	0.335655	0
2659	84	GO Biological Process	Nucleobase-containing compound metabolic process	0.00053	AQR|DDX5|DHX40|FUS|RPA1|BUD13|ICE2|TIPIN|PHF3|ACIN1|METTL16|MFAP1|MMS22L|NONO|SSRP1|HMGCR|KPNB1|RAVER1|ICE1|CHAF1A|SF3B3|DDX23|HNRNPD|PFAS|EZH2|PKM|KRI1|SMC1A|DFFB|FOXM1|NFYA|THRAP3|NEIL1|ATP5C1|HNRNPH1|PTRF|HNRNPA1L2|POP5|WDR55|DNA2|XRCC2|DNMT1|RBM23|ENPP1|OPA1|NFE2L1|CTR9|INO80|CENPF|DHX9|BRCC3|FUBP1|HSP90AB1|RAD54L|PABPC4|TRDMT1|FAM175A|TP53BP1|CHEK2|HSPD1|RTF1|EME1|CNOT6|DDX3X|PAXIP1|NCAPG2|R…	3895	999|1081|259|403|383|885|1069|1063|517|995|759|153|447|629|407|873|677|733|231|871|1083|771|1015|841|603|195|905|607|903|735|753|545|1011|627|685|851|415|421|635|417|409|991|881|487|835|639|611|479|1055|443|347|293|589|975|583|519|251|741|1053|387|869|669|197|175|923|369|997|679|401|661|825|831|1027|585|1047|563|931|249|633|767|367|163|473|801	1.58e-06		GO:0006139	0.327572	0
294	20	GO Biological Process	mRNA splicing, via spliceosome	0.0006	AQR|DDX5|DHX40|FUS|BUD13|MFAP1|NONO|RAVER1|SF3B3|DDX23|HNRNPD|HNRNPH1|DHX9|RBM17|IK|HNRNPF|CACTIN|TRA2B|ALYREF|CELF2	3895	999|1081|259|403|885|153|629|733|1083|771|1015|685|443|997|679|825|1047|563|633|163	1.82e-06		GO:0000398	0.322185	0
3282	98	GO Biological Process	Cellular nitrogen compound metabolic process	0.0006	AQR|DDX5|DHX40|DHX29|FUS|RPA1|BUD13|ADAM10|ICE2|TIPIN|PHF3|ACIN1|METTL16|MFAP1|MMS22L|NONO|SSRP1|HMGCR|KPNB1|RAVER1|ICE1|CHAF1A|THOP1|SF3B3|DDX23|HNRNPD|PFAS|EZH2|PKM|KRI1|SMC1A|EIF4A2|BACE2|DFFB|SLC25A15|FOXM1|NFYA|THRAP3|NEIL1|AGK|ATP5C1|HNRNPH1|PTRF|HNRNPA1L2|POP5|WDR55|DNA2|XRCC2|DNMT1|RBM23|ENPP1|OPA1|NFE2L1|CTR9|INO80|CENPF|DHX9|BRCC3|FUBP1|HSP90AB1|RAD54L|PABPC4|TRDMT1|HSPA14|FAM175A|TP53B…	3895	999|1081|259|847|403|383|885|667|1069|1063|517|995|759|153|447|629|407|873|677|733|231|871|1073|1083|771|1015|841|603|195|905|607|1049|719|903|525|735|753|545|1011|345|627|685|851|415|421|635|417|409|991|881|487|835|639|611|479|1055|443|347|293|589|975|583|519|843|251|741|1053|387|869|669|197|175|923|369|331|997|679|401|661|825|731|831|1027|585|1047|563|931|815|249|633|821|767|367|163|515|473|391…	1.91e-06		GO:0034641	0.322185	0
2583	82	GO Biological Process	Cellular component biogenesis	0.0006	CLDN11|ALDH1A2|DHX29|FUS|RPA1|DZIP1|KIF23|TUBGCP4|ADAM10|IFT172|TUBGCP3|METTL16|IQCG|NCOR1|NOM1|NUP205|KPNB1|STARD9|FAM96A|CHAF1A|MAT2A|CTNND2|CD34|DDX23|NPHP1|FMN2|KCND3|CALR|KRI1|SMC1A|ZYX|MIEF1|CASC5|MPP7|EPB41L3|NRDE2|CDAN1|POP5|WDR55|DNA2|MYLK|OPA1|INO80|CENPF|ASPM|DHX9|SV2A|NDC1|HSP90AB1|AMOT|CENPI|TRAF3IP1|KIF4A|KIF3B|KCTD12|UNC13B|KIF24|FAM175A|CEP152|CENPJ|TP53BP1|CHEK2|STAG1|HSPD1|INCEN…	3895	769|1041|847|403|383|823|907|277|667|883|689|759|399|591|865|1019|677|255|289|871|973|493|229|771|981|1017|395|701|905|607|165|653|263|503|159|219|373|421|635|417|785|835|479|1055|237|443|893|713|589|1031|969|711|683|651|311|365|571|251|453|449|741|1053|757|387|509|177|497|175|1029|641|879|1075|291|803|721|699|235|299|859|163|1079|993	1.81e-06		GO:0044085	0.322185	0
793	36	GO Biological Process	Cellular response to dna damage stimulus	0.00061	AQR|TMEM109|NEK4|RPA1|TIPIN|EIF2AK4|WDR76|MMS22L|NONO|SSRP1|CHAF1A|CASP2|FMN2|SMC1A|FOXM1|NEIL1|DNA2|XRCC2|INO80|BRCC3|RAD54L|FAM175A|TP53BP1|CHEK2|EME1|CNOT6|PAXIP1|RBM17|TEN1-CDK3|STK33|MCM10|DP2|TIMELESS|AKT1|MAP2K6|E2F8	3895	999|935|619|383|1063|379|335|447|629|407|871|559|1017|607|735|1011|417|409|479|347|975|251|741|1053|669|197|923|997|281|441|931|315|473|391|817|477	2.03e-06		GO:0006974	0.321467	0
271	19	GO Biological Process	Rhythmic process	0.00062	AMH|DDX5|UBE3A|NCOR1|NONO|CASP2|HNRNPD|EZH2|SLIT3|PPP1CC|NFYA|THRAP3|DHX9|SIN3A|ROBO2|MAGEL2|TIMELESS|GPR176|MAP2K6	3895	783|1081|673|591|629|559|1015|603|179|631|753|545|443|359|233|717|473|799|817	2.18e-06		GO:0048511	0.320761	0
151	14	GO Biological Process	DNA integrity checkpoint	0.0007	TIPIN|EIF2AK4|CASP2|DNA2|BRCC3|FAM175A|TP53BP1|CHEK2|EME1|CNOT6|STK33|DP2|TIMELESS|E2F8	3895	1063|379|559|417|347|251|741|1053|669|197|441|315|473|477	2.5e-06		GO:0031570	0.31549	0
152	14	GO Biological Process	Regulation of rna splicing	0.00073	DDX5|FUS|ACIN1|METTL16|THRAP3|HNRNPH1|FXR1|RBM23|RBM17|IK|CDK12|HNRNPF|TRA2B|CELF2	3895	1081|403|995|759|545|685|739|881|997|679|661|825|563|163	2.69e-06		GO:0043484	0.313668	0
735	34	GO Biological Process	Organelle assembly	0.00073	DHX29|DZIP1|KIF23|TUBGCP4|IFT172|TUBGCP3|IQCG|NCOR1|KPNB1|STARD9|CD34|NPHP1|SMC1A|CASC5|INO80|CENPF|ASPM|TRAF3IP1|KIF4A|KIF3B|KIF24|FAM175A|CEP152|CENPJ|CHEK2|STAG1|INCENP|PGM5|DDX3X|CEP162|TMEM237|GALNT11|TTC26|CEP192	3895	847|823|907|277|883|689|399|591|677|255|229|981|607|263|479|1055|237|711|683|651|571|251|453|449|1053|757|509|177|175|1029|879|291|803|235	2.69e-06		GO:0070925	0.313668	0
2359	76	GO Biological Process	Cellular component assembly	0.00075	CLDN11|ALDH1A2|DHX29|FUS|RPA1|DZIP1|KIF23|TUBGCP4|ADAM10|IFT172|TUBGCP3|IQCG|NCOR1|NUP205|KPNB1|STARD9|FAM96A|CHAF1A|MAT2A|CTNND2|CD34|DDX23|NPHP1|FMN2|KCND3|CALR|SMC1A|ZYX|CASC5|MPP7|EPB41L3|NRDE2|CDAN1|DNA2|MYLK|OPA1|INO80|CENPF|ASPM|DHX9|SV2A|NDC1|HSP90AB1|AMOT|CENPI|TRAF3IP1|KIF4A|KIF3B|KCTD12|UNC13B|KIF24|FAM175A|CEP152|CENPJ|TP53BP1|CHEK2|STAG1|HSPD1|INCENP|PGM5|TM9SF4|DDX3X|CEP162|MAGI1|TM…	3895	769|1041|847|403|383|823|907|277|667|883|689|399|591|1019|677|255|289|871|973|493|229|771|981|1017|395|701|607|165|263|503|159|219|373|417|785|835|479|1055|237|443|893|713|589|1031|969|711|683|651|311|365|571|251|453|449|741|1053|757|387|509|177|497|175|1029|641|879|1075|291|803|721|699|235|299|859|163|1079|993	2.84e-06		GO:0022607	0.312494	0
4976	134	GO Biological Process	Cellular macromolecule metabolic process	0.00077	CHPF2|NNAT|AQR|MAP2K5|CSK|CCDC47|DDX5|UBE3A|NEK4|MAST1|DHX29|RPA1|DCLK1|MKRN1|SORL1|ITPKA|ADAM10|ICE2|MAPK6|APH1B|TIPIN|PHF3|LMF1|SMURF2|METTL16|EIF2AK4|MMS22L|NONO|PGAP2|SSRP1|USP15|CAMK4|NUP205|ANKRD9|BUB1B|KPNB1|ICE1|TTLL5|SPRED1|CHAF1A|BUB1|CHSY3|THOP1|LRRC28|UBE3C|HCFC1|HNRNPD|RABGGTB|EZH2|SMC1A|MTMR4|EIF4A2|LEPR|FUT10|PTPRB|DFFB|PPP1CC|FOXM1|NFYA|THRAP3|LARGE|NEIL1|AREL1|PTRF|DNA2|PASK|PIK3…	3895	505|899|999|829|385|745|1081|673|619|171|847|383|499|221|239|283|667|1069|691|965|1063|517|913|309|759|379|447|629|789|407|963|839|1019|961|595|677|231|1009|791|871|169|217|1073|213|371|513|1015|681|603|607|1071|1049|507|773|729|903|631|735|753|545|623|1011|601|851|417|663|781|409|991|785|639|611|479|1055|1057|541|443|347|419|293|713|589|975|583|919|519|843|185|251|741|1053|387|869|943|669|197|60…	3.05e-06		GO:0044260	0.311351	0
739	34	GO Biological Process	Regulation of cellular response to stress	0.00077	ARHGEF5|DDX5|NEK4|FUS|RPA1|EIF2AK4|WDR76|NCOR1|NONO|NUP205|HMGCR|SPRED1|SLC25A23|CD34|HSPH1|FMN2|BAG5|FOXM1|FXR1|OPA1|NFE2L1|DHX9|BRCC3|NDC1|HSP90AB1|DNAJA1|FAM175A|TP53BP1|CHEK2|PAXIP1|LANCL1|AGR2|TIMELESS|AKT1	3895	411|1081|619|403|383|379|335|591|629|1019|873|791|193|229|665|1017|203|735|739|835|639|443|347|713|589|429|251|741|1053|923|655|551|473|391	3.01e-06		GO:0080135	0.311351	0
452	25	GO Biological Process	Regulation of cell cycle phase transition	0.00082	ESPL1|BUB1B|BUB1|CASP2|EZH2|INO80|CENPF|KIF14|BRCC3|TTK|FAM175A|CEP152|CENPJ|CHEK2|CNOT6|SIN3A|DDX3X|PAXIP1|IK|PBX1|DP2|FBXL7|CEP192|AKT1|E2F8	3895	523|595|169|559|603|479|1055|541|347|419|251|453|449|1053|197|359|175|923|679|265|315|699|235|391|477	3.34e-06		GO:1901987	0.308619	0
112	12	GO Biological Process	Microtubule cytoskeleton organization involved in mitosis	0.00082	ESPL1|KIF23|KPNB1|SMC1A|TTK|KIF4A|KIF3B|FAM175A|CHEK2|STAG1|CEP192|NUSAP1	3895	523|907|677|607|419|683|651|251|1053|757|235|271	3.35e-06		GO:1902850	0.308619	0
10932	249	GO Biological Process	Regulation of cellular process	0.00099	ARHGEF5|NNAT|CTTNBP2|MAP2K5|CSK|AMH|CCDC47|DDX5|TMEM97|TMEM109|UBE3A|NEK4|ALDH1A2|ZC3H14|MAST1|DHX29|ZC3H4|EXOC4|FUS|RPA1|DCLK1|FABP4|DZIP1|ESPL1|TEX2|SORL1|KIF23|ITPKA|ADAM10|IFT172|COL8A1|LMNB1|ICE2|MAPK6|APH1B|TIPIN|LMF1|SMURF2|ACIN1|PIK3R3|METTL16|EIF2AK4|WDR76|ARHGAP31|ITGA9|PIP5K1B|NCOR1|BCAM|PSD2|NONO|USP6NL|SSRP1|USP15|VPS26B|CGNL1|CAMK4|BMP3|NUP205|PDIA4|BUB1B|HMGCR|KPNB1|S100A1|SERPINI1…	3895	411|899|437|829|385|783|745|1081|857|935|673|619|1041|529|171|847|763|375|403|383|499|805|823|523|725|239|907|283|667|883|157|363|1069|691|965|1063|913|309|995|1025|759|379|335|567|275|459|591|1043|1045|629|435|407|963|273|915|839|485|1019|779|595|873|677|1039|855|231|465|791|193|433|169|183|1037|493|807|513|229|833|559|981|1015|949|301|681|665|1017|395|603|637|793|701|317|605|167|165|1071|1049|2…	4.18e-06		GO:0050794	0.300436	0
5402	142	GO Biological Process	Anatomical structure development	0.0011	NNAT|CLDN11|CTTNBP2|MAP2K5|CSK|AMH|CCDC47|DDX5|UBE3A|ALDH1A2|MAST1|EXOC4|DCLK1|DZIP1|SORL1|ITPKA|ADAM10|IFT172|COL8A1|MAPK6|PHF3|ACIN1|PIK3R3|EIF2AK4|IQCG|RTN1|MYH15|NOM1|FREM2|CAMK4|BMP3|HMGCR|PCDHAC2|S100A1|SERPINI1|FABP5|TTLL5|SPRED1|MDM1|TUB|GPRIN1|CTNND2|BPTF|HCFC1|CD34|CASP2|NPHP1|HNRNPD|PFAS|MYEF2|FMN2|EZH2|PKM|CALR|LPHN2|LMBR1|LRIG3|NOG|HOXB4|LEPR|SLIT3|FUT10|BACE2|PTPRB|CASC5|BAG5|PPP1CC…	3895	899|769|437|829|385|783|745|1081|673|1041|171|375|499|823|239|283|667|883|157|691|517|995|1025|379|399|811|381|865|705|839|485|873|615|1039|855|465|1009|791|183|1037|279|493|807|513|229|559|981|1015|841|301|1017|603|195|701|317|241|267|413|313|507|179|773|719|729|263|203|631|735|159|489|623|739|329|781|409|991|785|487|835|639|611|343|1055|1057|199|541|237|561|589|1031|975|583|711|1061|651|919|365…	4.82e-06		GO:0048856	0.295861	0
468	25	GO Biological Process	mRNA processing	0.0014	AQR|DDX5|DHX40|FUS|BUD13|ACIN1|MFAP1|NONO|RAVER1|SF3B3|DDX23|HNRNPD|THRAP3|HNRNPH1|HNRNPA1L2|RBM23|DHX9|RBM17|IK|CDK12|HNRNPF|CACTIN|TRA2B|ALYREF|CELF2	3895	999|1081|259|403|885|995|153|629|733|1083|771|1015|545|685|415|881|443|997|679|661|825|1047|563|633|163	5.94e-06		GO:0006397	0.285387	0
1126	44	GO Biological Process	Cytoskeleton organization	0.0014	ARHGEF5|MAST1|ESPL1|KIF23|TUBGCP4|ITPKA|IFT172|TUBGCP3|IQCG|NCOR1|CGNL1|KPNB1|STARD9|TTLL5|NPHP1|LIMCH1|FMN2|CALR|SPAG5|SMC1A|ZYX|EPB41L3|XRCC2|INO80|ASPM|TTK|AMOT|KIF4A|KIF3B|KIF24|FAM175A|CEP152|CENPJ|CHEK2|STAG1|CIT|INCENP|PGM5|WDR73|TTC26|CEP192|MAGEL2|DAG1|NUSAP1	3895	411|171|523|907|277|283|883|689|399|591|915|677|255|1009|981|949|1017|701|605|607|165|159|409|479|237|419|1031|683|651|571|251|453|449|1053|757|943|509|177|657|803|235|717|205|271	6.28e-06		GO:0007010	0.285387	0
81	10	GO Biological Process	Mitotic spindle organization	0.0015	KIF23|KPNB1|SMC1A|TTK|KIF4A|KIF3B|FAM175A|CHEK2|STAG1|CEP192	3895	907|677|607|419|683|651|251|1053|757|235	7.1e-06		GO:0007052	0.282391	0
5579	145	GO Biological Process	Positive regulation of cellular process	0.0015	ARHGEF5|NNAT|MAP2K5|CSK|DDX5|UBE3A|NEK4|ALDH1A2|DHX29|FUS|RPA1|DZIP1|ESPL1|SORL1|KIF23|ITPKA|ADAM10|IFT172|COL8A1|ICE2|MAPK6|APH1B|TIPIN|SMURF2|ACIN1|PIK3R3|METTL16|EIF2AK4|USP15|CAMK4|BMP3|HMGCR|S100A1|SERPINI1|ICE1|FABP5|SPRED1|MYRIP|TUB|BPTF|HCFC1|CD34|CASP2|NPHP1|HNRNPD|LIMCH1|HSPH1|FMN2|EZH2|FAXDC2|CALR|SPAG5|MIEF1|NOG|HOXB4|LEPR|TESC|MPP7|PIK3AP1|PPP1CC|FOXM1|NFYA|NRDE2|THRAP3|PTRF|FXR1|DNA…	3895	411|899|829|385|1081|673|619|1041|847|403|383|823|523|239|907|283|667|883|157|1069|691|965|1063|309|995|1025|759|379|963|839|485|873|1039|855|231|465|791|433|1037|807|513|229|559|981|1015|949|665|1017|603|637|701|605|653|413|313|507|533|503|323|631|735|753|219|545|851|739|417|663|329|781|409|991|881|785|475|835|639|611|479|199|541|237|443|347|419|561|293|589|1031|1061|651|919|365|429|251|449|741|…	6.69e-06		GO:0048522	0.282391	0
294	19	GO Biological Process	Positive regulation of cell cycle process	0.0015	ESPL1|KIF23|CASP2|EZH2|SPAG5|INO80|KIF14|KIF3B|CENPJ|CHEK2|CIT|CNOT6|SIN3A|DDX3X|PBX1|DP2|AKT1|NUSAP1|E2F8	3895	523|907|559|603|605|479|541|651|449|1053|943|197|359|175|265|315|391|271|477	6.59e-06		GO:0090068	0.282391	0
3118	92	GO Biological Process	Organic cyclic compound metabolic process	0.0015	AQR|DDX5|DHX40|FUS|RPA1|BUD13|ICE2|TIPIN|PHF3|ACIN1|METTL16|MFAP1|SLC27A2|MMS22L|NONO|SSRP1|HMGCR|KPNB1|RAVER1|ICE1|CHAF1A|SF3B3|DDX23|HNRNPD|PFAS|EZH2|PKM|FAXDC2|KRI1|SMC1A|LEPR|DFFB|FOXM1|NFYA|THRAP3|NEIL1|ATP5C1|HNRNPH1|PTRF|HNRNPA1L2|POP5|WDR55|DNA2|XRCC2|DNMT1|RBM23|ENPP1|SREBF2|OPA1|NFE2L1|CTR9|INO80|CENPF|DHX9|BRCC3|FUBP1|HSP90AB1|RAD54L|PABPC4|TRDMT1|FAM175A|TP53BP1|CHEK2|HSPD1|RTF1|EME1|…	3895	999|1081|259|403|383|885|1069|1063|517|995|759|153|539|447|629|407|873|677|733|231|871|1083|771|1015|841|603|195|637|905|607|507|903|735|753|545|1011|627|685|851|415|421|635|417|409|991|881|487|475|835|639|611|479|1055|443|347|293|589|975|583|519|251|741|1053|387|869|669|197|175|923|369|997|679|401|661|825|731|831|265|1027|585|1047|563|931|249|633|767|367|163|775|473|777|801	7.26e-06		GO:1901360	0.282391	0
388	22	GO Biological Process	Positive regulation of cell cycle	0.0019	ESPL1|KIF23|HCFC1|CASP2|EZH2|CALR|SPAG5|INO80|KIF14|HSP90AB1|KIF3B|CENPJ|CHEK2|CIT|CNOT6|SIN3A|DDX3X|PBX1|DP2|AKT1|NUSAP1|E2F8	3895	523|907|513|559|603|701|605|479|541|589|651|449|1053|943|197|359|175|265|315|391|271|477	9.02e-06		GO:0045787	0.272125	0
220	16	GO Biological Process	Meiotic cell cycle	0.0019	NCAPH|RPA1|ESPL1|TUBGCP4|TUBGCP3|BUB1B|BUB1|FMN2|SMC1A|XRCC2|ASPM|TTK|NDC1|RAD54L|EME1|INCENP	3895	353|383|523|277|689|595|169|1017|607|409|237|419|713|975|669|509	9.01e-06		GO:0051321	0.272125	0
750	33	GO Biological Process	DNA metabolic process	0.0021	AQR|RPA1|TIPIN|MMS22L|NONO|SSRP1|KPNB1|CHAF1A|EZH2|SMC1A|DFFB|FOXM1|NEIL1|DNA2|XRCC2|DNMT1|INO80|CENPF|BRCC3|HSP90AB1|RAD54L|FAM175A|TP53BP1|CHEK2|HSPD1|EME1|PAXIP1|RBM17|MCM10|ALYREF|KPNA2|TIMELESS|PHB	3895	999|383|1063|447|629|407|677|871|603|607|903|735|1011|417|409|991|479|1055|347|589|975|251|741|1053|387|669|923|997|931|633|367|473|801	1.03e-05		GO:0006259	0.267778	0
2840	85	GO Biological Process	Heterocycle metabolic process	0.0021	AQR|DDX5|DHX40|FUS|RPA1|BUD13|ICE2|TIPIN|PHF3|ACIN1|METTL16|MFAP1|MMS22L|NONO|SSRP1|HMGCR|KPNB1|RAVER1|ICE1|CHAF1A|SF3B3|DDX23|HNRNPD|PFAS|EZH2|PKM|KRI1|SMC1A|DFFB|FOXM1|NFYA|THRAP3|NEIL1|ATP5C1|HNRNPH1|PTRF|HNRNPA1L2|POP5|WDR55|DNA2|XRCC2|DNMT1|RBM23|ENPP1|OPA1|NFE2L1|CTR9|INO80|CENPF|DHX9|BRCC3|FUBP1|HSP90AB1|RAD54L|PABPC4|TRDMT1|FAM175A|TP53BP1|CHEK2|HSPD1|RTF1|EME1|CNOT6|DDX3X|PAXIP1|NCAPG2|R…	3895	999|1081|259|403|383|885|1069|1063|517|995|759|153|447|629|407|873|677|733|231|871|1083|771|1015|841|603|195|905|607|903|735|753|545|1011|627|685|851|415|421|635|417|409|991|881|487|835|639|611|479|1055|443|347|293|589|975|583|519|251|741|1053|387|869|669|197|175|923|369|997|679|401|661|825|731|831|1027|585|1047|563|931|249|633|767|367|163|473|801	1.08e-05		GO:0046483	0.267778	0
149	13	GO Biological Process	Regulation of mrna processing	0.0021	DDX5|ZC3H14|ACIN1|METTL16|THRAP3|FXR1|RBM23|CTR9|DHX9|RBM17|IK|TRA2B|CELF2	3895	1081|529|995|759|545|739|881|611|443|997|679|563|163	1.05e-05		GO:0050684	0.267778	0
106	11	GO Biological Process	Positive regulation of response to dna damage stimulus	0.0022	DDX5|FUS|SPRED1|FMN2|FOXM1|FXR1|DHX9|BRCC3|FAM175A|PAXIP1|TIMELESS	3895	1081|403|791|1017|735|739|443|347|251|923|473	1.13e-05		GO:2001022	0.265758	0
4874	129	GO Biological Process	Negative regulation of cellular process	0.0024	MAP2K5|CSK|DDX5|TMEM109|UBE3A|ALDH1A2|ZC3H14|ZC3H4|FUS|DCLK1|FABP4|ESPL1|SORL1|ADAM10|IFT172|TIPIN|SMURF2|ACIN1|METTL16|EIF2AK4|NCOR1|NONO|CGNL1|BUB1B|HMGCR|S100A1|SERPINI1|FABP5|SPRED1|BUB1|MDM1|BPTF|HCFC1|CD34|CASP2|HNRNPD|LIMCH1|FMN2|EZH2|KIAA2018|CALR|STXBP6|MTMR4|EIF4A2|NOG|HOXB4|LEPR|SLIT3|BACE2|TESC|PTPRB|CASC5|BAG5|FOXM1|NRDE2|THRAP3|NEIL1|CDAN1|AREL1|FXR1|DNA2|PASK|PDE3A|PIK3CG|XRCC2|DNM…	3895	829|385|1081|935|673|1041|529|763|403|499|805|523|239|667|883|1063|309|995|759|379|591|629|915|595|873|1039|855|465|791|169|183|807|513|229|559|1015|949|1017|603|793|701|167|1071|1049|413|313|507|179|719|533|729|263|203|735|219|545|1011|373|601|739|417|663|329|781|409|991|487|475|835|639|611|1055|1057|199|541|237|443|347|419|589|711|519|747|429|251|449|741|599|1053|387|869|669|197|609|359|175|369…	1.29e-05		GO:0048523	0.261979	0
5023	132	GO Biological Process	Multicellular organism development	0.0026	NNAT|CLDN11|CTTNBP2|MAP2K5|CSK|AMH|CCDC47|DDX5|UBE3A|ALDH1A2|MAST1|EXOC4|DCLK1|DZIP1|SORL1|ITPKA|ADAM10|IFT172|COL8A1|MAPK6|PHF3|ACIN1|PIK3R3|EIF2AK4|RTN1|MYH15|NOM1|FREM2|CAMK4|BMP3|PCDHAC2|S100A1|SERPINI1|TTLL5|SPRED1|MDM1|TUB|GPRIN1|CTNND2|BPTF|HCFC1|CD34|CASP2|NPHP1|HNRNPD|MYEF2|FMN2|EZH2|PKM|CALR|LPHN2|LMBR1|LRIG3|NOG|HOXB4|LEPR|SLIT3|FUT10|BACE2|PTPRB|BAG5|PPP1CC|FOXM1|EPB41L3|ALDH3A2|LARGE…	3895	899|769|437|829|385|783|745|1081|673|1041|171|375|499|823|239|283|667|883|157|691|517|995|1025|379|811|381|865|705|839|485|615|1039|855|1009|791|183|1037|279|493|807|513|229|559|981|1015|301|1017|603|195|701|317|241|267|413|313|507|179|773|719|729|203|631|735|159|489|623|739|781|409|991|785|487|835|639|611|343|1055|1057|199|541|237|561|589|1031|975|583|711|1061|651|919|365|693|387|869|943|609|359…	1.37e-05		GO:0007275	0.258503	0
156	13	GO Biological Process	Mitotic cell cycle checkpoint	0.003	TIPIN|BUB1B|BUB1|CASP2|CENPF|TTK|CHEK2|EME1|CNOT6|IK|STK33|DP2|E2F8	3895	1063|595|169|559|1055|419|1053|669|197|679|441|315|477	1.65e-05		GO:0007093	0.252288	0
571	27	GO Biological Process	Negative regulation of cell cycle	0.0037	ESPL1|TIPIN|EIF2AK4|BUB1B|BUB1|MDM1|CASP2|EZH2|CALR|DNA2|CENPF|BRCC3|TTK|HSP90AB1|IPO7|FAM175A|TP53BP1|CHEK2|EME1|CNOT6|IK|STK33|DP2|FBXL7|TIMELESS|MAP2K6|E2F8	3895	523|1063|379|595|169|183|559|603|701|417|1055|347|419|589|747|251|741|1053|669|197|679|441|315|699|473|817|477	2.05e-05		GO:0045786	0.24318	0
2630	79	GO Biological Process	Negative regulation of cellular metabolic process	0.0038	MAP2K5|CSK|DDX5|ZC3H14|ZC3H4|FUS|FABP4|SORL1|TIPIN|SMURF2|ACIN1|METTL16|EIF2AK4|NCOR1|NONO|HMGCR|S100A1|SERPINI1|SPRED1|BPTF|HCFC1|CD34|HNRNPD|EZH2|CALR|EIF4A2|NOG|HOXB4|LEPR|BACE2|TESC|PTPRB|CASC5|BAG5|FOXM1|NRDE2|THRAP3|NEIL1|CDAN1|FXR1|PASK|PIK3CG|DNMT1|ENPP1|SREBF2|NFE2L1|CTR9|CENPF|DHX9|HSP90AB1|TRAF3IP1|TRDMT1|IPO7|DNAJA1|CENPJ|TP53BP1|CHEK2|HSPD1|RTF1|SIN3A|DDX3X|NFIC|ILF3|CACTIN|SEMA4D|DP…	3895	829|385|1081|529|763|403|805|239|1063|309|995|759|379|591|629|873|1039|855|791|807|513|229|1015|603|701|1049|413|313|507|719|533|729|263|203|735|219|545|1011|373|739|663|781|991|487|475|639|611|1055|443|589|711|519|747|429|449|741|1053|387|869|359|175|401|155|1047|463|315|235|547|299|295|717|205|775|473|391|801|993|477|555	2.15e-05		GO:0031324	0.242022	0
416	22	GO Biological Process	Regulation of mitotic cell cycle phase transition	0.0044	ESPL1|BUB1B|BUB1|CASP2|EZH2|INO80|CENPF|KIF14|TTK|CEP152|CENPJ|CHEK2|CNOT6|SIN3A|DDX3X|IK|PBX1|DP2|FBXL7|CEP192|AKT1|E2F8	3895	523|595|169|559|603|479|1055|541|419|453|449|1053|197|359|175|679|265|315|699|235|391|477	2.5e-05		GO:1901990	0.235655	0
6112	153	GO Biological Process	Positive regulation of biological process	0.0045	ARHGEF5|NNAT|MAP2K5|CSK|AMH|DDX5|UBE3A|NEK4|ALDH1A2|DHX29|FUS|RPA1|FABP4|DZIP1|ESPL1|SORL1|KIF23|ITPKA|ADAM10|IFT172|COL8A1|ICE2|MAPK6|APH1B|TIPIN|SMURF2|ACIN1|PIK3R3|METTL16|EIF2AK4|NCOR1|NONO|USP15|CAMK4|BMP3|HMGCR|S100A1|SERPINI1|OSBPL11|ICE1|FABP5|SPRED1|MYRIP|TUB|BPTF|HCFC1|CD34|CASP2|NPHP1|HNRNPD|LIMCH1|HSPH1|FMN2|EZH2|PKM|FAXDC2|CALR|SPAG5|MIEF1|NOG|HOXB4|LEPR|TESC|MPP7|PIK3AP1|PPP1CC|FOXM…	3895	411|899|829|385|783|1081|673|619|1041|847|403|383|805|823|523|239|907|283|667|883|157|1069|691|965|1063|309|995|1025|759|379|591|629|963|839|485|873|1039|855|173|231|465|791|433|1037|807|513|229|559|981|1015|949|665|1017|603|195|637|701|605|653|413|313|507|533|503|323|631|735|753|219|545|601|851|739|417|663|329|781|409|991|881|785|475|835|639|611|479|199|541|237|443|347|419|561|293|589|1031|1061|…	2.6e-05		GO:0048518	0.234679	0
140	12	GO Biological Process	DNA damage checkpoint	0.0046	TIPIN|EIF2AK4|CASP2|BRCC3|FAM175A|TP53BP1|CHEK2|EME1|CNOT6|STK33|DP2|E2F8	3895	1063|379|559|347|251|741|1053|669|197|441|315|477	2.7e-05		GO:0000077	0.233724	0
4426	118	GO Biological Process	System development	0.0047	NNAT|CLDN11|CTTNBP2|MAP2K5|CSK|AMH|DDX5|UBE3A|ALDH1A2|MAST1|EXOC4|DCLK1|SORL1|ITPKA|ADAM10|IFT172|COL8A1|MAPK6|ACIN1|PIK3R3|EIF2AK4|RTN1|MYH15|NOM1|FREM2|CAMK4|BMP3|PCDHAC2|S100A1|SERPINI1|TTLL5|SPRED1|MDM1|TUB|GPRIN1|CTNND2|BPTF|CD34|CASP2|NPHP1|HNRNPD|MYEF2|EZH2|PKM|CALR|LPHN2|LRIG3|NOG|HOXB4|LEPR|SLIT3|FUT10|BACE2|PTPRB|BAG5|PPP1CC|FOXM1|EPB41L3|ALDH3A2|LARGE|FXR1|PIK3CG|XRCC2|MYLK|ENPP1|OPA1|…	3895	899|769|437|829|385|783|1081|673|1041|171|375|499|239|283|667|883|157|691|995|1025|379|811|381|865|705|839|485|615|1039|855|1009|791|183|1037|279|493|807|229|559|981|1015|301|603|195|701|317|267|413|313|507|179|773|719|729|203|631|735|159|489|623|739|781|409|785|487|835|639|343|1055|1057|199|541|237|561|589|1031|583|711|1061|919|365|693|387|943|609|359|361|923|369|625|551|401|731|831|265|463|291|…	2.76e-05		GO:0048731	0.23279	0
328	19	GO Biological Process	DNA conformation change	0.0047	NCAPH|NCAPG|RPA1|ACIN1|CHAF1A|ERCC6L|CASC5|DFFB|NRDE2|CDAN1|CHD4|DNA2|DHX9|RAD54L|CENPI|INCENP|DDX3X|NCAPG2|NUSAP1	3895	353|227|383|995|871|557|263|903|219|373|305|417|443|975|969|509|175|369|271	2.79e-05		GO:0071103	0.23279	0
42	7	GO Biological Process	Chromosome condensation	0.0051	NCAPH|NCAPG|ACIN1|DFFB|INCENP|NCAPG2|NUSAP1	3895	353|227|995|903|509|369|271	3.09e-05		GO:0030261	0.229243	0
11475	254	GO Biological Process	Regulation of biological process	0.0065	ARHGEF5|NNAT|CTTNBP2|MAP2K5|CSK|AMH|CCDC47|DDX5|TMEM97|TMEM109|UBE3A|NEK4|ALDH1A2|ZC3H14|MAST1|DHX29|ZC3H4|EXOC4|FUS|RPA1|DCLK1|FABP4|DZIP1|ESPL1|TEX2|SORL1|KIF23|ITPKA|ADAM10|IFT172|COL8A1|LMNB1|ICE2|MAPK6|APH1B|TIPIN|LMF1|SMURF2|ACIN1|PIK3R3|METTL16|EIF2AK4|WDR76|ARHGAP31|ITGA9|PIP5K1B|NCOR1|PCTP|BCAM|PSD2|NONO|USP6NL|SSRP1|USP15|VPS26B|CGNL1|CAMK4|BMP3|NUP205|PDIA4|BUB1B|HMGCR|KPNB1|S100A1|SER…	3895	411|899|437|829|385|783|745|1081|857|935|673|619|1041|529|171|847|763|375|403|383|499|805|823|523|725|239|907|283|667|883|157|363|1069|691|965|1063|913|309|995|1025|759|379|335|567|275|459|591|749|1043|1045|629|435|407|963|273|915|839|485|1019|779|595|873|677|1039|855|173|231|465|791|193|433|169|183|1037|1083|493|807|513|229|833|559|981|1015|949|301|681|665|1017|395|603|195|637|793|701|317|605|16…	4.02e-05		GO:0050789	0.218709	0
225	15	GO Biological Process	Regulation of response to dna damage stimulus	0.007	DDX5|NEK4|FUS|WDR76|SPRED1|FMN2|FOXM1|FXR1|DHX9|BRCC3|FAM175A|TP53BP1|CHEK2|PAXIP1|TIMELESS	3895	1081|619|403|335|791|1017|735|739|443|347|251|741|1053|923|473	4.41e-05		GO:2001020	0.21549	0
2429	73	GO Biological Process	Negative regulation of nitrogen compound metabolic process	0.0074	MAP2K5|CSK|DDX5|ZC3H14|ZC3H4|FUS|FABP4|SORL1|SMURF2|ACIN1|METTL16|EIF2AK4|NCOR1|NONO|HMGCR|S100A1|SERPINI1|SPRED1|SF3B3|BPTF|HCFC1|CD34|HNRNPD|FMN2|EZH2|CALR|EIF4A2|NOG|HOXB4|BACE2|TESC|PTPRB|BAG5|FOXM1|NRDE2|THRAP3|NEIL1|FXR1|DNMT1|ENPP1|SREBF2|NFE2L1|CTR9|CENPF|DHX9|HSP90AB1|TRAF3IP1|TRDMT1|IPO7|DNAJA1|CENPJ|TP53BP1|RTF1|SIN3A|DDX3X|NFIC|ILF3|CACTIN|SEMA4D|DP2|WWC1|ANGPT1|TENM2|MAGEL2|DAG1|ATP8…	3895	829|385|1081|529|763|403|805|239|309|995|759|379|591|629|873|1039|855|791|1083|807|513|229|1015|1017|603|701|1049|413|313|719|533|729|203|735|219|545|1011|739|991|487|475|639|611|1055|443|589|711|519|747|429|449|741|869|359|175|401|155|1047|463|315|547|299|295|717|205|775|473|391|777|801|993|477|555	4.71e-05		GO:0051172	0.213077	0
2967	85	GO Biological Process	Cellular localization	0.0081	ESYT2|EXOC4|TIMM10B|RPA1|DCLK1|DZIP1|ESPL1|SORL1|KIF23|ADAM10|IFT172|LMF1|COMMD9|SLC27A2|USP6NL|VPS26B|NUP205|KPNB1|FABP5|MYRIP|TUB|SNX32|NPHP1|FMN2|KCND3|EZH2|PKM|CALR|SPAG5|STXBP6|FUT10|TESC|PTPRB|CASC5|RANBP3|EPB41L3|AGK|ATP5C1|PIK3CG|OPA1|CENPF|PLXNA2|KIF14|ASPM|DHX9|SV2A|TTK|NDC1|HSP90AB1|AMOT|TRAF3IP1|KIF4A|KIF3B|UNC13B|KIF24|IPO7|DNAJA1|CEP152|CENPJ|HSPD1|INCENP|SIN3A|WDR72|TM9SF4|DDX3X|CE…	3895	953|375|201|383|499|823|523|239|907|667|883|913|307|539|435|273|1019|677|465|433|1037|833|981|1017|395|603|195|701|605|167|773|533|729|263|797|159|345|627|781|835|1055|199|541|237|443|893|419|713|589|1031|711|683|651|365|571|747|429|453|449|387|509|359|361|497|175|1029|679|585|803|249|633|327|235|299|821|717|367|859|391|271|777|621|875|707|993	5.26e-05		GO:0051641	0.209151	0
205	14	GO Biological Process	DNA replication	0.0095	RPA1|TIPIN|MMS22L|SSRP1|CHAF1A|DNA2|DHX9|EME1|SIN3A|NFIC|REPIN1|MCM10|ALYREF|TIMELESS	3895	383|1063|447|407|871|417|443|669|359|401|911|931|633|473	6.19e-05		GO:0006260	0.202228	0
3757	102	GO Biological Process	Cellular developmental process	0.0095	NNAT|CSK|AMH|CCDC47|DDX5|UBE3A|ALDH1A2|DCLK1|FABP4|DZIP1|SORL1|ITPKA|ADAM10|IFT172|COL8A1|MAPK6|ACIN1|EIF2AK4|IQCG|RTN1|CAMK4|BMP3|HMGCR|SERPINI1|OSBPL11|SPRED1|GPRIN1|CTNND2|CD34|CASP2|NPHP1|HNRNPD|MYEF2|FMN2|EZH2|CALR|NOG|HOXB4|LEPR|SLIT3|BACE2|TESC|CASC5|BAG5|PPP1CC|FOXM1|EPB41L3|FXR1|PDE3A|XRCC2|ENPP1|OPA1|NFE2L1|CTR9|CENPF|PLXNA2|KIF14|ASPM|DHX9|BAI3|HSP90AB1|AMOT|PABPC4|EDA|CEP152|CHEK2|RTF…	3895	899|385|783|745|1081|673|1041|499|805|823|239|283|667|883|157|691|995|379|399|811|839|485|873|855|173|791|279|493|229|559|981|1015|301|1017|603|701|413|313|507|179|719|533|263|203|631|735|159|739|329|409|487|835|639|611|1055|199|541|237|443|561|589|1031|583|1061|453|1053|869|943|609|359|177|175|923|369|625|551|831|265|463|233|471|803|451|249|633|721|299|295|821|859|205|1079|775|587|211|391|777|70…	6.25e-05		GO:0048869	0.202228	0
32	6	GO Biological Process	Negative regulation of sister chromatid segregation	0.0096	ESPL1|BUB1B|BUB1|CENPF|TTK|IK	3895	523|595|169|1055|419|679	6.46e-05		GO:0033046	0.201773	0
107	10	GO Biological Process	Signal transduction in response to dna damage	0.0096	CASP2|FOXM1|BRCC3|FAM175A|CHEK2|CNOT6|PAXIP1|STK33|DP2|E2F8	3895	559|735|347|251|1053|197|923|441|315|477	6.44e-05		GO:0042770	0.201773	0
5389	136	GO Biological Process	Negative regulation of biological process	0.0105	MAP2K5|CSK|AMH|DDX5|TMEM109|UBE3A|ALDH1A2|ZC3H14|ZC3H4|FUS|DCLK1|FABP4|ESPL1|SORL1|ADAM10|IFT172|TIPIN|SMURF2|ACIN1|METTL16|EIF2AK4|NCOR1|PCTP|NONO|CGNL1|BUB1B|HMGCR|S100A1|SERPINI1|FABP5|SPRED1|BUB1|MDM1|SF3B3|BPTF|HCFC1|CD34|CASP2|HNRNPD|LIMCH1|FMN2|EZH2|KIAA2018|CALR|STXBP6|MTMR4|EIF4A2|NOG|HOXB4|LEPR|SLIT3|BACE2|TESC|PTPRB|CASC5|BAG5|FOXM1|NRDE2|THRAP3|NEIL1|CDAN1|AREL1|FXR1|DNA2|PASK|PDE3A|P…	3895	829|385|783|1081|935|673|1041|529|763|403|499|805|523|239|667|883|1063|309|995|759|379|591|749|629|915|595|873|1039|855|465|791|169|183|1083|807|513|229|559|1015|949|1017|603|793|701|167|1071|1049|413|313|507|179|719|533|729|263|203|735|219|545|1011|373|601|739|417|663|329|781|409|991|487|475|835|639|611|1055|1057|199|541|237|443|347|419|561|589|1031|711|519|747|429|251|449|741|599|1053|387|869|6…	7.2e-05		GO:0048519	0.197881	0
110	10	GO Biological Process	Regulation of mrna splicing, via spliceosome	0.0114	DDX5|ACIN1|METTL16|THRAP3|FXR1|RBM23|RBM17|IK|TRA2B|CELF2	3895	1081|995|759|545|739|881|997|679|563|163	7.98e-05		GO:0048024	0.19431	0
328	18	GO Biological Process	Negative regulation of cell cycle process	0.0123	ESPL1|BUB1B|BUB1|MDM1|CASP2|EZH2|CALR|CENPF|BRCC3|TTK|HSP90AB1|FAM175A|CHEK2|CNOT6|IK|DP2|FBXL7|E2F8	3895	523|595|169|183|559|603|701|1055|347|419|589|251|1053|197|679|315|699|477	8.73e-05		GO:0010948	0.191009	0
3702	100	GO Biological Process	Cell differentiation	0.0129	NNAT|CSK|AMH|CCDC47|DDX5|UBE3A|ALDH1A2|DCLK1|FABP4|DZIP1|SORL1|ITPKA|ADAM10|IFT172|COL8A1|MAPK6|ACIN1|EIF2AK4|IQCG|RTN1|CAMK4|BMP3|HMGCR|SERPINI1|OSBPL11|SPRED1|GPRIN1|CTNND2|CD34|CASP2|NPHP1|MYEF2|FMN2|EZH2|CALR|NOG|HOXB4|LEPR|SLIT3|BACE2|TESC|CASC5|BAG5|PPP1CC|FOXM1|EPB41L3|FXR1|PDE3A|XRCC2|ENPP1|OPA1|NFE2L1|CTR9|CENPF|PLXNA2|KIF14|ASPM|DHX9|BAI3|HSP90AB1|AMOT|PABPC4|EDA|CEP152|RTF1|CIT|PTPRZ1|…	3895	899|385|783|745|1081|673|1041|499|805|823|239|283|667|883|157|691|995|379|399|811|839|485|873|855|173|791|279|493|229|559|981|301|1017|603|701|413|313|507|179|719|533|263|203|631|735|159|739|329|409|487|835|639|611|1055|199|541|237|443|561|589|1031|583|1061|453|869|943|609|359|177|175|923|369|625|551|831|265|463|233|471|803|451|249|633|721|299|295|821|859|205|1079|775|587|211|391|777|707|801|993|…	9.26e-05		GO:0030154	0.188941	0
10	4	GO Biological Process	Microtubule nucleation by microtubule organizing center	0.0138	TUBGCP4|TUBGCP3|CENPJ|CEP192	3895	277|689|449|235	9.98e-05		GO:0051418	0.186012	0
1038	38	GO Biological Process	Regulation of catabolic process	0.0145	UBE3A|ZC3H14|EXOC4|FUS|ESPL1|SORL1|SMURF2|METTL16|EIF2AK4|NCOR1|VPS26B|NUP205|HMGCR|SF3B3|SNX32|HNRNPD|MYEF2|FMN2|MTMR4|LEPR|BAG5|NRDE2|THRAP3|AREL1|FXR1|PIK3CG|SREBF2|NFE2L1|DHX9|NDC1|HSP90AB1|PABPC4|TRDMT1|CHEK2|ATP6V0E2|AKT1|LDLR|PHB	3895	673|529|375|403|523|239|309|759|379|591|273|1019|873|1083|833|1015|301|1017|1071|507|203|219|545|601|739|781|475|639|443|713|589|583|519|1053|813|391|777|801	0.00011		GO:0009894	0.183863	0
3124	87	GO Biological Process	Negative regulation of metabolic process	0.0152	MAP2K5|CSK|DDX5|ZC3H14|ZC3H4|FUS|FABP4|SORL1|TIPIN|SMURF2|ACIN1|METTL16|EIF2AK4|NCOR1|PCTP|NONO|HMGCR|S100A1|SERPINI1|SPRED1|SF3B3|BPTF|HCFC1|CD34|HNRNPD|FMN2|EZH2|CALR|EIF4A2|NOG|HOXB4|LEPR|SLIT3|BACE2|TESC|PTPRB|CASC5|BAG5|FOXM1|NRDE2|THRAP3|NEIL1|CDAN1|FXR1|PASK|PIK3CG|DNMT1|ENPP1|SREBF2|NFE2L1|CTR9|CENPF|DHX9|HSP90AB1|TRAF3IP1|TRDMT1|IPO7|DNAJA1|CENPJ|TP53BP1|CHEK2|HSPD1|RTF1|CNOT6|SIN3A|DDX3…	3895	829|385|1081|529|763|403|805|239|1063|309|995|759|379|591|749|629|873|1039|855|791|1083|807|513|229|1015|1017|603|701|1049|413|313|507|179|719|533|729|263|203|735|219|545|1011|373|739|663|781|991|487|475|639|611|1055|443|589|711|519|747|429|449|741|1053|387|869|197|359|175|401|155|1047|463|315|235|547|299|295|717|205|775|473|391|777|817|707|801|993|477|555	0.00011		GO:0009892	0.181816	0
1725	55	GO Biological Process	Cellular response to stress	0.0152	AQR|MAP2K5|CCDC47|TMEM109|NEK4|RPA1|TIPIN|EIF2AK4|WDR76|MMS22L|NONO|SSRP1|PDIA4|CHAF1A|LRRC28|CASP2|HNRNPD|MYEF2|FMN2|EZH2|CALR|SMC1A|FOXM1|NEIL1|DNA2|XRCC2|MYLK|SREBF2|OPA1|NFE2L1|INO80|BRCC3|HSP90AB1|RAD54L|FGF14|HSPA14|FAM175A|TP53BP1|CHEK2|HSPD1|EME1|CNOT6|SIN3A|DDX3X|PAXIP1|RBM17|TEN1-CDK3|STK33|MCM10|DP2|DAG1|TIMELESS|AKT1|MAP2K6|E2F8	3895	999|829|745|935|619|383|1063|379|335|447|629|407|779|871|213|559|1015|301|1017|603|701|607|735|1011|417|409|785|475|835|639|479|347|589|975|919|843|251|741|1053|387|669|197|359|175|923|997|281|441|931|315|205|473|391|817|477	0.00011		GO:0033554	0.181816	0
854	33	GO Biological Process	RNA processing	0.0155	AQR|DDX5|DHX40|FUS|BUD13|ACIN1|METTL16|MFAP1|NONO|RAVER1|SF3B3|DDX23|HNRNPD|KRI1|THRAP3|HNRNPH1|HNRNPA1L2|POP5|WDR55|RBM23|DHX9|PABPC4|TRDMT1|RBM17|IK|CDK12|HNRNPF|VWA9|CACTIN|TRA2B|ALYREF|INTS4|CELF2	3895	999|1081|259|403|885|995|759|153|629|733|1083|771|1015|905|545|685|415|421|635|881|443|583|519|997|679|661|825|1027|1047|563|633|767|163	0.00012		GO:0006396	0.180967	0
12171	264	GO Biological Process	Biological regulation	0.0155	ARHGEF5|NNAT|CTTNBP2|MAP2K5|CSK|AMH|CCDC47|DDX5|TMEM97|TMEM109|UBE3A|NEK4|NCAPH|ALDH1A2|ZC3H14|MAST1|DHX29|ZC3H4|EXOC4|FUS|RPA1|DCLK1|FABP4|DZIP1|ESPL1|TEX2|SORL1|KIF23|ITPKA|ADAM10|IFT172|COL8A1|LMNB1|ICE2|MAPK6|APH1B|TIPIN|LMF1|SMURF2|ACIN1|PIK3R3|METTL16|COMMD9|EIF2AK4|WDR76|ARHGAP31|ITGA9|PIP5K1B|NCOR1|PCTP|BCAM|PSD2|NONO|USP6NL|SSRP1|USP15|VPS26B|CGNL1|CAMK4|BMP3|NUP205|PDIA4|BUB1B|HMGCR|KPN…	3895	411|899|437|829|385|783|745|1081|857|935|673|619|353|1041|529|171|847|763|375|403|383|499|805|823|523|725|239|907|283|667|883|157|363|1069|691|965|1063|913|309|995|1025|759|307|379|335|567|275|459|591|749|1043|1045|629|435|407|963|273|915|839|485|1019|779|595|873|677|1039|855|173|231|465|791|193|433|169|183|1037|1083|493|807|513|229|833|559|981|1015|949|301|681|665|1017|395|603|195|637|793|701|31…	0.00012		GO:0065007	0.180967	0
6489	157	GO Biological Process	Cellular response to stimulus	0.0158	ARHGEF5|AQR|MAP2K5|CSK|AMH|CCDC47|DDX5|TMEM109|UBE3A|NEK4|ALDH1A2|MAST1|FUS|RPA1|DCLK1|FABP4|DZIP1|TEX2|SORL1|ITPKA|ADAM10|IFT172|LMNB1|MAPK6|APH1B|TIPIN|SMURF2|PIK3R3|EIF2AK4|WDR76|ARHGAP31|ITGA9|BCAM|MMS22L|NONO|SSRP1|USP15|VPS26B|CAMK4|BMP3|PDIA4|KPNB1|S100A1|SPRED1|CHAF1A|SLC25A23|MAT2A|LRRC28|CTNND2|HCFC1|CD34|CASP2|NPHP1|HNRNPD|MYEF2|FMN2|EZH2|PKM|CALR|LPHN2|SMC1A|ZYX|MTMR4|EIF4A2|LMBR1|NOG…	3895	411|999|829|385|783|745|1081|935|673|619|1041|171|403|383|499|805|823|725|239|283|667|883|363|691|965|1063|309|1025|379|335|567|275|1043|447|629|407|963|273|839|485|779|677|1039|791|871|193|973|213|493|513|229|559|981|1015|301|1017|603|195|701|317|607|165|1071|1049|241|413|507|179|533|323|735|269|753|1011|685|417|663|329|781|409|991|785|487|475|835|639|611|479|1057|199|443|347|481|561|589|1031|97…	0.00012		GO:0051716	0.180134	0
338	18	GO Biological Process	Regulation of mrna metabolic process	0.0161	DDX5|ZC3H14|FUS|ACIN1|METTL16|HNRNPD|MYEF2|THRAP3|FXR1|RBM23|CTR9|DHX9|PABPC4|RBM17|IK|TRA2B|CELF2|AKT1	3895	1081|529|403|995|759|1015|301|545|739|881|611|443|583|997|679|563|163|391	0.00012		GO:1903311	0.179317	0
2734	78	GO Biological Process	Organic substance biosynthetic process	0.017	CHPF2|DDX5|ALDH1A2|DHX29|RPA1|ITPKA|ICE2|TIPIN|PHF3|LMF1|PIK3R3|METTL16|PIP5K1B|SLC27A2|PCTP|MMS22L|PGAP2|SSRP1|HMGCR|ETNPPL|ICE1|FABP5|CHAF1A|CHSY3|MAT2A|HNRNPD|PFAS|PKM|FAXDC2|MTMR4|EIF4A2|FUT10|SLC25A15|NFYA|ALDH3A2|LARGE|NEIL1|AGK|ATP5C1|PTRF|DNA2|PIK3CG|ENPP1|NFE2L1|CTR9|INO80|CENPF|DHX9|FUBP1|HSP90AB1|PABPC4|PDSS1|HSPA14|RTF1|EME1|SIN3A|DDX3X|NCAPG2|ALDH7A1|NFIC|CPS1|PBX1|VWA9|GALNT11|REPIN…	3895	505|1081|1041|847|383|283|1069|1063|517|913|1025|759|459|539|749|447|789|407|873|351|231|465|871|217|973|1015|841|195|637|1071|1049|773|525|753|489|623|1011|345|627|851|417|781|487|639|611|479|1055|443|293|589|583|223|843|869|669|359|175|369|331|401|831|265|1027|291|911|931|815|249|633|299|821|767|515|473|391|875|707|801	0.00013		GO:1901576	0.176955	0
2473	72	GO Biological Process	Macromolecule localization	0.0179	ESYT2|EXOC4|TIMM10B|RPA1|FABP4|DZIP1|TEX2|SORL1|IFT172|LMF1|SLC27A2|SCAMP2|PCTP|USP6NL|VPS26B|NUP205|PDIA4|KPNB1|OSBPL11|FABP5|MYRIP|TUB|SNX32|FMN2|EZH2|CALR|SPAG5|STXBP6|FUT10|TESC|CASC5|MPP7|RANBP3|EPB41L3|AGK|CDAN1|PTRF|HNRNPA1L2|DNAJC14|ENPP1|CENPF|KIF14|DHX9|TTK|NDC1|AMOT|TRAF3IP1|KIF3B|IPO7|DNAJA1|HSPD1|SIN3A|WDR72|TM9SF4|DDX3X|IK|ATP6V0E2|CROT|TTC26|HSD17B4|ALYREF|FBN2|CEP192|ANGPT1|GSTK1|…	3895	953|375|201|383|805|823|725|239|883|913|539|933|749|435|273|1019|779|677|173|465|433|1037|833|1017|603|701|605|167|773|533|263|503|797|159|345|373|851|415|1013|487|1055|541|443|419|713|1031|711|651|747|429|387|359|361|497|175|679|813|585|803|249|633|457|235|299|821|367|775|515|887|391|777|993	0.00014		GO:0033036	0.174715	0
23	5	GO Biological Process	Mitotic spindle assembly checkpoint	0.0183	BUB1B|BUB1|CENPF|TTK|IK	3895	595|169|1055|419|679	0.00015		GO:0007094	0.173755	0
225	14	GO Biological Process	Protein maturation	0.0188	NNAT|SORL1|ADAM10|IFT172|APH1B|LMF1|FAM96A|CASP2|CALR|BACE2|TESC|HSPD1|CYFIP2|PCSK5	3895	899|239|667|883|965|913|289|559|701|719|533|387|1079|515	0.00016		GO:0051604	0.172584	0
1624	52	GO Biological Process	Negative regulation of biosynthetic process	0.0189	MAP2K5|DDX5|ZC3H4|FABP4|TIPIN|SMURF2|METTL16|EIF2AK4|NCOR1|NONO|S100A1|BPTF|HCFC1|CD34|HNRNPD|EZH2|CALR|EIF4A2|NOG|HOXB4|LEPR|BACE2|FOXM1|NRDE2|CDAN1|FXR1|PASK|DNMT1|ENPP1|SREBF2|NFE2L1|CTR9|CENPF|CENPJ|CHEK2|HSPD1|RTF1|SIN3A|DDX3X|NFIC|ILF3|SEMA4D|DP2|WWC1|TENM2|MAGEL2|ATP8B1|TIMELESS|PHB|CLTC|E2F8|DACH1	3895	829|1081|763|805|1063|309|759|379|591|629|1039|807|513|229|1015|603|701|1049|413|313|507|719|735|219|373|739|663|991|487|475|639|611|1055|449|1053|387|869|359|175|401|155|463|315|547|295|717|775|473|801|993|477|555	0.00016		GO:0009890	0.172354	0
411	20	GO Biological Process	Negative regulation of protein phosphorylation	0.02	CSK|FABP4|SORL1|NCOR1|HMGCR|SPRED1|NOG|TESC|PTPRB|FOXM1|ENPP1|TRAF3IP1|IPO7|DNAJA1|CACTIN|SEMA4D|ANGPT1|DAG1|AKT1|PHB	3895	385|805|239|591|873|791|413|533|729|735|487|711|747|429|1047|463|299|205|391|801	0.00017		GO:0001933	0.169897	0
316	17	GO Biological Process	Negative regulation of catabolic process	0.02	FUS|SORL1|NCOR1|HMGCR|SF3B3|HNRNPD|FMN2|LEPR|BAG5|NRDE2|THRAP3|PIK3CG|DHX9|HSP90AB1|TRDMT1|AKT1|PHB	3895	403|239|591|873|1083|1015|1017|507|203|219|545|781|443|589|519|391|801	0.00017		GO:0009895	0.169897	0
1592	51	GO Biological Process	Negative regulation of cellular biosynthetic process	0.0212	MAP2K5|DDX5|ZC3H4|FABP4|TIPIN|SMURF2|METTL16|EIF2AK4|NCOR1|NONO|S100A1|BPTF|HCFC1|CD34|HNRNPD|EZH2|CALR|EIF4A2|NOG|HOXB4|LEPR|BACE2|FOXM1|NRDE2|CDAN1|FXR1|PASK|DNMT1|ENPP1|SREBF2|NFE2L1|CTR9|CENPF|CENPJ|CHEK2|RTF1|SIN3A|DDX3X|NFIC|ILF3|SEMA4D|DP2|WWC1|TENM2|MAGEL2|ATP8B1|TIMELESS|PHB|CLTC|E2F8|DACH1	3895	829|1081|763|805|1063|309|759|379|591|629|1039|807|513|229|1015|603|701|1049|413|313|507|719|735|219|373|739|663|991|487|475|639|611|1055|449|1053|869|359|175|401|155|463|315|547|295|717|775|473|801|993|477|555	0.00018		GO:0031327	0.167366	0
2371	69	GO Biological Process	Nervous system development	0.0234	NNAT|CLDN11|CTTNBP2|CSK|UBE3A|ALDH1A2|MAST1|DCLK1|SORL1|ITPKA|ADAM10|IFT172|MAPK6|EIF2AK4|RTN1|PCDHAC2|S100A1|SERPINI1|GPRIN1|CTNND2|BPTF|CASP2|HNRNPD|MYEF2|EZH2|CALR|LPHN2|NOG|LEPR|SLIT3|FUT10|BACE2|BAG5|PPP1CC|EPB41L3|ALDH3A2|XRCC2|OPA1|NFE2L1|PCDH18|CENPF|PLXNA2|KIF14|ASPM|BAI3|HSP90AB1|TRAF3IP1|FGF14|UNC13B|CIT|PTPRZ1|SIN3A|TCF12|BTD|PBX1|SEMA4D|TRA2B|ROBO2|SLITRK3|LPHN3|TENM2|DAG1|CYFIP2|ATP…	3895	899|769|437|385|673|1041|171|499|239|283|667|883|691|379|811|615|1039|855|279|493|807|559|1015|301|603|701|317|413|507|179|773|719|203|631|159|489|409|835|639|343|1055|199|541|237|561|589|711|919|365|943|609|359|625|731|265|463|563|233|451|721|295|205|1079|775|587|211|391|777|743	0.0002		GO:0007399	0.163078	0
1437	47	GO Biological Process	Regulation of response to stress	0.024	ARHGEF5|DDX5|NEK4|FUS|RPA1|FABP4|EIF2AK4|WDR76|NCOR1|NONO|USP15|NUP205|HMGCR|SPRED1|SLC25A23|CD34|HSPH1|FMN2|ZYX|BAG5|PIK3AP1|FOXM1|AREL1|FXR1|PIK3CG|MYLK|OPA1|NFE2L1|DHX9|BRCC3|NDC1|HSP90AB1|TRAF3IP1|UNC13B|DNAJA1|FAM175A|TP53BP1|CHEK2|HSPD1|SIN3A|PAXIP1|LANCL1|AGR2|CACTIN|TIMELESS|AKT1|LDLR	3895	411|1081|619|403|383|805|379|335|591|629|963|1019|873|791|193|229|665|1017|165|203|323|735|601|739|781|785|835|639|443|347|713|589|711|365|429|251|741|1053|387|359|923|655|551|1047|473|391|777	0.00021		GO:0080134	0.161979	0
3600	96	GO Biological Process	Positive regulation of macromolecule metabolic process	0.0241	ARHGEF5|MAP2K5|CSK|AMH|DDX5|UBE3A|NEK4|ALDH1A2|DHX29|FUS|ESPL1|SORL1|ICE2|SMURF2|PIK3R3|METTL16|EIF2AK4|NCOR1|USP15|CAMK4|BMP3|HMGCR|ICE1|BPTF|HCFC1|CD34|HNRNPD|LIMCH1|HSPH1|FMN2|EZH2|FAXDC2|CALR|MIEF1|NOG|HOXB4|LEPR|TESC|FOXM1|NFYA|THRAP3|AREL1|FXR1|DNA2|PASK|PIK3CG|DNMT1|RBM23|SREBF2|NFE2L1|CTR9|INO80|KIF14|DHX9|BRCC3|TTK|FUBP1|HSP90AB1|EDA|FAM175A|CENPJ|TP53BP1|CHEK2|HSPD1|RTF1|CNOT6|INCENP|SI…	3895	411|829|385|783|1081|673|619|1041|847|403|523|239|1069|309|1025|759|379|591|963|839|485|873|231|807|513|229|1015|949|665|1017|603|637|701|653|413|313|507|533|735|753|545|601|739|417|663|781|991|881|475|639|611|479|541|443|347|419|293|589|1061|251|449|741|1053|387|869|197|509|359|175|923|369|1075|625|551|303|401|661|155|265|463|563|315|633|547|299|827|859|205|1079|587|473|391|777|817|801|477	0.00022		GO:0010604	0.161798	0
41	6	GO Biological Process	DNA-dependent DNA replication maintenance of fidelity	0.0242	TIPIN|MMS22L|DNA2|EME1|ALYREF|TIMELESS	3895	1063|447|417|669|633|473	0.00022		GO:0045005	0.161618	0
152	11	GO Biological Process	Meiotic nuclear division	0.0258	NCAPH|ESPL1|BUB1B|BUB1|FMN2|ASPM|TTK|NDC1|RAD54L|EME1|INCENP	3895	353|523|595|169|1017|237|419|713|975|669|509	0.00024		GO:0140013	0.158838	0
235	14	GO Biological Process	Negative regulation of cell cycle phase transition	0.0261	BUB1B|BUB1|CASP2|EZH2|CENPF|BRCC3|TTK|FAM175A|CHEK2|CNOT6|IK|DP2|FBXL7|E2F8	3895	595|169|559|603|1055|347|419|251|1053|197|679|315|699|477	0.00024		GO:1901988	0.158336	0
2611	74	GO Biological Process	Cellular biosynthetic process	0.0268	CHPF2|DDX5|ALDH1A2|DHX29|RPA1|ICE2|TIPIN|PHF3|LMF1|PIK3R3|METTL16|PIP5K1B|SLC27A2|PCTP|MMS22L|PGAP2|SSRP1|HMGCR|ETNPPL|ICE1|FABP5|CHAF1A|CHSY3|MAT2A|HNRNPD|PFAS|PKM|MTMR4|EIF4A2|FUT10|SLC25A15|NFYA|ALDH3A2|LARGE|NEIL1|AGK|ATP5C1|PTRF|DNA2|PIK3CG|ENPP1|NFE2L1|CTR9|INO80|CENPF|DHX9|FUBP1|HSP90AB1|PABPC4|PDSS1|HSPA14|RTF1|EME1|SIN3A|DDX3X|NCAPG2|ALDH7A1|NFIC|CPS1|VWA9|GALNT11|REPIN1|MCM10|GFM1|HSD17…	3895	505|1081|1041|847|383|1069|1063|517|913|1025|759|459|539|749|447|789|407|873|351|231|465|871|217|973|1015|841|195|1071|1049|773|525|753|489|623|1011|345|627|851|417|781|487|639|611|479|1055|443|293|589|583|223|843|869|669|359|175|369|331|401|831|1027|291|911|931|815|249|633|299|821|767|515|473|391|875|801	0.00025		GO:0044249	0.157187	0
1534	49	GO Biological Process	Negative regulation of macromolecule biosynthetic process	0.0279	MAP2K5|DDX5|ZC3H4|FABP4|TIPIN|SMURF2|METTL16|EIF2AK4|NCOR1|NONO|S100A1|BPTF|HCFC1|HNRNPD|EZH2|CALR|EIF4A2|NOG|HOXB4|BACE2|FOXM1|NRDE2|CDAN1|FXR1|PASK|DNMT1|ENPP1|SREBF2|NFE2L1|CTR9|CENPF|CENPJ|CHEK2|RTF1|SIN3A|DDX3X|NFIC|ILF3|SEMA4D|DP2|WWC1|TENM2|MAGEL2|ATP8B1|TIMELESS|PHB|CLTC|E2F8|DACH1	3895	829|1081|763|805|1063|309|759|379|591|629|1039|807|513|1015|603|701|1049|413|313|719|735|219|373|739|663|991|487|475|639|611|1055|449|1053|869|359|175|401|155|463|315|547|295|717|775|473|801|993|477|555	0.00026		GO:0010558	0.15544	0
971	35	GO Biological Process	Regulation of cellular component biogenesis	0.0279	ARHGEF5|RPA1|DZIP1|SORL1|CGNL1|ICE1|MDM1|HCFC1|NPHP1|LIMCH1|SPAG5|STXBP6|MPP7|BAG5|FXR1|DNMT1|KIF14|BAI3|AMOT|TRAF3IP1|UNC13B|CENPJ|SACS|CNOT6|DDX3X|SEMA4D|ROBO2|SLITRK3|LPHN3|TENM2|MAGEL2|CAND1|DAG1|CYFIP2|ATP8B1	3895	411|383|823|239|915|231|183|513|981|949|605|167|503|203|739|991|541|561|1031|711|365|449|599|197|175|463|233|451|721|295|717|859|205|1079|775	0.00027		GO:0044087	0.15544	0
1209	41	GO Biological Process	Positive regulation of cellular component organization	0.0282	ARHGEF5|RPA1|DZIP1|ESPL1|ITPKA|MAPK6|SERPINI1|ICE1|NPHP1|HNRNPD|LIMCH1|EZH2|SPAG5|MIEF1|MPP7|DNMT1|SREBF2|OPA1|CTR9|PLXNA2|BAI3|AMOT|UNC13B|CENPJ|RTF1|CNOT6|SIN3A|DDX3X|PAXIP1|SEMA4D|ROBO2|SLITRK3|DP2|LPHN3|ANGPT1|TENM2|MAGEL2|CAND1|DAG1|CNTN1|NUSAP1	3895	411|383|823|523|283|691|855|231|981|1015|949|603|605|653|503|991|475|835|611|199|561|1031|365|449|869|197|359|175|923|463|233|451|315|721|299|295|717|859|205|587|271	0.00027		GO:0051130	0.154975	0
678	27	GO Biological Process	mRNA metabolic process	0.0322	AQR|DDX5|DHX40|FUS|BUD13|ACIN1|METTL16|MFAP1|NONO|RAVER1|SF3B3|DDX23|HNRNPD|THRAP3|HNRNPH1|HNRNPA1L2|RBM23|DHX9|CNOT6|RBM17|IK|CDK12|HNRNPF|CACTIN|TRA2B|ALYREF|CELF2	3895	999|1081|259|403|885|995|759|153|629|733|1083|771|1015|545|685|415|881|443|197|997|679|661|825|1047|563|633|163	0.00032		GO:0016071	0.149214	0
988	35	GO Biological Process	Central nervous system development	0.0363	NNAT|CTTNBP2|CSK|UBE3A|ALDH1A2|MAST1|DCLK1|IFT172|S100A1|SERPINI1|BPTF|CASP2|HNRNPD|EZH2|LPHN2|NOG|FUT10|BACE2|ALDH3A2|NFE2L1|PCDH18|CENPF|PLXNA2|KIF14|ASPM|HSP90AB1|PTPRZ1|SIN3A|BTD|PBX1|TRA2B|ROBO2|LPHN3|CNTN1|AKT1	3895	899|437|385|673|1041|171|499|883|1039|855|807|559|1015|603|317|413|773|719|489|639|343|1055|199|541|237|589|609|359|731|265|563|233|721|587|391	0.00036		GO:0007417	0.144009	0
2875	79	GO Biological Process	Negative regulation of macromolecule metabolic process	0.0381	MAP2K5|CSK|DDX5|ZC3H14|ZC3H4|FUS|FABP4|SORL1|TIPIN|SMURF2|ACIN1|METTL16|EIF2AK4|NCOR1|NONO|HMGCR|S100A1|SERPINI1|SPRED1|SF3B3|BPTF|HCFC1|CD34|HNRNPD|FMN2|EZH2|CALR|EIF4A2|NOG|HOXB4|SLIT3|BACE2|TESC|PTPRB|BAG5|FOXM1|NRDE2|THRAP3|NEIL1|CDAN1|FXR1|PASK|DNMT1|ENPP1|SREBF2|NFE2L1|CTR9|CENPF|DHX9|HSP90AB1|TRAF3IP1|TRDMT1|IPO7|DNAJA1|CENPJ|TP53BP1|CHEK2|RTF1|CNOT6|SIN3A|DDX3X|NFIC|ILF3|CACTIN|SEMA4D|DP2…	3895	829|385|1081|529|763|403|805|239|1063|309|995|759|379|591|629|873|1039|855|791|1083|807|513|229|1015|1017|603|701|1049|413|313|179|719|533|729|203|735|219|545|1011|373|739|663|991|487|475|639|611|1055|443|589|711|519|747|429|449|741|1053|869|197|359|175|401|155|1047|463|315|547|299|295|717|205|775|473|391|777|801|993|477|555	0.00038		GO:0010605	0.141908	0
87	8	GO Biological Process	Meiotic chromosome segregation	0.0381	NCAPH|ESPL1|BUB1B|BUB1|FMN2|TTK|NDC1|EME1	3895	353|523|595|169|1017|419|713|669	0.00038		GO:0045132	0.141908	0
111	9	GO Biological Process	Regulation of dna replication	0.039	TIPIN|CDAN1|DNA2|INO80|DHX9|CHEK2|TIMELESS|E2F8|DACH1	3895	1063|373|417|479|443|1053|473|477|555	0.0004		GO:0006275	0.140894	0
1400	45	GO Biological Process	Reproductive process	0.041	CLDN11|AMH|UBE3A|NCAPH|RPA1|DZIP1|ESPL1|TUBGCP4|ADAM10|TUBGCP3|IQCG|BUB1B|BUB1|BPTF|CASP2|NPHP1|FMN2|CALR|SMC1A|NOG|LEPR|SLIT3|FUT10|CASC5|PDE3A|XRCC2|ASPM|TTK|NDC1|HSP90AB1|RAD54L|CENPI|UNC13B|EME1|INCENP|DDX3X|PBX1|ROBO2|TTC26|HSD17B4|PCSK5|AKT1|MAP2K6|E2F8|DACH1	3895	769|783|673|353|383|823|523|277|667|689|399|595|169|807|559|981|1017|701|607|413|507|179|773|263|329|409|237|419|713|589|975|969|365|669|509|175|265|233|803|249|515|391|817|477|555	0.00042		GO:0022414	0.138722	0
6	3	GO Biological Process	SCF complex assembly	0.046	CAND2|FBXL7|CAND1	3895	1075|699|859	0.00049		GO:0010265	0.133724	0
2139	62	GO Biological Process	Protein localization	0.047	EXOC4|TIMM10B|RPA1|DZIP1|SORL1|IFT172|LMF1|SLC27A2|SCAMP2|USP6NL|VPS26B|NUP205|PDIA4|KPNB1|MYRIP|TUB|SNX32|FMN2|EZH2|CALR|SPAG5|STXBP6|FUT10|TESC|CASC5|MPP7|RANBP3|EPB41L3|AGK|CDAN1|PTRF|DNAJC14|CENPF|KIF14|DHX9|TTK|NDC1|AMOT|TRAF3IP1|KIF3B|IPO7|DNAJA1|HSPD1|SIN3A|WDR72|TM9SF4|DDX3X|IK|ATP6V0E2|CROT|TTC26|HSD17B4|ALYREF|FBN2|CEP192|ANGPT1|GSTK1|KPNA2|PCSK5|CEP128|AKT1|CLTC	3895	375|201|383|823|239|883|913|539|933|435|273|1019|779|677|433|1037|833|1017|603|701|605|167|773|533|263|503|797|159|345|373|851|1013|1055|541|443|419|713|1031|711|651|747|429|387|359|361|497|175|679|813|585|803|249|633|457|235|299|821|367|515|887|391|993	0.0005		GO:0008104	0.13279	0
1584	49	GO Biological Process	RNA metabolic process	0.0495	AQR|DDX5|DHX40|FUS|BUD13|ICE2|PHF3|ACIN1|METTL16|MFAP1|NONO|SSRP1|RAVER1|ICE1|SF3B3|DDX23|HNRNPD|KRI1|NFYA|THRAP3|HNRNPH1|PTRF|HNRNPA1L2|POP5|WDR55|DNA2|RBM23|NFE2L1|CTR9|INO80|DHX9|FUBP1|PABPC4|TRDMT1|RTF1|CNOT6|DDX3X|NCAPG2|RBM17|IK|NFIC|CDK12|HNRNPF|VWA9|CACTIN|TRA2B|ALYREF|INTS4|CELF2	3895	999|1081|259|403|885|1069|517|995|759|153|629|407|733|231|1083|771|1015|905|753|545|685|851|415|421|635|417|881|639|611|479|443|293|583|519|869|197|175|369|997|679|401|661|825|1027|1047|563|633|767|163	0.00054		GO:0016070	0.130539	0
17	4	GO Biological Process	Regulation of nuclear cell cycle dna replication	0.0495	TIPIN|INO80|CHEK2|DACH1	3895	1063|479|1053|555	0.00054		GO:0033262	0.130539	0
14276	326	GO Cellular Component	Intracellular	1.09e-09	CHPF2|ARHGEF5|NNAT|CLDN11|AQR|CTTNBP2|MAP2K5|CSK|CCDC47|DDX5|TMEM97|TMEM109|UBE3A|NEK4|NCAPH|ALDH1A2|ZC3H14|DHX40|MAST1|NCAPG|ESYT2|DHX29|ZC3H4|EXOC4|FUS|TIMM10B|RPA1|MKRN1|FABP4|DZIP1|PRRG4|ESPL1|TEX2|SORL1|BUD13|KIF23|TUBGCP4|ITPKA|ADAM10|IFT172|COL8A1|LMNB1|ICE2|MAPK6|APH1B|TIPIN|TUBGCP3|LMF1|SMURF2|ACIN1|PIK3R3|METTL16|COMMD9|EIF2AK4|WDR76|ARHGAP31|IQCG|PIP5K1B|RTN1|MFAP1|SLC27A2|SCAMP2|NCOR1…	3895	505|411|899|769|999|437|829|385|745|1081|857|935|673|619|353|1041|529|259|171|227|953|847|763|375|403|201|383|221|805|823|575|523|725|239|885|907|277|283|667|883|157|363|1069|691|965|1063|689|913|309|995|1025|759|307|379|335|567|399|459|811|153|539|933|591|749|381|447|349|865|629|435|789|407|963|273|915|839|1019|779|961|595|873|677|255|1039|733|855|173|351|231|465|1005|1009|791|289|871|193|433|16…	6.44e-13		GO:0005622	0.896257	0
5073	159	GO Cellular Component	Protein-containing complex	1.09e-09	AQR|DDX5|UBE3A|NCAPH|ZC3H14|DHX40|NCAPG|DHX29|EXOC4|FUS|TIMM10B|RPA1|DZIP1|BUD13|KIF23|TUBGCP4|ADAM10|IFT172|COL8A1|ICE2|MAPK6|APH1B|TIPIN|TUBGCP3|SMURF2|ACIN1|PIK3R3|EIF2AK4|ITGA9|MFAP1|NCOR1|MYH15|NONO|SSRP1|VPS26B|CGNL1|NUP205|BUB1B|KPNB1|S100A1|ICE1|ABCB8|FAM96A|CHAF1A|BUB1|MAT2A|LRRC28|SF3B3|BPTF|UBE3C|HCFC1|CD34|DDX23|HNRNPD|MYEF2|RABGGTB|COX5A|HSPH1|KCND3|EZH2|PKM|CALR|KRI1|SMC1A|STXBP6|EI…	3895	999|1081|673|353|529|259|227|847|375|403|201|383|823|885|907|277|667|883|157|1069|691|965|1063|689|309|995|1025|379|275|153|591|381|629|407|273|915|1019|595|677|1039|231|1005|289|871|169|973|213|1083|807|371|513|229|771|1015|301|681|1067|665|395|603|195|701|905|607|167|1049|507|729|503|903|797|631|753|545|345|627|685|951|305|851|415|421|739|781|409|881|475|639|611|479|1055|199|541|443|347|713|589…	1.2e-12		GO:0032991	0.896257	0
13515	312	GO Cellular Component	Organelle	4.9e-09	CHPF2|ARHGEF5|CLDN11|AQR|CTTNBP2|MAP2K5|CSK|CCDC47|DDX5|TMEM97|TMEM109|UBE3A|NEK4|NCAPH|ZC3H14|DHX40|MAST1|NCAPG|ESYT2|DHX29|ZC3H4|FUS|TIMM10B|RPA1|DCLK1|FABP4|DZIP1|PRRG4|ESPL1|TEX2|SORL1|BUD13|KIF23|TUBGCP4|ITPKA|ADAM10|IFT172|COL8A1|LMNB1|ICE2|MAPK6|APH1B|TIPIN|TUBGCP3|LMF1|SMURF2|ACIN1|METTL16|COMMD9|EIF2AK4|WDR76|IQCG|RTN1|MFAP1|SLC27A2|SCAMP2|NCOR1|BCAM|MYH15|MMS22L|NOM1|NONO|USP6NL|PGAP2|S…	3895	505|411|769|999|437|829|385|745|1081|857|935|673|619|353|529|259|171|227|953|847|763|403|201|383|499|805|823|575|523|725|239|885|907|277|283|667|883|157|363|1069|691|965|1063|689|913|309|995|759|307|379|335|399|811|153|539|933|591|1043|381|447|865|629|435|789|407|963|705|273|915|839|485|1019|779|595|873|677|255|1039|733|855|173|351|231|465|1005|1009|791|289|871|193|433|169|183|217|1073|1037|1083|…	8.65e-12		GO:0043226	0.83098	0
12528	295	GO Cellular Component	Intracellular organelle	1.24e-08	CHPF2|ARHGEF5|CLDN11|AQR|CTTNBP2|MAP2K5|CCDC47|DDX5|TMEM97|TMEM109|UBE3A|NEK4|NCAPH|ZC3H14|DHX40|MAST1|NCAPG|DHX29|ZC3H4|FUS|TIMM10B|RPA1|FABP4|DZIP1|PRRG4|ESPL1|TEX2|SORL1|BUD13|KIF23|TUBGCP4|ITPKA|ADAM10|IFT172|COL8A1|LMNB1|ICE2|MAPK6|APH1B|TIPIN|TUBGCP3|LMF1|SMURF2|ACIN1|METTL16|COMMD9|EIF2AK4|WDR76|IQCG|RTN1|MFAP1|SLC27A2|SCAMP2|NCOR1|MYH15|MMS22L|NOM1|NONO|USP6NL|PGAP2|SSRP1|USP15|VPS26B|CGN…	3895	505|411|769|999|437|829|745|1081|857|935|673|619|353|529|259|171|227|847|763|403|201|383|805|823|575|523|725|239|885|907|277|283|667|883|157|363|1069|691|965|1063|689|913|309|995|759|307|379|335|399|811|153|539|933|591|381|447|865|629|435|789|407|963|273|915|839|1019|779|595|873|677|255|1039|733|855|173|351|231|465|1005|1009|791|289|871|193|433|169|183|217|1073|1037|1083|493|807|371|513|229|833|7…	2.93e-11		GO:0043229	0.790658	0
3973	129	GO Cellular Component	Nucleoplasm	2.43e-08	ARHGEF5|AQR|DDX5|NCAPH|ZC3H14|ZC3H4|FUS|RPA1|DZIP1|BUD13|KIF23|LMNB1|ICE2|MAPK6|TIPIN|SMURF2|ACIN1|COMMD9|MFAP1|NCOR1|MMS22L|NONO|SSRP1|CAMK4|KPNB1|OSBPL11|ICE1|FABP5|ABCB8|SPRED1|FAM96A|BUB1|SF3B3|BPTF|HCFC1|DDX23|HNRNPD|HSPH1|EZH2|SMC1A|HOXB4|FUT10|TESC|CASC5|MPP7|DFFB|RANBP3|PPP1CC|FOXM1|NFYA|NRDE2|THRAP3|NEIL1|HNRNPH1|CHD4|PTRF|POP5|WDR55|DNA2|XRCC2|DNMT1|SREBF2|OPA1|NFE2L1|CTR9|INO80|CENPF|P…	3895	411|999|1081|353|529|763|403|383|823|885|907|363|1069|691|1063|309|995|307|153|591|447|629|407|839|677|173|231|465|1005|791|289|169|1083|807|513|771|1015|665|603|607|313|773|533|263|503|903|797|631|735|753|219|545|1011|685|305|851|421|635|417|409|991|475|835|639|611|479|1055|1057|443|531|347|293|589|1031|975|909|969|683|519|747|251|693|453|449|741|1053|757|869|669|509|359|175|923|641|369|997|1077…	7.15e-11		GO:0005654	0.761439	0
4880	147	GO Cellular Component	Intracellular non-membrane-bounded organelle	8.59e-08	ARHGEF5|CLDN11|CTTNBP2|MAP2K5|DDX5|NEK4|NCAPH|ZC3H14|MAST1|NCAPG|DHX29|ZC3H4|RPA1|FABP4|DZIP1|ESPL1|KIF23|TUBGCP4|IFT172|LMNB1|ICE2|MAPK6|TIPIN|TUBGCP3|ACIN1|EIF2AK4|WDR76|IQCG|MFAP1|NCOR1|MYH15|MMS22L|NOM1|NONO|SSRP1|CGNL1|CAMK4|BUB1B|KPNB1|STARD9|S100A1|ICE1|ABCB8|TTLL5|CHAF1A|MYRIP|BUB1|MDM1|SF3B3|BPTF|DDX23|NPHP1|HNRNPD|LIMCH1|HSPH1|FMN2|EZH2|KRI1|SPAG5|SMC1A|ZYX|LMNB2|HOXB4|ERCC6L|CASC5|DFFB…	3895	411|769|437|829|1081|619|353|529|171|227|847|763|383|805|823|523|907|277|883|363|1069|691|1063|689|995|379|335|399|153|591|381|447|865|629|407|915|839|595|677|255|1039|231|1005|1009|871|433|169|183|1083|807|771|981|1015|949|665|1017|603|905|605|607|165|737|313|557|263|903|631|735|159|753|219|1011|305|421|739|635|417|409|991|785|475|835|1023|639|611|479|1055|1057|541|237|443|531|347|419|713|1031|5…	3.44e-10		GO:0043232	0.706601	0
5857	168	GO Cellular Component	Intracellular organelle lumen	8.59e-08	ARHGEF5|AQR|DDX5|NCAPH|ZC3H14|ZC3H4|FUS|TIMM10B|RPA1|DZIP1|SORL1|BUD13|KIF23|ADAM10|COL8A1|LMNB1|ICE2|MAPK6|TIPIN|SMURF2|ACIN1|COMMD9|MFAP1|SLC27A2|NCOR1|MMS22L|NOM1|NONO|SSRP1|CAMK4|NUP205|PDIA4|BUB1B|KPNB1|SERPINI1|OSBPL11|ETNPPL|ICE1|FABP5|ABCB8|SPRED1|FAM96A|CHAF1A|BUB1|THOP1|SF3B3|BPTF|HCFC1|DDX23|HNRNPD|HSPH1|FMN2|EZH2|PKM|CALR|KRI1|SMC1A|LMNB2|MIEF1|HOXB4|FUT10|TESC|CASC5|MPP7|DFFB|RANBP3|…	3895	411|999|1081|353|529|763|403|201|383|823|239|885|907|667|157|363|1069|691|1063|309|995|307|153|539|591|447|865|629|407|839|1019|779|595|677|855|173|351|231|465|1005|791|289|871|169|1073|1083|807|513|771|1015|665|1017|603|195|701|905|607|737|653|313|773|533|263|503|903|797|631|573|735|753|219|545|1011|345|627|685|305|851|421|739|635|417|409|991|475|835|639|611|479|1055|1057|443|531|511|347|293|589…	3.03e-10		GO:0070013	0.706601	0
7390	198	GO Cellular Component	Nucleus	9.68e-08	ARHGEF5|AQR|MAP2K5|DDX5|TMEM97|TMEM109|UBE3A|NCAPH|ZC3H14|DHX40|NCAPG|ZC3H4|FUS|RPA1|FABP4|DZIP1|ESPL1|TEX2|SORL1|BUD13|KIF23|ITPKA|ADAM10|LMNB1|ICE2|MAPK6|TIPIN|SMURF2|ACIN1|METTL16|COMMD9|WDR76|MFAP1|NCOR1|MMS22L|NOM1|NONO|SSRP1|USP15|CAMK4|NUP205|BUB1B|KPNB1|STARD9|S100A1|RAVER1|OSBPL11|ICE1|FABP5|ABCB8|TTLL5|SPRED1|FAM96A|CHAF1A|BUB1|MDM1|TUB|SF3B3|CTNND2|BPTF|UBE3C|HCFC1|DDX23|CASP2|HNRNPD|M…	3895	411|999|829|1081|857|935|673|353|529|259|227|763|403|383|805|823|523|725|239|885|907|283|667|363|1069|691|1063|309|995|759|307|335|153|591|447|865|629|407|963|839|1019|595|677|255|1039|733|173|231|465|1005|1009|791|289|871|169|183|1037|1083|493|807|371|513|771|559|1015|301|665|1017|603|195|793|701|905|607|165|737|313|773|533|263|207|503|203|903|797|631|573|735|753|219|545|1011|373|685|951|305|851…	6.27e-10		GO:0005634	0.701412	0
353	28	GO Cellular Component	Spindle	9.68e-08	MAP2K5|ESPL1|KIF23|TUBGCP4|TUBGCP3|NCOR1|BUB1B|FMN2|SPAG5|SMC1A|INO80|CENPF|KIF14|ASPM|BRCC3|TTK|KIF4A|KIF3B|STAG1|INCENP|CEP162|WDR73|IK|DP2|CEP128|AKT1|NUSAP1|CLTC	3895	829|523|907|277|689|591|595|1017|605|607|479|1055|541|237|347|419|683|651|757|509|1029|657|679|315|887|391|271|993	6.47e-10		GO:0005819	0.701412	0
4733	141	GO Cellular Component	Nuclear lumen	2.96e-07	ARHGEF5|AQR|DDX5|NCAPH|ZC3H14|ZC3H4|FUS|RPA1|DZIP1|SORL1|BUD13|KIF23|LMNB1|ICE2|MAPK6|TIPIN|SMURF2|ACIN1|COMMD9|MFAP1|NCOR1|MMS22L|NOM1|NONO|SSRP1|CAMK4|NUP205|BUB1B|KPNB1|OSBPL11|ICE1|FABP5|ABCB8|SPRED1|FAM96A|CHAF1A|BUB1|SF3B3|BPTF|HCFC1|DDX23|HNRNPD|HSPH1|FMN2|EZH2|KRI1|SMC1A|LMNB2|HOXB4|FUT10|TESC|CASC5|MPP7|DFFB|RANBP3|PPP1CC|FOXM1|NFYA|NRDE2|THRAP3|NEIL1|HNRNPH1|CHD4|PTRF|POP5|FXR1|WDR55|DN…	3895	411|999|1081|353|529|763|403|383|823|239|885|907|363|1069|691|1063|309|995|307|153|591|447|865|629|407|839|1019|595|677|173|231|465|1005|791|289|871|169|1083|807|513|771|1015|665|1017|603|905|607|737|313|773|533|263|503|903|797|631|735|753|219|545|1011|685|305|851|421|739|635|417|409|991|475|835|639|611|479|1055|1057|443|531|347|293|589|1031|975|909|969|683|519|747|251|693|453|449|741|1053|757|86…	2.27e-09		GO:0031981	0.652871	0
17788	363	GO Cellular Component	Cellular anatomical entity	3.31e-07	CHPF2|ARHGEF5|NNAT|CLDN11|AQR|CTTNBP2|MAP2K5|CSK|AMH|ABCF2|CCDC47|DDX5|TMEM97|TMEM109|UBE3A|NEK4|NCAPH|ALDH1A2|ZC3H14|DHX40|MAST1|NCAPG|ESYT2|DHX29|ZC3H4|EXOC4|FUS|TIMM10B|RPA1|DCLK1|MKRN1|FABP4|DZIP1|PRRG4|ESPL1|TEX2|SORL1|BUD13|KIF23|TUBGCP4|ITPKA|ADAM10|IFT172|COL8A1|LMNB1|ICE2|MAPK6|APH1B|TIPIN|TUBGCP3|LMF1|SMURF2|ACIN1|PIK3R3|METTL16|COMMD9|EIF2AK4|WDR76|ARHGAP31|ITGA9|IQCG|PIP5K1B|RTN1|MFAP…	3895	505|411|899|769|999|437|829|385|783|613|745|1081|857|935|673|619|353|1041|529|259|171|227|953|847|763|375|403|201|383|499|221|805|823|575|523|725|239|885|907|277|283|667|883|157|363|1069|691|965|1063|689|913|309|995|1025|759|307|379|335|567|275|399|459|811|153|539|933|591|749|1043|381|1045|447|349|865|629|435|789|407|963|705|273|915|839|485|1019|779|961|595|873|615|677|255|1039|861|733|855|173|35…	2.73e-09		GO:0110165	0.648017	0
11428	270	GO Cellular Component	Cytoplasm	3.92e-07	CHPF2|ARHGEF5|NNAT|CLDN11|CTTNBP2|MAP2K5|CSK|CCDC47|DDX5|TMEM97|TMEM109|UBE3A|NEK4|NCAPH|ALDH1A2|ZC3H14|MAST1|NCAPG|DHX29|ZC3H4|EXOC4|FUS|TIMM10B|MKRN1|FABP4|DZIP1|PRRG4|ESPL1|TEX2|SORL1|KIF23|TUBGCP4|ITPKA|ADAM10|IFT172|COL8A1|ICE2|MAPK6|APH1B|TIPIN|TUBGCP3|LMF1|SMURF2|ACIN1|PIK3R3|COMMD9|EIF2AK4|ARHGAP31|IQCG|PIP5K1B|RTN1|SLC27A2|SCAMP2|NCOR1|PCTP|MYH15|MMS22L|ZC3HAV1L|USP6NL|PGAP2|USP15|VPS26B…	3895	505|411|899|769|437|829|385|745|1081|857|935|673|619|353|1041|529|171|227|847|763|375|403|201|221|805|823|575|523|725|239|907|277|283|667|883|157|1069|691|965|1063|689|913|309|995|1025|307|379|567|399|459|811|539|933|591|749|381|447|349|435|789|963|273|839|779|961|595|873|677|255|1039|733|855|173|351|465|1005|1009|791|289|193|433|169|183|217|973|1073|213|1037|493|807|513|229|833|559|981|1015|841|…	3.46e-09		GO:0005737	0.640671	0
1219	53	GO Cellular Component	Microtubule cytoskeleton	2.56e-06	MAP2K5|NEK4|DZIP1|ESPL1|KIF23|TUBGCP4|IFT172|TUBGCP3|IQCG|MFAP1|NCOR1|BUB1B|STARD9|TTLL5|MDM1|HSPH1|FMN2|SPAG5|SMC1A|HOXB4|NEIL1|CHD4|XRCC2|OPA1|INO80|CENPF|KIF14|ASPM|DHX9|BRCC3|TTK|TRAF3IP1|KIF4A|KIF3B|KIF24|DNAJA1|CEP152|CENPJ|STAG1|INCENP|DDX3X|CEP162|WDR73|IK|TTC26|DP2|FBXL7|CEP192|CEP128|AKT1|EML5|NUSAP1|CLTC	3895	829|619|823|523|907|277|883|689|399|153|591|595|255|1009|183|665|1017|605|607|313|1011|305|409|835|479|1055|541|237|443|347|419|711|683|651|571|429|453|449|757|509|175|1029|657|679|803|315|699|235|887|391|543|271|993	2.42e-08		GO:0015630	0.559176	0
10761	254	GO Cellular Component	Intracellular membrane-bounded organelle	5.07e-06	CHPF2|ARHGEF5|AQR|MAP2K5|CCDC47|DDX5|TMEM97|TMEM109|UBE3A|NCAPH|ZC3H14|DHX40|NCAPG|ZC3H4|FUS|TIMM10B|RPA1|FABP4|DZIP1|PRRG4|ESPL1|TEX2|SORL1|BUD13|KIF23|ITPKA|ADAM10|COL8A1|LMNB1|ICE2|MAPK6|APH1B|TIPIN|LMF1|SMURF2|ACIN1|METTL16|COMMD9|WDR76|RTN1|MFAP1|SLC27A2|SCAMP2|NCOR1|MMS22L|NOM1|NONO|USP6NL|PGAP2|SSRP1|USP15|CAMK4|NUP205|PDIA4|BUB1B|HMGCR|KPNB1|STARD9|S100A1|RAVER1|OSBPL11|ETNPPL|ICE1|FABP5|…	3895	505|411|999|829|745|1081|857|935|673|353|529|259|227|763|403|201|383|805|823|575|523|725|239|885|907|283|667|157|363|1069|691|965|1063|913|309|995|759|307|335|811|153|539|933|591|447|865|629|435|789|407|963|839|1019|779|595|873|677|255|1039|733|173|351|231|465|1005|1009|791|289|871|193|169|183|217|1073|1037|1083|493|807|371|513|229|771|559|1015|301|1067|665|1017|603|195|793|701|905|607|165|737|65…	5.07e-08		GO:0043231	0.529499	0
2221	78	GO Cellular Component	Cytoskeleton	6.65e-06	ARHGEF5|CLDN11|CTTNBP2|MAP2K5|NEK4|MAST1|DZIP1|ESPL1|KIF23|TUBGCP4|IFT172|LMNB1|MAPK6|TUBGCP3|IQCG|MFAP1|NCOR1|MYH15|CGNL1|BUB1B|STARD9|TTLL5|MYRIP|MDM1|NPHP1|LIMCH1|HSPH1|FMN2|SPAG5|SMC1A|ZYX|LMNB2|HOXB4|EPB41L3|NEIL1|CHD4|XRCC2|MYLK|OPA1|CALD1|INO80|CENPF|PTPN14|KIF14|ASPM|DHX9|BRCC3|TTK|NDC1|AMOT|TRAF3IP1|KIF4A|EDA|KIF3B|KIF24|DNAJA1|CEP152|CENPJ|STAG1|CIT|PPP2R2B|INCENP|PGM5|DDX3X|CEP162|WDR7…	3895	411|769|437|829|619|171|823|523|907|277|883|363|691|689|399|153|591|381|915|595|255|1009|433|183|981|949|665|1017|605|607|165|737|313|159|1011|305|409|785|835|1023|479|1055|1057|541|237|443|347|419|713|1031|711|683|1061|651|571|429|453|449|757|943|643|509|177|175|1029|657|679|803|315|699|235|205|887|391|543|271|817|993	7.05e-08		GO:0005856	0.517718	0
5193	145	GO Cellular Component	Cytosol	7.82e-06	ARHGEF5|MAP2K5|CSK|UBE3A|NEK4|NCAPH|ALDH1A2|NCAPG|DHX29|ZC3H4|EXOC4|MKRN1|FABP4|DZIP1|ESPL1|KIF23|TUBGCP4|ITPKA|ICE2|MAPK6|TUBGCP3|SMURF2|ACIN1|PIK3R3|COMMD9|EIF2AK4|ARHGAP31|IQCG|PIP5K1B|SLC27A2|NCOR1|PCTP|MMS22L|ZC3HAV1L|USP6NL|USP15|VPS26B|ANKRD9|BUB1B|KPNB1|OSBPL11|FABP5|TTLL5|SPRED1|FAM96A|BUB1|MDM1|MAT2A|THOP1|TUB|SNX32|CASP2|NPHP1|HNRNPD|PFAS|RABGGTB|HSPH1|FMN2|PKM|CALR|SMC1A|ZYX|MTMR4|EIF…	3895	411|829|385|673|619|353|1041|227|847|763|375|221|805|823|523|907|277|283|1069|691|689|309|995|1025|307|379|567|399|459|539|591|749|447|349|435|963|273|961|595|677|173|465|1009|791|289|169|183|973|1073|1037|833|559|981|1015|841|681|665|1017|195|701|607|165|1071|1049|557|533|263|203|903|323|1007|631|159|345|373|601|685|851|739|663|329|781|785|475|835|1023|639|1055|541|443|929|347|589|1031|583|969|6…	8.75e-08		GO:0005829	0.510679	0
12427	282	GO Cellular Component	Membrane-bounded organelle	7.82e-06	CHPF2|ARHGEF5|AQR|CTTNBP2|MAP2K5|CSK|CCDC47|DDX5|TMEM97|TMEM109|UBE3A|NCAPH|ZC3H14|DHX40|NCAPG|ESYT2|ZC3H4|FUS|TIMM10B|RPA1|FABP4|DZIP1|PRRG4|ESPL1|TEX2|SORL1|BUD13|KIF23|TUBGCP4|ITPKA|ADAM10|IFT172|COL8A1|LMNB1|ICE2|MAPK6|APH1B|TIPIN|LMF1|SMURF2|ACIN1|METTL16|COMMD9|WDR76|IQCG|RTN1|MFAP1|SLC27A2|SCAMP2|NCOR1|BCAM|MMS22L|NOM1|NONO|USP6NL|PGAP2|SSRP1|USP15|FREM2|VPS26B|CAMK4|BMP3|NUP205|PDIA4|BUB1…	3895	505|411|999|437|829|385|745|1081|857|935|673|353|529|259|227|953|763|403|201|383|805|823|575|523|725|239|885|907|277|283|667|883|157|363|1069|691|965|1063|913|309|995|759|307|335|399|811|153|539|933|591|1043|447|865|629|435|789|407|963|705|273|839|485|1019|779|595|873|677|255|1039|733|855|173|351|231|465|1005|1009|791|289|871|193|433|169|183|217|1073|1037|1083|493|807|371|513|229|833|771|559|1015…	9.16e-08		GO:0043227	0.510679	0
1712	61	GO Cellular Component	Chromosome	0.00013	NCAPH|NCAPG|ZC3H4|RPA1|ICE2|TIPIN|WDR76|NCOR1|MMS22L|SSRP1|BUB1B|ICE1|CHAF1A|BUB1|BPTF|DDX23|HNRNPD|EZH2|SPAG5|SMC1A|HOXB4|ERCC6L|CASC5|DFFB|PPP1CC|FOXM1|NFYA|NEIL1|CHD4|DNA2|XRCC2|DNMT1|SREBF2|NFE2L1|CTR9|INO80|CENPF|DHX9|MKI67|TTK|CENPI|KIF4A|TP53BP1|STAG1|EME1|INCENP|SIN3A|PAXIP1|NCAPG2|TCF12|SMARCD2|IK|NFIC|CDK12|PBX1|REPIN1|MCM10|DP2|TIMELESS|NUSAP1|E2F8	3895	353|227|763|383|1069|1063|335|591|447|407|595|231|871|169|807|771|1015|603|605|607|313|557|263|903|631|735|753|1011|305|417|409|991|475|639|611|479|1055|443|531|419|969|683|741|757|669|509|359|923|369|625|303|679|401|661|265|911|931|315|473|271|477	1.62e-06		GO:0005694	0.388606	0
193	16	GO Cellular Component	Chromosome, centromeric region	0.00014	NCAPG|BUB1B|BUB1|SPAG5|SMC1A|ERCC6L|CASC5|PPP1CC|DNMT1|CENPF|TTK|CENPI|TP53BP1|STAG1|INCENP|SIN3A	3895	227|595|169|605|607|557|263|631|991|1055|419|969|741|757|509|359	1.89e-06		GO:0000775	0.385387	0
192	16	GO Cellular Component	Spliceosomal complex	0.00014	AQR|DDX5|DHX40|BUD13|MFAP1|SF3B3|DDX23|MYEF2|HNRNPH1|HNRNPA1L2|RBM17|IK|HNRNPF|CACTIN|TRA2B|ALYREF	3895	999|1081|259|885|153|1083|771|301|685|415|997|679|825|1047|563|633	1.78e-06		GO:0005681	0.385387	0
134	13	GO Cellular Component	Kinetochore	0.00026	BUB1B|BUB1|SPAG5|SMC1A|ERCC6L|CASC5|PPP1CC|CENPF|TTK|CENPI|TP53BP1|INCENP|SIN3A	3895	595|169|605|607|557|263|631|1055|419|969|741|509|359	3.62e-06		GO:0000776	0.358503	0
1261	48	GO Cellular Component	Supramolecular complex	0.00031	CLDN11|KIF23|TUBGCP4|COL8A1|LMNB1|TUBGCP3|MFAP1|MYH15|BUB1B|KPNB1|S100A1|TTLL5|BUB1|MDM1|HSPH1|SPAG5|SMC1A|LMNB2|ERCC6L|CASC5|PPP1CC|FXR1|CALD1|INO80|CENPF|KIF14|ASPM|DHX9|TTK|AMOT|PABPC4|CENPI|KIF4A|KIF3B|KIF24|CENPJ|TP53BP1|INCENP|SIN3A|PGM5|DDX3X|CEP162|FBN2|KCNN2|DAG1|EML5|NUSAP1|CLTC	3895	769|907|277|157|363|689|153|381|595|677|1039|1009|169|183|665|605|607|737|557|263|631|739|1023|479|1055|541|237|443|419|1031|583|969|683|651|571|449|741|509|359|177|175|1029|457|327|205|543|271|993	4.54e-06		GO:0099080	0.350864	0
677	31	GO Cellular Component	Ribonucleoprotein complex	0.0006	AQR|DDX5|ZC3H14|DHX40|DHX29|FUS|BUD13|EIF2AK4|MFAP1|SF3B3|DDX23|HNRNPD|MYEF2|CALR|KRI1|HNRNPH1|HNRNPA1L2|POP5|FXR1|RBM23|DHX9|PABPC4|HSPA14|RBM17|IK|HNRNPF|ILF3|CACTIN|TRA2B|ALYREF|CELF2	3895	999|1081|529|259|847|403|885|379|153|1083|771|1015|301|701|905|685|415|421|739|881|443|583|843|997|679|825|155|1047|563|633|163	9.14e-06		GO:1990904	0.322185	0
318	19	GO Cellular Component	Chromosomal region	0.0012	NCAPG|RPA1|BUB1B|BUB1|EZH2|SPAG5|SMC1A|ERCC6L|CASC5|PPP1CC|DNA2|DNMT1|CENPF|TTK|CENPI|TP53BP1|STAG1|INCENP|SIN3A	3895	227|383|595|169|603|605|607|557|263|631|417|991|1055|419|969|741|757|509|359	1.87e-05		GO:0098687	0.292082	0
120	11	GO Cellular Component	Condensed chromosome, centromeric region	0.002	NCAPG|BUB1B|BUB1|SPAG5|SMC1A|ERCC6L|CASC5|PPP1CC|CENPF|TP53BP1|INCENP	3895	227|595|169|605|607|557|263|631|1055|741|509	3.29e-05		GO:0000779	0.269897	0
761	32	GO Cellular Component	Microtubule organizing center	0.002	NEK4|DZIP1|ESPL1|KIF23|TUBGCP4|IFT172|TUBGCP3|MFAP1|BUB1B|STARD9|TTLL5|MDM1|SPAG5|HOXB4|NEIL1|CHD4|XRCC2|CENPF|ASPM|DHX9|TRAF3IP1|KIF3B|KIF24|CEP152|CENPJ|DDX3X|CEP162|TTC26|FBXL7|CEP192|CEP128|AKT1	3895	619|823|523|907|277|883|689|153|595|255|1009|183|605|313|1011|305|409|1055|237|443|711|651|571|453|449|175|1029|803|699|235|887|391	3.29e-05		GO:0005815	0.269897	0
64	8	GO Cellular Component	Replication fork	0.0031	RPA1|TIPIN|MMS22L|XRCC2|DNMT1|TP53BP1|MCM10|TIMELESS	3895	383|1063|447|409|991|741|931|473	5.45e-05		GO:0005657	0.250864	0
106	10	GO Cellular Component	Condensed chromosome kinetochore	0.0033	BUB1B|BUB1|SPAG5|SMC1A|ERCC6L|CASC5|PPP1CC|CENPF|TP53BP1|INCENP	3895	595|169|605|607|557|263|631|1055|741|509	5.99e-05		GO:0000777	0.248149	0
216	14	GO Cellular Component	Condensed chromosome	0.0056	NCAPH|NCAPG|BUB1B|BUB1|SPAG5|SMC1A|ERCC6L|CASC5|PPP1CC|CENPF|TP53BP1|STAG1|INCENP|NCAPG2	3895	353|227|595|169|605|607|557|263|631|1055|741|757|509|369	0.0001		GO:0000793	0.225181	0
71	8	GO Cellular Component	Cell division site	0.0056	TUBGCP4|TUBGCP3|PSD2|PPP1CC|MYLK|CIT|WDR73|HMCN2	3895	277|689|1045|631|785|943|657|325	0.00011		GO:0032153	0.225181	0
121	10	GO Cellular Component	Mitotic spindle	0.0083	ESPL1|KIF23|NCOR1|SPAG5|SMC1A|ASPM|STAG1|DP2|NUSAP1|CLTC	3895	523|907|591|605|607|237|757|315|271|993	0.00017		GO:0072686	0.208092	0
565	24	GO Cellular Component	Centrosome	0.0135	DZIP1|ESPL1|KIF23|TUBGCP4|TUBGCP3|MFAP1|TTLL5|MDM1|SPAG5|HOXB4|CHD4|XRCC2|CENPF|ASPM|DHX9|TRAF3IP1|KIF3B|CEP152|CENPJ|DDX3X|CEP162|TTC26|FBXL7|CEP192	3895	823|523|907|277|689|153|1009|183|605|313|305|409|1055|237|443|711|651|453|449|175|1029|803|699|235	0.00028		GO:0005813	0.186967	0
133	10	GO Cellular Component	Nuclear periphery	0.0159	LMNB1|NONO|NUP205|SMC1A|LMNB2|CENPF|KIF4A|STAG1|PAXIP1|DAG1	3895	363|629|1019|607|737|1055|683|757|923|205	0.00034		GO:0034399	0.17986	0
161	11	GO Cellular Component	Spindle pole	0.0171	TUBGCP4|TUBGCP3|SPAG5|SMC1A|CENPF|ASPM|BRCC3|STAG1|WDR73|IK|CEP128	3895	277|689|605|607|1055|237|347|757|657|679|887	0.00037		GO:0000922	0.1767	0
87	8	GO Cellular Component	Catalytic step 2 spliceosome	0.0171	AQR|DDX5|SF3B3|DDX23|HNRNPH1|HNRNPF|CACTIN|ALYREF	3895	999|1081|1083|771|685|825|1047|633	0.00038		GO:0071013	0.1767	0
407	19	GO Cellular Component	Microtubule	0.0175	KIF23|TUBGCP4|TUBGCP3|TTLL5|MDM1|HSPH1|SPAG5|INO80|KIF14|ASPM|KIF4A|KIF3B|KIF24|CENPJ|INCENP|CEP162|EML5|NUSAP1|CLTC	3895	907|277|689|1009|183|665|605|479|541|237|683|651|571|449|509|1029|543|271|993	0.0004		GO:0005874	0.175696	0
142	10	GO Cellular Component	Centriole	0.0233	DZIP1|TUBGCP3|STARD9|MDM1|KIF24|CEP152|CENPJ|CEP162|CEP192|CEP128	3895	823|689|255|183|571|453|449|1029|235|887	0.00055		GO:0005814	0.163264	0
789	29	GO Cellular Component	Nuclear body	0.0276	ZC3H14|RPA1|ICE2|SMURF2|ACIN1|NONO|ICE1|CASC5|PPP1CC|NRDE2|THRAP3|CTR9|INO80|DHX9|MKI67|CENPI|FAM175A|TP53BP1|CHEK2|STAG1|INCENP|NCAPG2|TCF12|IK|CDK12|CACTIN|ALYREF|TENM2|ATP8B1	3895	529|383|1069|309|995|629|231|263|631|219|545|611|479|443|531|969|251|741|1053|757|509|369|625|679|661|1047|633|295|775	0.00067		GO:0016604	0.155909	0
947	33	GO Cellular Component	Supramolecular polymer	0.0283	CLDN11|KIF23|TUBGCP4|COL8A1|LMNB1|TUBGCP3|MFAP1|MYH15|S100A1|TTLL5|MDM1|HSPH1|SPAG5|LMNB2|FXR1|CALD1|INO80|KIF14|ASPM|AMOT|KIF4A|KIF3B|KIF24|CENPJ|INCENP|PGM5|CEP162|FBN2|KCNN2|DAG1|EML5|NUSAP1|CLTC	3895	769|907|277|157|363|689|153|381|1039|1009|183|665|605|737|739|1023|479|541|237|1031|683|651|571|449|509|177|1029|457|327|205|543|271|993	0.0007		GO:0099081	0.154821	0
34	5	GO Cellular Component	Nuclear replication fork	0.0287	RPA1|TIPIN|MMS22L|MCM10|TIMELESS	3895	383|1063|447|931|473	0.00073		GO:0043596	0.154212	0
53	6	GO Cellular Component	Cleavage furrow	0.0294	PSD2|PPP1CC|MYLK|CIT|WDR73|HMCN2	3895	1045|631|785|943|657|325	0.00076		GO:0032154	0.153165	0
178	11	GO Cellular Component	Midbody	0.031	EXOC4|KIF23|SPAG5|PPP1CC|CENPF|KIF14|ASPM|KIF4A|KIF3B|INCENP|KLHL13	3895	375|907|605|631|1055|541|237|683|651|509|455	0.00082		GO:0030496	0.150864	0
8	3	GO Cellular Component	Condensin complex	0.0343	NCAPH|NCAPG|NCAPG2	3895	353|227|369	0.00093		GO:0000796	0.146471	0
924	32	GO Cellular Component	Nucleolus	0.0343	DDX5|ZC3H14|ACIN1|NOM1|NONO|SSRP1|CAMK4|ABCB8|SF3B3|DDX23|FMN2|KRI1|DFFB|PPP1CC|NRDE2|POP5|FXR1|WDR55|DHX9|MKI67|RTF1|EME1|SIN3A|MAGI1|NFIC|CPS1|ILF3|DOCK4|MCM10|INTS4|NUSAP1|E2F8	3895	1081|529|995|865|629|407|839|1005|1083|771|1017|905|903|631|219|421|739|635|443|531|869|669|359|641|401|831|155|985|931|767|271|477	0.00093		GO:0005730	0.146471	0
8	3	GO Cellular Component	Replication fork protection complex	0.0343	TIPIN|MCM10|TIMELESS	3895	1063|931|473	0.00093		GO:0031298	0.146471	0
939	32	GO Cellular Component	Supramolecular fiber	0.0416	CLDN11|KIF23|TUBGCP4|LMNB1|TUBGCP3|MFAP1|MYH15|S100A1|TTLL5|MDM1|HSPH1|SPAG5|LMNB2|FXR1|CALD1|INO80|KIF14|ASPM|AMOT|KIF4A|KIF3B|KIF24|CENPJ|INCENP|PGM5|CEP162|FBN2|KCNN2|DAG1|EML5|NUSAP1|CLTC	3895	769|907|277|363|689|153|381|1039|1009|183|665|605|737|739|1023|479|541|237|1031|683|651|571|449|509|177|1029|457|327|205|543|271|993	0.0012		GO:0099512	0.138091	0
1464	65	GO Molecular Function	ATP binding	6.57e-07	AQR|MAP2K5|CSK|ABCF2|DDX5|NEK4|DHX40|MAST1|DHX29|DCLK1|KIF23|ITPKA|MAPK6|EIF2AK4|PIP5K1B|SLC27A2|MYH15|CAMK4|BUB1B|STARD9|ABCB8|TTLL5|BUB1|MAT2A|DDX23|PFAS|HSPH1|PKM|SMC1A|EIF4A2|ERCC6L|THRAP3|AGK|CHD4|DNA2|PASK|PIK3CG|XRCC2|MYLK|ENPP1|INO80|KIF14|DHX9|MKI67|TTK|HSP90AB1|RAD54L|KIF4A|KIF3B|CLCN5|HSPA14|KIF24|DNAJA1|CHEK2|HSPD1|CIT|DDX3X|MAGI1|CDK12|TEN1-CDK3|CPS1|STK33|ATP8B1|AKT1|MAP2K6	3895	999|829|385|613|1081|619|259|171|847|499|907|283|691|379|459|539|381|839|595|255|1005|1009|169|973|771|841|665|195|607|1049|557|545|345|305|417|663|781|409|785|487|479|541|443|531|419|589|975|683|651|253|843|571|429|1053|387|943|175|641|661|281|831|441|775|391|817	2.03e-10		GO:0005524	0.618243	0
1522	66	GO Molecular Function	Adenyl ribonucleotide binding	6.57e-07	AQR|MAP2K5|CSK|ABCF2|DDX5|NEK4|DHX40|MAST1|DHX29|DCLK1|KIF23|ITPKA|MAPK6|EIF2AK4|PIP5K1B|SLC27A2|MYH15|CAMK4|BUB1B|STARD9|ABCB8|TTLL5|BUB1|MAT2A|DDX23|PFAS|HSPH1|PKM|SMC1A|EIF4A2|MIEF1|ERCC6L|THRAP3|AGK|CHD4|DNA2|PASK|PIK3CG|XRCC2|MYLK|ENPP1|INO80|KIF14|DHX9|MKI67|TTK|HSP90AB1|RAD54L|KIF4A|KIF3B|CLCN5|HSPA14|KIF24|DNAJA1|CHEK2|HSPD1|CIT|DDX3X|MAGI1|CDK12|TEN1-CDK3|CPS1|STK33|ATP8B1|AKT1|MAP2K6	3895	999|829|385|613|1081|619|259|171|847|499|907|283|691|379|459|539|381|839|595|255|1005|1009|169|973|771|841|665|195|607|1049|653|557|545|345|305|417|663|781|409|785|487|479|541|443|531|419|589|975|683|651|253|843|571|429|1053|387|943|175|641|661|281|831|441|775|391|817	3.69e-10		GO:0032559	0.618243	0
1649	68	GO Molecular Function	RNA binding	1.17e-06	AQR|CCDC47|DDX5|ZC3H14|DHX40|DHX29|ZC3H4|FUS|MKRN1|BUD13|ACIN1|METTL16|EIF2AK4|MFAP1|NOM1|NONO|SSRP1|PDIA4|KPNB1|RAVER1|DDX23|HNRNPD|MYEF2|EZH2|PKM|CALR|KRI1|SMC1A|ZYX|EIF4A2|PPP1CC|CS|THRAP3|ATP5C1|HNRNPH1|PTRF|HNRNPA1L2|POP5|FXR1|DNA2|DNMT1|RBM23|DHX9|MKI67|FUBP1|HSP90AB1|PABPC4|KCTD12|TRDMT1|HSPD1|RTF1|CNOT6|SIN3A|DDX3X|RBM17|HNRNPF|ILF3|CACTIN|TRA2B|REPIN1|PEG10|GFM1|ALYREF|KPNA2|CELF2|NUSAP1…	3895	999|745|1081|529|259|847|763|403|221|885|995|759|379|153|865|629|407|779|677|733|771|1015|301|603|195|701|905|607|165|1049|631|573|545|627|685|851|415|421|739|417|991|881|443|531|293|589|583|311|519|387|869|197|359|175|997|825|155|1047|563|911|471|815|633|367|163|271|621|993	1.45e-09		GO:0003723	0.593181	0
12516	287	GO Molecular Function	Binding	6.06e-06	ARHGEF5|CLDN11|AQR|CTTNBP2|MAP2K5|CSK|AMH|ABCF2|CCDC47|DDX5|UBE3A|NEK4|NCAPH|ALDH1A2|ZC3H14|DHX40|MAST1|ESYT2|DHX29|ZC3H4|EXOC4|FUS|TIMM10B|RPA1|DCLK1|MKRN1|FABP4|DZIP1|PRRG4|TEX2|SORL1|BUD13|KIF23|TUBGCP4|ITPKA|ADAM10|LMNB1|MAPK6|TIPIN|TUBGCP3|PHF3|SMURF2|ACIN1|PIK3R3|METTL16|EIF2AK4|WDR76|ARHGAP31|ITGA9|IQCG|PIP5K1B|MFAP1|SLC27A2|NCOR1|PCTP|BCAM|MYH15|PSD2|NOM1|NONO|USP6NL|SSRP1|USP15|FREM2|CAM…	3895	411|769|999|437|829|385|783|613|745|1081|673|619|353|1041|529|259|171|953|847|763|375|403|201|383|499|221|805|823|575|725|239|885|907|277|283|667|363|691|1063|689|517|309|995|1025|759|379|335|567|275|399|459|153|539|591|749|1043|381|1045|865|629|435|407|963|705|839|485|779|595|873|615|677|255|1039|733|173|351|465|1005|1009|791|289|871|193|433|169|183|217|973|1073|1037|1083|279|493|807|513|229|833…	9.36e-09		GO:0005488	0.521753	0
1799	68	GO Molecular Function	Purine ribonucleoside triphosphate binding	2.25e-05	ARHGEF5|AQR|MAP2K5|CSK|ABCF2|DDX5|NEK4|DHX40|MAST1|DHX29|DCLK1|KIF23|ITPKA|MAPK6|EIF2AK4|PIP5K1B|SLC27A2|MYH15|CAMK4|BUB1B|STARD9|ABCB8|TTLL5|BUB1|MAT2A|DDX23|PFAS|HSPH1|PKM|SMC1A|EIF4A2|ERCC6L|THRAP3|AGK|CHD4|DNA2|PASK|PIK3CG|XRCC2|MYLK|ENPP1|OPA1|INO80|KIF14|DHX9|MKI67|TTK|HSP90AB1|RAD54L|KIF4A|KIF3B|CLCN5|HSPA14|KIF24|DNAJA1|CHEK2|HSPD1|CIT|DDX3X|MAGI1|CDK12|TEN1-CDK3|CPS1|STK33|GFM1|ATP8B1|AK…	3895	411|999|829|385|613|1081|619|259|171|847|499|907|283|691|379|459|539|381|839|595|255|1005|1009|169|973|771|841|665|195|607|1049|557|545|345|305|417|663|781|409|785|487|835|479|541|443|531|419|589|975|683|651|253|843|571|429|1053|387|943|175|641|661|281|831|441|815|775|391|817	4.17e-08		GO:0035639	0.464782	0
1864	69	GO Molecular Function	Purine ribonucleotide binding	3.29e-05	ARHGEF5|AQR|MAP2K5|CSK|ABCF2|DDX5|NEK4|DHX40|MAST1|DHX29|DCLK1|KIF23|ITPKA|MAPK6|EIF2AK4|PIP5K1B|SLC27A2|MYH15|CAMK4|BUB1B|STARD9|ABCB8|TTLL5|BUB1|MAT2A|DDX23|PFAS|HSPH1|PKM|SMC1A|EIF4A2|MIEF1|ERCC6L|THRAP3|AGK|CHD4|DNA2|PASK|PIK3CG|XRCC2|MYLK|ENPP1|OPA1|INO80|KIF14|DHX9|MKI67|TTK|HSP90AB1|RAD54L|KIF4A|KIF3B|CLCN5|HSPA14|KIF24|DNAJA1|CHEK2|HSPD1|CIT|DDX3X|MAGI1|CDK12|TEN1-CDK3|CPS1|STK33|GFM1|ATP…	3895	411|999|829|385|613|1081|619|259|171|847|499|907|283|691|379|459|539|381|839|595|255|1005|1009|169|973|771|841|665|195|607|1049|653|557|545|345|305|417|663|781|409|785|487|835|479|541|443|531|419|589|975|683|651|253|843|571|429|1053|387|943|175|641|661|281|831|441|815|775|391|817	7.11e-08		GO:0032555	0.44828	0
2119	74	GO Molecular Function	Nucleotide binding	6.72e-05	ARHGEF5|AQR|MAP2K5|CSK|ABCF2|DDX5|NEK4|DHX40|MAST1|DHX29|DCLK1|KIF23|ITPKA|MAPK6|EIF2AK4|PIP5K1B|SLC27A2|MYH15|CAMK4|BUB1B|HMGCR|STARD9|ABCB8|TTLL5|BUB1|MAT2A|DDX23|PFAS|HSPH1|PKM|SMC1A|EIF4A2|MIEF1|ERCC6L|THRAP3|AGK|CHD4|DNA2|PASK|PIK3CG|XRCC2|DNMT1|MYLK|ENPP1|OPA1|INO80|KIF14|DHX9|MKI67|ACADSB|TTK|HSP90AB1|RAD54L|KIF4A|KIF3B|CLCN5|HSPA14|KIF24|DNAJA1|CHEK2|HSPD1|CIT|DDX3X|MAGI1|CDK12|TEN1-CDK3|…	3895	411|999|829|385|613|1081|619|259|171|847|499|907|283|691|379|459|539|381|839|595|873|255|1005|1009|169|973|771|841|665|195|607|1049|653|557|545|345|305|417|663|781|409|991|785|487|835|479|541|443|531|511|419|589|975|683|651|253|843|571|429|1053|387|943|175|641|661|281|831|441|957|815|431|775|391|817	2.07e-07		GO:0000166	0.417263	0
7026	181	GO Molecular Function	Protein binding	6.72e-05	ARHGEF5|CLDN11|CTTNBP2|CSK|AMH|DDX5|NCAPH|MAST1|ESYT2|DHX29|EXOC4|FUS|FABP4|SORL1|KIF23|TUBGCP4|ITPKA|ADAM10|LMNB1|MAPK6|TUBGCP3|SMURF2|ACIN1|PIK3R3|WDR76|ARHGAP31|ITGA9|IQCG|SLC27A2|NCOR1|BCAM|MYH15|PSD2|NONO|USP6NL|SSRP1|USP15|CAMK4|BMP3|HMGCR|KPNB1|STARD9|S100A1|FABP5|TTLL5|SPRED1|CHAF1A|MYRIP|MDM1|MAT2A|TUB|GPRIN1|CTNND2|BPTF|HCFC1|CD34|CASP2|HNRNPD|LIMCH1|RABGGTB|HSPH1|FMN2|KCND3|PKM|KIAA201…	3895	411|769|437|385|783|1081|353|171|953|847|375|403|805|239|907|277|283|667|363|691|689|309|995|1025|335|567|275|399|539|591|1043|381|1045|629|435|407|963|839|485|873|677|255|1039|465|1009|791|871|433|183|973|1037|279|493|807|513|229|559|1015|949|681|665|1017|395|195|793|701|605|607|167|1071|653|413|313|507|179|533|729|503|203|903|323|797|1007|631|735|159|489|545|1011|305|851|739|781|785|487|475|835…	2.1e-07		GO:0005515	0.417263	0
2805	89	GO Molecular Function	Anion binding	0.00014	ARHGEF5|AQR|MAP2K5|CSK|ABCF2|DDX5|NEK4|DHX40|MAST1|ESYT2|DHX29|DCLK1|FABP4|KIF23|ITPKA|MAPK6|EIF2AK4|PIP5K1B|SLC27A2|PCTP|MYH15|PSD2|CAMK4|BUB1B|HMGCR|STARD9|ETNPPL|FABP5|ABCB8|TTLL5|BUB1|MAT2A|CD34|SNX32|DDX23|PFAS|HSPH1|PKM|SMC1A|STXBP6|EIF4A2|MIEF1|SLIT3|ERCC6L|THRAP3|AGK|CHD4|DNA2|PASK|PIK3CG|XRCC2|MYLK|ENPP1|OPA1|INO80|KIF14|DHX9|MKI67|ACADSB|TTK|HSP90AB1|RAD54L|KIF4A|KIF3B|CLCN5|FGF14|HSPA1…	3895	411|999|829|385|613|1081|619|259|171|953|847|499|805|907|283|691|379|459|539|749|381|1045|839|595|873|255|351|465|1005|1009|169|973|229|833|771|841|665|195|607|167|1049|653|179|557|545|345|305|417|663|781|409|785|487|835|479|541|443|531|511|419|589|975|683|651|253|919|843|365|571|429|1053|387|943|175|641|655|661|281|831|161|441|957|815|431|775|391|875|817|707	5.73e-07		GO:0043168	0.385387	0
361	23	GO Molecular Function	Tubulin binding	0.00021	MAST1|KIF23|TUBGCP4|TUBGCP3|STARD9|TTLL5|MDM1|HSPH1|SPAG5|OPA1|INO80|CENPF|KIF14|TRAF3IP1|KIF4A|KIF3B|KIF24|FAM175A|CENPJ|DDX3X|DAG1|EML5|NUSAP1	3895	171|907|277|689|255|1009|183|665|605|835|479|1055|541|711|683|651|571|251|449|175|205|543|271	8.88e-07		GO:0015631	0.367778	0
393	24	GO Molecular Function	ATPase activity	0.00021	AQR|ABCF2|DDX5|DHX40|DHX29|KIF23|ACIN1|ABCB8|DDX23|EIF4A2|ERCC6L|CHD4|DNA2|XRCC2|INO80|KIF14|DHX9|RAD54L|KIF4A|KIF3B|HSPA14|KIF24|HSPD1|DDX3X	3895	999|613|1081|259|847|907|995|1005|771|1049|557|305|417|409|479|541|443|975|683|651|843|571|387|175	1.04e-06		GO:0016887	0.367778	0
5831	154	GO Molecular Function	Heterocyclic compound binding	0.00021	ARHGEF5|AQR|MAP2K5|CSK|ABCF2|CCDC47|DDX5|NEK4|ZC3H14|DHX40|MAST1|DHX29|ZC3H4|FUS|RPA1|DCLK1|MKRN1|BUD13|KIF23|ITPKA|LMNB1|MAPK6|TIPIN|ACIN1|METTL16|EIF2AK4|WDR76|PIP5K1B|MFAP1|SLC27A2|NCOR1|MYH15|NOM1|NONO|SSRP1|CAMK4|PDIA4|BUB1B|HMGCR|KPNB1|STARD9|RAVER1|ETNPPL|ABCB8|TTLL5|BUB1|MAT2A|SF3B3|BPTF|HCFC1|DDX23|HNRNPD|PFAS|MYEF2|HSPH1|EZH2|PKM|KIAA2018|CALR|KRI1|SMC1A|ZYX|EIF4A2|MIEF1|HOXB4|ERCC6L|CY…	3895	411|999|829|385|613|745|1081|619|529|259|171|847|763|403|383|499|221|885|907|283|363|691|1063|995|759|379|335|459|153|539|591|381|865|629|407|839|779|595|873|677|255|733|351|1005|1009|169|973|1083|807|513|771|1015|841|301|665|603|195|793|701|905|607|165|1049|653|313|557|1007|631|573|735|753|545|1011|345|627|685|305|851|415|421|739|417|663|781|409|991|881|785|487|475|835|639|479|541|443|531|511|41…	9.56e-07		GO:1901363	0.367778	0
5916	155	GO Molecular Function	Organic cyclic compound binding	0.00027	ARHGEF5|AQR|MAP2K5|CSK|ABCF2|CCDC47|DDX5|NEK4|ZC3H14|DHX40|MAST1|DHX29|ZC3H4|FUS|RPA1|DCLK1|MKRN1|BUD13|KIF23|ITPKA|LMNB1|MAPK6|TIPIN|ACIN1|METTL16|EIF2AK4|WDR76|PIP5K1B|MFAP1|SLC27A2|NCOR1|MYH15|NOM1|NONO|SSRP1|CAMK4|PDIA4|BUB1B|HMGCR|KPNB1|STARD9|RAVER1|OSBPL11|ETNPPL|ABCB8|TTLL5|BUB1|MAT2A|SF3B3|BPTF|HCFC1|DDX23|HNRNPD|PFAS|MYEF2|HSPH1|EZH2|PKM|KIAA2018|CALR|KRI1|SMC1A|ZYX|EIF4A2|MIEF1|HOXB4|E…	3895	411|999|829|385|613|745|1081|619|529|259|171|847|763|403|383|499|221|885|907|283|363|691|1063|995|759|379|335|459|153|539|591|381|865|629|407|839|779|595|873|677|255|733|173|351|1005|1009|169|973|1083|807|513|771|1015|841|301|665|603|195|793|701|905|607|165|1049|653|313|557|1007|631|573|735|753|545|1011|345|627|685|305|851|415|421|739|417|663|781|409|991|881|785|487|475|835|639|479|541|443|531|51…	1.41e-06		GO:0097159	0.356864	0
2516	80	GO Molecular Function	Small molecule binding	0.00043	ARHGEF5|AQR|MAP2K5|CSK|ABCF2|DDX5|NEK4|ALDH1A2|DHX40|MAST1|DHX29|DCLK1|FABP4|KIF23|ITPKA|MAPK6|EIF2AK4|PIP5K1B|SLC27A2|MYH15|CAMK4|BUB1B|HMGCR|STARD9|ETNPPL|FABP5|ABCB8|TTLL5|BUB1|MAT2A|DDX23|PFAS|HSPH1|PKM|SMC1A|EIF4A2|MIEF1|ERCC6L|THRAP3|AGK|CHD4|DNA2|PASK|PIK3CG|XRCC2|DNMT1|MYLK|ENPP1|OPA1|NFE2L1|INO80|KIF14|DHX9|MKI67|ACADSB|TTK|HSP90AB1|RAD54L|KIF4A|KIF3B|CLCN5|HSPA14|KIF24|DNAJA1|CHEK2|HSPD…	3895	411|999|829|385|613|1081|619|1041|259|171|847|499|805|907|283|691|379|459|539|381|839|595|873|255|351|465|1005|1009|169|973|771|841|665|195|607|1049|653|557|545|345|305|417|663|781|409|991|785|487|835|639|479|541|443|531|511|419|589|975|683|651|253|843|571|429|1053|387|943|175|641|661|281|831|441|957|815|431|775|391|817|707	2.37e-06		GO:0036094	0.336653	0
2226	73	GO Molecular Function	Carbohydrate derivative binding	0.00043	ARHGEF5|AQR|MAP2K5|CSK|ABCF2|DDX5|NEK4|DHX40|MAST1|DHX29|DCLK1|KIF23|ITPKA|MAPK6|EIF2AK4|PIP5K1B|SLC27A2|MYH15|CAMK4|BUB1B|STARD9|ABCB8|TTLL5|BUB1|MAT2A|DDX23|PFAS|HSPH1|PKM|SMC1A|EIF4A2|MIEF1|SLIT3|ERCC6L|THRAP3|AGK|CHD4|DNA2|PASK|PIK3CG|XRCC2|MYLK|ENPP1|OPA1|INO80|KIF14|DHX9|MKI67|TTK|HSP90AB1|RAD54L|KIF4A|KIF3B|CLCN5|FGF14|HSPA14|KIF24|DNAJA1|CHEK2|HSPD1|CIT|DDX3X|MAGI1|CDK12|TEN1-CDK3|CPS1|NE…	3895	411|999|829|385|613|1081|619|259|171|847|499|907|283|691|379|459|539|381|839|595|255|1005|1009|169|973|771|841|665|195|607|1049|653|179|557|545|345|305|417|663|781|409|785|487|835|479|541|443|531|419|589|975|683|651|253|919|843|571|429|1053|387|943|175|641|661|281|831|161|441|815|775|391|875|817	2.53e-06		GO:0097367	0.336653	0
147	12	GO Molecular Function	Helicase activity	0.0068	AQR|DDX5|DHX40|DHX29|DDX23|EIF4A2|ERCC6L|CHD4|DNA2|DHX9|RAD54L|DDX3X	3895	999|1081|259|847|771|1049|557|305|417|443|975|175	4.21e-05		GO:0004386	0.216749	0
74	8	GO Molecular Function	RNA helicase activity	0.0213	AQR|DDX5|DHX40|DHX29|DDX23|EIF4A2|DHX9|DDX3X	3895	999|1081|259|847|771|1049|443|175	0.00014		GO:0003724	0.167162	0
437	21	GO Molecular Function	Protein serine/threonine kinase activity	0.0213	MAP2K5|NEK4|MAST1|DCLK1|ITPKA|MAPK6|EIF2AK4|CAMK4|BUB1B|BUB1|PASK|PIK3CG|MYLK|TTK|CHEK2|CIT|CDK12|TEN1-CDK3|STK33|AKT1|MAP2K6	3895	829|619|171|499|283|691|379|839|595|169|663|781|785|419|1053|943|661|281|441|391|817	0.00014		GO:0004674	0.167162	0
257	15	GO Molecular Function	Microtubule binding	0.0252	MAST1|KIF23|STARD9|MDM1|SPAG5|OPA1|CENPF|KIF14|TRAF3IP1|KIF4A|KIF3B|KIF24|FAM175A|EML5|NUSAP1	3895	171|907|255|183|605|835|1055|541|711|683|651|571|251|543|271	0.00018		GO:0008017	0.15986	0
289	16	GO Molecular Function	mRNA binding	0.0262	AQR|DDX5|FUS|HNRNPD|MYEF2|CALR|HNRNPA1L2|FXR1|DHX9|FUBP1|PABPC4|DDX3X|ILF3|TRA2B|CELF2|CLUH	3895	999|1081|403|1015|301|701|415|739|443|293|583|175|155|563|163|621	0.00019		GO:0003729	0.15817	0
3947	103	GO Molecular Function	Nucleic acid binding	0.0337	AQR|CCDC47|DDX5|ZC3H14|DHX40|DHX29|ZC3H4|FUS|RPA1|MKRN1|BUD13|LMNB1|TIPIN|ACIN1|METTL16|EIF2AK4|WDR76|MFAP1|NCOR1|NOM1|NONO|SSRP1|PDIA4|KPNB1|RAVER1|SF3B3|BPTF|HCFC1|DDX23|HNRNPD|MYEF2|EZH2|PKM|KIAA2018|CALR|KRI1|SMC1A|ZYX|EIF4A2|HOXB4|ERCC6L|PPP1CC|CS|FOXM1|NFYA|THRAP3|NEIL1|ATP5C1|HNRNPH1|CHD4|PTRF|HNRNPA1L2|POP5|FXR1|DNA2|XRCC2|DNMT1|RBM23|ENPP1|SREBF2|NFE2L1|INO80|DHX9|MKI67|FUBP1|HSP90AB1|RA…	3895	999|745|1081|529|259|847|763|403|383|221|885|363|1063|995|759|379|335|153|591|865|629|407|779|677|733|1083|807|513|771|1015|301|603|195|793|701|905|607|165|1049|313|557|631|573|735|753|545|1011|627|685|305|851|415|421|739|417|409|991|881|487|475|639|479|443|531|293|589|975|583|683|617|311|519|693|741|387|869|669|197|359|175|997|625|401|825|155|265|1047|563|911|931|471|815|315|633|367|163|473|271|…	0.00026		GO:0003676	0.147237	0
82	8	GO Molecular Function	Single-stranded rna binding	0.0337	ZC3H14|HNRNPH1|FXR1|DHX9|PABPC4|DDX3X|HNRNPF|ILF3	3895	529|685|739|443|583|175|825|155	0.00026		GO:0003727	0.147237	0
973	35	GO Molecular Function	Cytoskeletal protein binding	0.0337	MAST1|FUS|KIF23|TUBGCP4|TUBGCP3|MYH15|STARD9|TTLL5|MYRIP|MDM1|LIMCH1|HSPH1|FMN2|SPAG5|EPB41L3|MYLK|OPA1|CALD1|INO80|CENPF|KIF14|HSP90AB1|TRAF3IP1|KIF4A|KIF3B|KIF24|FAM175A|CENPJ|DDX3X|MAGI1|SSFA2|KCNN2|DAG1|EML5|NUSAP1	3895	171|403|907|277|689|381|255|1009|433|183|949|665|1017|605|159|785|835|1023|479|1055|541|589|711|683|651|571|251|449|175|641|1077|327|205|543|271	0.00028		GO:0008092	0.147237	0
6188	149	GO Molecular Function	Ion binding	0.0337	ARHGEF5|AQR|MAP2K5|CSK|ABCF2|CCDC47|DDX5|UBE3A|NEK4|ZC3H14|DHX40|MAST1|ESYT2|DHX29|ZC3H4|FUS|TIMM10B|RPA1|DCLK1|MKRN1|FABP4|DZIP1|PRRG4|KIF23|ITPKA|ADAM10|MAPK6|PHF3|EIF2AK4|ITGA9|PIP5K1B|SLC27A2|PCTP|MYH15|PSD2|FREM2|CAMK4|BUB1B|HMGCR|PCDHAC2|KPNB1|STARD9|S100A1|ETNPPL|FABP5|ABCB8|TTLL5|FAM96A|SLC25A23|MYRIP|BUB1|CHSY3|MAT2A|THOP1|BPTF|CD34|SNX32|DDX23|PFAS|LIMCH1|RABGGTB|COX5A|HSPH1|KCND3|PKM|F…	3895	411|999|829|385|613|745|1081|673|619|529|259|171|953|847|763|403|201|383|499|221|805|823|575|907|283|667|691|517|379|275|459|539|749|381|1045|705|839|595|873|615|677|255|1039|351|465|1005|1009|289|193|433|169|217|973|1073|807|229|833|771|841|949|681|1067|665|395|195|637|701|607|167|165|1071|1049|653|179|557|533|1007|631|545|623|1011|345|305|417|663|329|781|409|991|785|487|835|343|479|541|443|531|…	0.00027		GO:0043167	0.147237	0
2239	65	GO Molecular Function	Enzyme binding	0.0384	ARHGEF5|CSK|DDX5|NCAPH|EXOC4|SORL1|ITPKA|ADAM10|LMNB1|MAPK6|ACIN1|WDR76|SLC27A2|NCOR1|PSD2|USP6NL|HMGCR|KPNB1|S100A1|SPRED1|MYRIP|CASP2|HNRNPD|RABGGTB|CALR|STXBP6|MTMR4|BAG5|DFFB|RANBP3|CYB5A|PPP1CC|FOXM1|CHD4|OPA1|CTR9|PTPN14|KIF14|DHX9|SV2A|HSP90AB1|KIF3B|UNC13B|IPO7|DNAJA1|CEP152|CENPJ|CHEK2|HSPD1|RTF1|ARHGEF12|CDK12|DOCK4|NELL2|MCM10|CEP192|WWC1|ANGPT1|KPNA2|CYFIP2|AKT1|LDLR|MAP2K6|PHB|CLTC	3895	411|385|1081|353|375|239|283|667|363|691|995|335|539|591|1045|435|873|677|1039|791|433|559|1015|681|701|167|1071|203|903|797|1007|631|735|305|835|611|1057|541|443|893|589|651|365|747|429|453|449|1053|387|869|845|661|985|161|931|235|547|299|367|1079|391|777|817|801|993	0.00034		GO:0019899	0.141567	0
760	29	GO Molecular Function	Nucleoside-triphosphatase activity	0.0404	AQR|ABCF2|DDX5|DHX40|DHX29|KIF23|ACIN1|MYH15|CGNL1|STARD9|ABCB8|DDX23|EIF4A2|ERCC6L|CHD4|DNA2|XRCC2|OPA1|INO80|KIF14|DHX9|RAD54L|KIF4A|KIF3B|HSPA14|KIF24|HSPD1|DDX3X|GFM1	3895	999|613|1081|259|847|907|995|381|915|255|1005|771|1049|557|305|417|409|835|479|541|443|975|683|651|843|571|387|175|815	0.00037		GO:0017111	0.139362	0
810	30	GO Molecular Function	Pyrophosphatase activity	0.0499	AQR|ABCF2|DDX5|DHX40|DHX29|KIF23|ACIN1|MYH15|CGNL1|STARD9|ABCB8|DDX23|EIF4A2|ERCC6L|CHD4|DNA2|XRCC2|ENPP1|OPA1|INO80|KIF14|DHX9|RAD54L|KIF4A|KIF3B|HSPA14|KIF24|HSPD1|DDX3X|GFM1	3895	999|613|1081|259|847|907|995|381|915|255|1005|771|1049|557|305|417|409|487|835|479|541|443|975|683|651|843|571|387|175|815	0.00048		GO:0016462	0.13019	0
